# Supplementary material for: GMP-compliant, serum-free cultures preserve therapeutic potential of extracellular vesicles from human mesenchymal stromal cells
Source: Front Cell Dev Biol. 2025 Sep 1;13:1633912. doi: 10.3389/fcell.2025.1633912 (PMC12434029; doi:10.3389/fcell.2025.1633912)
Supplement: Supplementary file 1 [file Table2.xlsx]

## Sheet: Vulcano BREWvsDMEM_CINZIA
Significant	#NAME?	Difference	Protein.Group	Protein.Ids	Protein.Names	Genes	First.Protein.Description	Symbol color	Symbol type	Symbol size	Show label	GOBP name	GOBP	D:\Xcalibur\Data\MARGOT\cinzia\BREW_007_TURI.raw	D:\Xcalibur\Data\MARGOT\cinzia\BREW_008_TURI.raw	D:\Xcalibur\Data\MARGOT\cinzia\BREW_009_TURI.raw	D:\Xcalibur\Data\MARGOT\cinzia\BREW_012_P.raw	D:\Xcalibur\Data\MARGOT\cinzia\BREW_013_P.raw	D:\Xcalibur\Data\MARGOT\cinzia\BREW_014_P.raw	D:\Xcalibur\Data\MARGOT\cinzia\DMEM_007_TURI.raw	D:\Xcalibur\Data\MARGOT\cinzia\DMEM_008_TURI.raw	D:\Xcalibur\Data\MARGOT\cinzia\DMEM_009_TURI.raw	D:\Xcalibur\Data\MARGOT\cinzia\DMEM_012_P.raw	D:\Xcalibur\Data\MARGOT\cinzia\DMEM_013_P.raw	D:\Xcalibur\Data\MARGOT\cinzia\DMEM_014_P.raw
+	2.5727	-6.04412	P02788;P02788-2	P02788;P02788-2;E7EQB2;E7ER44	TRFL_HUMAN	LTF	Lactotransferrin	Color2 [DarkGray]	1	4		anatomical structure homeostasis;anatomical structure morphogenesis;antibacterial humoral response;antifungal humoral response;antimicrobial humoral response;biological regulation;biosynthetic process;bone morphogenesis;cation homeostasis;cellular biosynthetic process;cellular cation homeostasis;cellular chemical homeostasis;cellular component organization;cellular component organization at cellu…	GO:0001503;GO:0001817;GO:0001818;GO:0001894;GO:0001895;GO:0001932;GO:0002227;GO:0002251;GO:0002376;GO:0002385;GO:0002682;GO:0002684;GO:0002831;GO:0002832;GO:0006139;GO:0006140;GO:0006351;GO:0006355;GO:0006807;GO:0006810;GO:0006811;GO:0006873;GO:0006875;GO:0006879;GO:0006950;GO:0006952;GO:0006955;GO:0006959;GO:0006996;GO:0008152;GO:0008284;GO:0009058;GO:0009059;GO:0009607;GO:0009617;GO:0009620;GO:…	16.3623	17.8263	18.469	17.5643	18.7077	18.0272	26.1968	24.2164	26.7311	24.7441	24.256	25.3828
+	1.6591	-3.17556	P08697;P08697-2	P08697;P08697-2;A0A0G2JPA8	A2AP_HUMAN	SERPINF2	Alpha-2-antiplasmin	Color2 [DarkGray]	1	4		acute inflammatory response;acute-phase response;anatomical structure morphogenesis;biological regulation;blood coagulation;blood vessel morphogenesis;cell activation;cellular component organization;cellular component organization at cellular level;cellular component organization or biogenesis;cellular component organization or biogenesis at cellular level;cellular process;circulatory system proc…	GO:0001775;GO:0001817;GO:0001819;GO:0001990;GO:0002034;GO:0002526;GO:0002576;GO:0003008;GO:0003013;GO:0003014;GO:0003018;GO:0003044;GO:0003071;GO:0003072;GO:0003073;GO:0003081;GO:0006355;GO:0006357;GO:0006810;GO:0006887;GO:0006950;GO:0006952;GO:0006953;GO:0006954;GO:0007596;GO:0007599;GO:0008217;GO:0008284;GO:0009611;GO:0009653;GO:0009889;GO:0009891;GO:0009893;GO:0009966;GO:0009967;GO:0009987;GO:…	NaN	17.1999	16.5293	18.1358	19.1921	17.6078	23.1371	21.6909	23.205	22.3621	20.7351	21.0531
+	1.75642	-3.17159	P08254	P08254;H7C139	MMP3_HUMAN	MMP3	Stromelysin-1	Color2 [DarkGray]	1	4		biological regulation;cellular component disassembly;cellular component disassembly at cellular level;cellular component organization;cellular component organization at cellular level;cellular component organization or biogenesis;cellular component organization or biogenesis at cellular level;cellular process;cellular response to chemical stimulus;cellular response to inorganic substance;cellular…	GO:0006508;GO:0008152;GO:0009892;GO:0009987;GO:0010035;GO:0010310;GO:0010727;GO:0016043;GO:0019222;GO:0019538;GO:0022411;GO:0022617;GO:0030198;GO:0030574;GO:0031323;GO:0031324;GO:0031334;GO:0032459;GO:0032461;GO:0032501;GO:0032963;GO:0042221;GO:0043062;GO:0043170;GO:0043254;GO:0044087;GO:0044236;GO:0044238;GO:0044243;GO:0044259;GO:0048518;GO:0048519;GO:0048523;GO:0050789;GO:0050794;GO:0050896;GO:…	20.6307	21.5708	22.4941	19.1671	20.1545	22.8606	26.3807	25.6245	26.2055	24.2172	24.8312	24.4499
+	2.74683	-3.08149	Q15238	Q15238;Q00888;Q00888-3;E7EQY3;M0R1G9;M0R0B3;M0R2A2;M0QY31	PSG5_HUMAN	PSG5	Pregnancy-specific beta-1-glycoprotein 5	Color2 [DarkGray]	1	4		female pregnancy;multi-organism process;reproductive process	GO:0007565;GO:0022414;GO:0051704	NaN	16.5711	NaN	17.738	16.8568	16.4349	17.9991	20.0874	18.1876	21.0234	21.7041	20.0049
+	3.18627	-3.03816	O43852;O43852-3	O43852;O43852-15;O43852-2;O43852-3;O43852-4;O43852-5;O43852-6;O43852-8;O43852-9;H0Y875	CALU_HUMAN	CALU	Calumenin	Color2 [DarkGray]	1	4		biological regulation;blood coagulation;cell activation;cellular process;coagulation;establishment of localization;establishment of localization in cell;exocytosis;hemostasis;multicellular organismal process;platelet activation;platelet degranulation;regulation of biological quality;regulation of body fluid levels;secretion;secretion by cell;transport;vesicle-mediated transport	GO:0001775;GO:0002576;GO:0006810;GO:0006887;GO:0007596;GO:0007599;GO:0009987;GO:0016192;GO:0030168;GO:0032501;GO:0032940;GO:0046903;GO:0050817;GO:0050878;GO:0051234;GO:0051649;GO:0065007;GO:0065008	20.8363	20.8002	20.1769	21.3338	20.8011	22.5825	23.8043	24.3555	23.4968	25.0893	25.0416	24.59
+	2.12996	-2.90545	P03956	P03956	MMP1_HUMAN	MMP1	Interstitial collagenase	Color2 [DarkGray]	1	4		biological regulation;blood coagulation;cell migration;cell motility;cellular component disassembly;cellular component disassembly at cellular level;cellular component movement;cellular component organization;cellular component organization at cellular level;cellular component organization or biogenesis;cellular component organization or biogenesis at cellular level;cellular macromolecule metabol…	GO:0002376;GO:0006508;GO:0006928;GO:0007596;GO:0007599;GO:0008152;GO:0009987;GO:0016032;GO:0016043;GO:0016477;GO:0019538;GO:0022411;GO:0022617;GO:0030198;GO:0030574;GO:0031334;GO:0032459;GO:0032461;GO:0032501;GO:0032963;GO:0040011;GO:0043062;GO:0043170;GO:0043254;GO:0044087;GO:0044236;GO:0044237;GO:0044238;GO:0044243;GO:0044259;GO:0044260;GO:0044267;GO:0048518;GO:0048870;GO:0050789;GO:0050817;GO:…	19.1277	20.7362	19.7529	20.0649	21.0287	22.8563	24.46	23.8778	24.0417	23.7269	23.8316	24.7825
+	2.53783	-2.79598	P55268	P55268;F5H520	LAMB2_HUMAN	LAMB2	Laminin subunit beta-2	Color2 [DarkGray]	1	4		anatomical structure development;astrocyte development;axon extension;axon extension involved in development;axon extension involved in regeneration;axon guidance;biological adhesion;cell adhesion;cell development;cell growth;cellular component organization;cellular component organization at cellular level;cellular component organization or biogenesis;cellular component organization or biogenesis…	GO:0002064;GO:0003008;GO:0006935;GO:0007155;GO:0007411;GO:0007528;GO:0007600;GO:0007601;GO:0009605;GO:0009987;GO:0014002;GO:0014044;GO:0016043;GO:0016049;GO:0021782;GO:0022610;GO:0030198;GO:0032501;GO:0032502;GO:0032836;GO:0040007;GO:0040011;GO:0042221;GO:0042330;GO:0043062;GO:0048468;GO:0048588;GO:0048589;GO:0048675;GO:0048676;GO:0048677;GO:0048682;GO:0048856;GO:0048869;GO:0050808;GO:0050877;GO:…	17.1696	18.2258	16.7277	17.3691	17.1967	18.4091	21.2257	20.5153	20.8451	20.6113	20.5649	21.6745
+	1.87112	-2.64149	P69905	P69905;A0A2R8Y7C0	HBA_HUMAN	HBA2	Hemoglobin subunit alpha	Color2 [DarkGray]	1	4		anion transport;bicarbonate transport;biological regulation;catabolic process;cellular catabolic process;cellular component assembly;cellular component organization;cellular component organization or biogenesis;cellular membrane organization;cellular metabolic process;cellular process;cellular response to chemical stimulus;cellular response to hydrogen peroxide;cellular response to oxidative stre…	GO:0000302;GO:0006461;GO:0006810;GO:0006811;GO:0006820;GO:0006897;GO:0006898;GO:0006950;GO:0006979;GO:0008152;GO:0009056;GO:0009987;GO:0010035;GO:0010324;GO:0010941;GO:0010942;GO:0015669;GO:0015671;GO:0015698;GO:0015701;GO:0015711;GO:0016043;GO:0016044;GO:0016192;GO:0022607;GO:0033554;GO:0034599;GO:0034614;GO:0042221;GO:0042542;GO:0042743;GO:0042744;GO:0043933;GO:0044237;GO:0044248;GO:0044281;GO:…	NaN	16.6457	16.5744	17.7477	16.817	15.869	20.8175	20.1195	21.3218	19.6019	19.2337	19.9901
+	2.01275	-2.48537	P05155;P05155-2;P05155-3	P05155;E9PGN7;A0A087WUD9;P05155-2;P05155-3;A0A7I2V2D2;H9KV48;A0A7I2V5R3	IC1_HUMAN	SERPING1	Plasma protease C1 inhibitor	Color2 [DarkGray]	1	4		activation of immune response;aging;biological regulation;blood circulation;blood coagulation;blood coagulation, intrinsic pathway;cell activation;cellular process;circulatory system process;coagulation;complement activation;complement activation, classical pathway;defense response;developmental process;establishment of localization;establishment of localization in cell;exocytosis;fibrinolysis;he…	GO:0001775;GO:0001868;GO:0001869;GO:0002252;GO:0002253;GO:0002376;GO:0002576;GO:0002673;GO:0002682;GO:0002683;GO:0002684;GO:0002697;GO:0002698;GO:0002920;GO:0002921;GO:0003008;GO:0003013;GO:0006810;GO:0006887;GO:0006950;GO:0006952;GO:0006955;GO:0006956;GO:0006958;GO:0006959;GO:0007568;GO:0007596;GO:0007597;GO:0007599;GO:0008015;GO:0008152;GO:0009892;GO:0009987;GO:0010466;GO:0010468;GO:0010605;GO:…	21.4775	22.5693	19.2439	21.7374	19.4939	19.3437	23.4923	23.3346	23.513	23.4366	23.9392	23.4592
+	1.79496	-2.47027	Q9UKU9	Q8NI99;Q9UKU9;Q9UKU9-2;K7EKF6	ANGL2_HUMAN	ANGPTL2	Angiopoietin-related protein 2	Color2 [DarkGray]	1	4		developmental process;multicellular organismal development;multicellular organismal process	GO:0007275;GO:0032501;GO:0032502	14.5609	17.4755	17.348	NaN	14.0412	16.5399	18.7659	18.9432	19.4244	18.7099	19.0809	18.4692
+	2.31414	-2.42855	P24593	P24593;C9JXX4	IBP5_HUMAN	IGFBP5	Insulin-like growth factor-binding protein 5	Color2 [DarkGray]	1	4		alcohol metabolic process;anatomical structure morphogenesis;biological regulation;carbohydrate homeostasis;carbohydrate metabolic process;cell differentiation;cell proliferation;cellular carbohydrate metabolic process;cellular developmental process;cellular macromolecule metabolic process;cellular metabolic process;cellular process;cellular protein metabolic process;cellular response to cAMP;cel…	GO:0001558;GO:0001649;GO:0005975;GO:0005996;GO:0006006;GO:0006066;GO:0006109;GO:0006417;GO:0007165;GO:0008152;GO:0008283;GO:0008285;GO:0009653;GO:0009719;GO:0009725;GO:0009889;GO:0009890;GO:0009892;GO:0009966;GO:0009967;GO:0009968;GO:0009987;GO:0010033;GO:0010468;GO:0010556;GO:0010558;GO:0010605;GO:0010608;GO:0010627;GO:0010646;GO:0010647;GO:0010648;GO:0010675;GO:0010740;GO:0010906;GO:0014070;GO:…	17.3861	NaN	16.4593	NaN	18.7121	17.8031	19.5763	21.7041	20.271	19.9647	20.2091	19.9308
+	3.03597	-2.33056	P19883;P19883-2	P19883;P19883-2;H0YA75;H0YAF9	FST_HUMAN	FST	Follistatin	Color2 [DarkGray]	1	4		anatomical structure development;anatomical structure morphogenesis;biological regulation;BMP signaling pathway;cell differentiation;cell proliferation;cell surface receptor linked signaling pathway;cellular developmental process;cellular process;cellular response to stimulus;developmental process;developmental process involved in reproduction;enzyme linked receptor protein signaling pathway;fema…	GO:0000122;GO:0001501;GO:0002244;GO:0003006;GO:0006355;GO:0006357;GO:0007165;GO:0007166;GO:0007167;GO:0007178;GO:0007276;GO:0007389;GO:0008283;GO:0008406;GO:0008585;GO:0009653;GO:0009887;GO:0009889;GO:0009890;GO:0009892;GO:0009966;GO:0009968;GO:0009987;GO:0010468;GO:0010556;GO:0010558;GO:0010605;GO:0010629;GO:0010646;GO:0010648;GO:0019219;GO:0019222;GO:0022404;GO:0022405;GO:0022414;GO:0023051;GO:…	18.1361	19.0624	18.4002	18.2739	18.7222	17.9178	20.7962	20.9055	20.1778	21.0765	21.938	21.3469
+	2.63326	-2.24535	P81605;P81605-2	P81605;P81605-2	DCD_HUMAN	DCD	Dermcidin	Color2 [DarkGray]	1	4		cell killing;defense response;defense response to bacterium;defense response to fungus;killing of cells of other organism;multi-organism process;response to bacterium;response to biotic stimulus;response to fungus;response to other organism;response to stimulus;response to stress	GO:0001906;GO:0006950;GO:0006952;GO:0009607;GO:0009617;GO:0009620;GO:0031640;GO:0042742;GO:0050832;GO:0050896;GO:0051704;GO:0051707	18.6869	19.1129	18.0806	20.0032	18.7909	19.8931	20.8743	20.878	20.4962	22.8402	22.0669	21.6898
+	1.44214	-2.16428	Q96QK1	Q96QK1;A0A1W2PP10;A0A3B3ITD4;I3L4S0	VPS35_HUMAN	VPS35	Vacuolar protein sorting-associated protein 35	Color2 [DarkGray]	1	4		cellular process;endosome transport;establishment of localization;establishment of localization in cell;establishment of protein localization;intracellular protein transport;intracellular transport;protein transport;retrograde transport, endosome to Golgi;transcytosis;transport;vesicle-mediated transport	GO:0006810;GO:0006886;GO:0009987;GO:0015031;GO:0016192;GO:0016197;GO:0042147;GO:0045056;GO:0045184;GO:0046907;GO:0051234;GO:0051649	13.8928	14.0789	15.0884	NaN	14.7014	NaN	NaN	17.0722	NaN	NaN	17.735	15.0068
+	1.54472	-2.1434	P31025	P31025	LCN1_HUMAN	LCN1	Lipocalin-1	Color2 [DarkGray]	1	4		anatomical structure homeostasis;biological regulation;carboxylic acid transport;cellular process;establishment of localization;fatty acid transport;homeostatic process;lipid transport;long-chain fatty acid transport;macromolecule metabolic process;metabolic process;monocarboxylic acid transport;multicellular organismal process;negative regulation of catalytic activity;negative regulation of endo…	GO:0001894;GO:0001895;GO:0003008;GO:0006508;GO:0006810;GO:0006869;GO:0007600;GO:0007606;GO:0008152;GO:0009987;GO:0010466;GO:0010951;GO:0015718;GO:0015849;GO:0015908;GO:0015909;GO:0019222;GO:0019538;GO:0032501;GO:0042592;GO:0043086;GO:0043170;GO:0044092;GO:0044238;GO:0046942;GO:0050789;GO:0050790;GO:0050877;GO:0050896;GO:0050909;GO:0051234;GO:0051336;GO:0051346;GO:0052547;GO:0052548;GO:0055085;GO:…	14.7056	15.8729	14.3764	17.6795	18.5038	18.7442	17.3786	17.8749	18.8339	19.5235	18.9469	19.2957
+	2.09441	-2.09155	P68871	P68871;P02042;A0A2R8Y7R2;F8W6P5;E9PEW8;E9PFT6	HBB_HUMAN	HBB	Hemoglobin subunit beta	Color2 [DarkGray]	1	4		anion transport;bicarbonate transport;biological adhesion;biological regulation;blood coagulation;catabolic process;cell adhesion;cell-cell adhesion;cellular catabolic process;cellular component assembly;cellular component organization;cellular component organization or biogenesis;cellular membrane organization;cellular metabolic process;cellular process;cellular response to chemical stimulus;cel…	GO:0000302;GO:0003008;GO:0003013;GO:0003014;GO:0003018;GO:0006461;GO:0006810;GO:0006811;GO:0006820;GO:0006897;GO:0006898;GO:0006950;GO:0006979;GO:0007155;GO:0007596;GO:0007599;GO:0008152;GO:0008217;GO:0009056;GO:0009889;GO:0009891;GO:0009893;GO:0009987;GO:0010035;GO:0010324;GO:0010941;GO:0010942;GO:0015669;GO:0015671;GO:0015698;GO:0015701;GO:0015711;GO:0016043;GO:0016044;GO:0016192;GO:0016337;GO:…	NaN	17.244	17.8098	18.7391	18.049	17.3895	20.6523	20.5737	21.3581	19.8963	20.032	20.1674
+	2.17435	-2.09034	P05546	P05546	HEP2_HUMAN	SERPIND1	Heparin cofactor 2	Color2 [DarkGray]	1	4		biological regulation;blood coagulation;chemotaxis;coagulation;hemostasis;locomotion;multicellular organismal process;negative regulation of catalytic activity;negative regulation of endopeptidase activity;negative regulation of hydrolase activity;negative regulation of molecular function;negative regulation of peptidase activity;regulation of biological process;regulation of biological quality;r…	GO:0006935;GO:0007596;GO:0007599;GO:0009605;GO:0010466;GO:0010951;GO:0019222;GO:0032501;GO:0040011;GO:0042221;GO:0042330;GO:0043086;GO:0044092;GO:0050789;GO:0050790;GO:0050817;GO:0050878;GO:0050896;GO:0051336;GO:0051346;GO:0052547;GO:0052548;GO:0065007;GO:0065008;GO:0065009	16.5364	17.4791	16.2822	18.1804	16.634	18.0505	19.8997	19.6272	20.3774	20.0402	18.8645	19.444
+	2.43041	-2.05684	Q7RTS7	Q7RTS7;F8W1S1	K2C74_HUMAN	KRT74	Keratin, type II cytoskeletal 74	Color2 [DarkGray]	1	4		cellular component organization;cellular component organization at cellular level;cellular component organization or biogenesis;cellular component organization or biogenesis at cellular level;cellular process;cytoskeleton organization;intermediate filament cytoskeleton organization;intermediate filament-based process;organelle organization	GO:0006996;GO:0007010;GO:0009987;GO:0016043;GO:0045103;GO:0045104;GO:0071840;GO:0071841;GO:0071842	19.6206	19.7247	18.9883	19.9237	19.1157	20.6322	21.3559	21.237	20.7894	23.0169	23.1423	21.6422
+	2.71496	-2.05357	Q641Q3;Q641Q3-2	Q641Q3;Q641Q3-2	METRL_HUMAN	METRNL	Meteorin-like protein	Color2 [DarkGray]	1	4		biological regulation;brown fat cell differentiation;cell differentiation;cellular developmental process;cellular process;developmental process;fat cell differentiation;negative regulation of biological process;negative regulation of defense response;negative regulation of inflammatory response;negative regulation of response to external stimulus;negative regulation of response to stimulus;positi…	GO:0006950;GO:0009266;GO:0009409;GO:0009628;GO:0009987;GO:0014823;GO:0014850;GO:0030154;GO:0031347;GO:0031348;GO:0032101;GO:0032102;GO:0032502;GO:0032844;GO:0032846;GO:0045444;GO:0045595;GO:0045597;GO:0045598;GO:0045600;GO:0048518;GO:0048519;GO:0048522;GO:0048583;GO:0048585;GO:0048869;GO:0050727;GO:0050728;GO:0050789;GO:0050793;GO:0050794;GO:0050873;GO:0050896;GO:0051094;GO:0051239;GO:0051240;GO:…	17.6849	17.9849	17.3196	16.5316	16.9043	17.8491	19.8874	19.7199	19.7874	19.8808	19.9405	19.6261
+	2.01027	-2.03742	P98095;P98095-2	P98095;P98095-2	FBLN2_HUMAN	FBLN2	Fibulin-2	Color2 [DarkGray]	1	4		biological regulation;cellular component organization;cellular component organization at cellular level;cellular component organization or biogenesis;cellular component organization or biogenesis at cellular level;cellular process;extracellular matrix organization;extracellular structure organization;positive regulation of biological process;positive regulation of cell adhesion;positive regulatio…	GO:0009987;GO:0010810;GO:0010811;GO:0016043;GO:0030155;GO:0030198;GO:0043062;GO:0045785;GO:0048518;GO:0048522;GO:0050789;GO:0050794;GO:0065007;GO:0071840;GO:0071841;GO:0071842	19.1786	18.1458	19.2372	17.8927	19.1257	18.6649	21.5158	19.8111	20.8499	21.0887	21.6509	22.3301
+	1.64567	-1.97241	Q16363;Q16363-2	Q16363;Q16363-2;A0A0A0MTC7;A0A0A0MQS9;A0A494C139	LAMA4_HUMAN	LAMA4	Laminin subunit alpha-4	Color2 [DarkGray]	1	4		biological adhesion;biological regulation;cell adhesion;cellular component organization;cellular component organization at cellular level;cellular component organization or biogenesis;cellular component organization or biogenesis at cellular level;cellular process;extracellular matrix organization;extracellular structure organization;regulation of biological process;regulation of cell adhesion;re…	GO:0007155;GO:0009987;GO:0016043;GO:0022610;GO:0030155;GO:0030198;GO:0030334;GO:0032879;GO:0040012;GO:0043062;GO:0045995;GO:0050789;GO:0050793;GO:0050794;GO:0051239;GO:0051270;GO:0065007;GO:0071840;GO:0071841;GO:0071842;GO:2000026;GO:2000145	21.1159	22.1709	21.974	18.5146	20.4183	20.5291	23.4969	23.0541	23.7475	22.7169	23.0582	23.1566
+	2.54803	-1.93577	P98160	P98160	PGBM_HUMAN	HSPG2	Basement membrane-specific heparan sulfate proteoglycan core protein	Color2 [DarkGray]	1	4		amine metabolic process;aminoglycan biosynthetic process;aminoglycan catabolic process;aminoglycan metabolic process;anatomical structure development;anatomical structure formation involved in morphogenesis;anatomical structure morphogenesis;angiogenesis;biological regulation;biosynthetic process;brain development;carbohydrate biosynthetic process;carbohydrate catabolic process;carbohydrate metab…	GO:0000271;GO:0000272;GO:0001503;GO:0001523;GO:0001525;GO:0001958;GO:0002062;GO:0005975;GO:0005976;GO:0006022;GO:0006023;GO:0006024;GO:0006026;GO:0006027;GO:0006629;GO:0006720;GO:0006721;GO:0006790;GO:0006807;GO:0007165;GO:0007420;GO:0007602;GO:0007603;GO:0008104;GO:0008152;GO:0009056;GO:0009057;GO:0009058;GO:0009059;GO:0009308;GO:0009314;GO:0009416;GO:0009581;GO:0009582;GO:0009583;GO:0009584;GO:…	21.6185	21.7874	22.4065	22.3639	22.3205	21.6762	24.4222	23.4968	24.201	24.0136	24.8805	24.9406
+	2.07631	-1.9262	Q08188	Q08188;A0A494C0J7	TGM3_HUMAN	TGM3	Protein-glutamine gamma-glutamyltransferase E	Color2 [DarkGray]	1	4		anatomical structure morphogenesis;cell differentiation;cell envelope organization;cellular component assembly;cellular component organization;cellular component organization or biogenesis;cellular developmental process;cellular macromolecule metabolic process;cellular metabolic process;cellular process;cellular protein metabolic process;developmental process;epidermal cell differentiation;epithe…	GO:0006461;GO:0006464;GO:0008152;GO:0009653;GO:0009913;GO:0009987;GO:0016043;GO:0018149;GO:0019538;GO:0022404;GO:0022405;GO:0022607;GO:0030154;GO:0030216;GO:0030855;GO:0031069;GO:0031424;GO:0032501;GO:0032502;GO:0042303;GO:0043163;GO:0043170;GO:0043412;GO:0043933;GO:0044237;GO:0044238;GO:0044260;GO:0044267;GO:0045229;GO:0048869;GO:0051259;GO:0051262;GO:0065003;GO:0071822;GO:0071840	NaN	13.8719	13.7738	13.9441	15.2269	NaN	NaN	NaN	15.7085	16.015	17.1889	15.6092
+	3.77664	-1.91577	O60831	O60831;A6NP52	PRAF2_HUMAN	PRAF2	PRA1 family protein 2	Color2 [DarkGray]	1	4		acidic amino acid transport;amine transport;amino acid transport;anion transport;carboxylic acid transport;establishment of localization;establishment of protein localization;ion transport;L-glutamate transport;nitrogen compound transport;organic acid transport;organic anion transport;organic substance transport;protein transport;transport	GO:0006810;GO:0006811;GO:0006820;GO:0006865;GO:0015031;GO:0015711;GO:0015800;GO:0015813;GO:0015837;GO:0015849;GO:0045184;GO:0046942;GO:0051234;GO:0071702;GO:0071705	16.9852	16.7619	16.3188	17.3116	17.1266	17.0573	NaN	18.3615	NaN	18.9832	NaN	19.1833
+	1.87199	-1.90652	P61626	P61626;F8VV32;A0A0B4J259	LYSC_HUMAN	LYZ	Lysozyme C	Color2 [DarkGray]	1	4		anatomical structure homeostasis;biological regulation;cell death;cellular process;cytolysis;death;defense response;defense response to bacterium;homeostatic process;inflammatory response;multi-organism process;regulation of biological quality;response to bacterium;response to biotic stimulus;response to other organism;response to stimulus;response to stress;response to wounding;retina homeostasi…	GO:0001894;GO:0001895;GO:0006950;GO:0006952;GO:0006954;GO:0008219;GO:0009607;GO:0009611;GO:0009617;GO:0009987;GO:0016265;GO:0019835;GO:0042592;GO:0042742;GO:0050896;GO:0051704;GO:0051707;GO:0060249;GO:0065007;GO:0065008	15.6048	16.8228	15.6796	17.192	17.9055	19.6159	17.031	18.7424	18.9961	19.2899	19.4668	18.6455
+	2.87156	-1.89636	P26022	P26022	PTX3_HUMAN	PTX3	Pentraxin-related protein PTX3	Color2 [DarkGray]	1	4		biological regulation;defense response;immune effector process;immune response;immune system process;inflammatory response;innate immune response;multi-organism process;negative regulation of biological process;negative regulation of reproductive process;negative regulation of viral reproduction;negative regulation of virion penetration into host cell;opsonization;positive regulation of biologica…	GO:0001878;GO:0002252;GO:0002376;GO:0006950;GO:0006952;GO:0006954;GO:0006955;GO:0008228;GO:0009607;GO:0009611;GO:0009620;GO:0009889;GO:0009891;GO:0009893;GO:0019222;GO:0030100;GO:0031323;GO:0031325;GO:0031326;GO:0031328;GO:0032879;GO:0040012;GO:0043900;GO:0043903;GO:0045087;GO:0045428;GO:0045429;GO:0045807;GO:0046596;GO:0046597;GO:0048518;GO:0048519;GO:0048522;GO:0048525;GO:0050764;GO:0050766;GO:…	21.5323	23.0044	21.7704	21.8989	21.8936	21.1104	23.7078	23.6414	24.6266	23.8853	23.9272	24.0569
+	1.81019	-1.87536	P02462	P02462;P29400;P29400-2;A0A3B3ISV3	CO4A1_HUMAN	COL4A1	Collagen alpha-1(IV) chain	Color2 [DarkGray]	1	4		anatomical structure development;anatomical structure morphogenesis;axon guidance;basement membrane organization;blood vessel morphogenesis;brain development;branching morphogenesis of a tube;cell differentiation;cellular component disassembly;cellular component disassembly at cellular level;cellular component organization;cellular component organization at cellular level;cellular component organ…	GO:0001101;GO:0001569;GO:0001763;GO:0002009;GO:0006810;GO:0006897;GO:0006898;GO:0006935;GO:0007389;GO:0007411;GO:0007420;GO:0007528;GO:0008152;GO:0009605;GO:0009653;GO:0009719;GO:0009987;GO:0010033;GO:0010243;GO:0010324;GO:0014075;GO:0016043;GO:0016044;GO:0016192;GO:0022411;GO:0022617;GO:0030154;GO:0030198;GO:0030574;GO:0030855;GO:0032501;GO:0032502;GO:0032963;GO:0035239;GO:0040011;GO:0042221;GO:…	21.7655	22.4814	21.641	22.2916	20.7504	23.6587	24.8052	25.275	24.1636	24.1389	24.148	24.0755
+	2.24796	-1.83381	Q13822;Q13822-3	Q13822;Q13822-3;E7EUF1	ENPP2_HUMAN	ENPP2	Ectonucleotide pyrophosphatase/phosphodiesterase family member 2	Color2 [DarkGray]	1	4		alcohol metabolic process;amine metabolic process;biological regulation;catabolic process;cell surface receptor linked signaling pathway;cellular amine metabolic process;cellular biogenic amine metabolic process;cellular catabolic process;cellular component movement;cellular lipid catabolic process;cellular lipid metabolic process;cellular metabolic process;cellular nitrogen compound metabolic pr…	GO:0001932;GO:0001934;GO:0002376;GO:0006066;GO:0006139;GO:0006576;GO:0006629;GO:0006644;GO:0006650;GO:0006793;GO:0006796;GO:0006807;GO:0006928;GO:0006935;GO:0006955;GO:0007165;GO:0007166;GO:0007186;GO:0008152;GO:0009056;GO:0009308;GO:0009395;GO:0009605;GO:0009893;GO:0009987;GO:0010562;GO:0010604;GO:0010632;GO:0010634;GO:0016042;GO:0019220;GO:0019222;GO:0019637;GO:0022603;GO:0022604;GO:0030334;GO:…	21.0142	22.3318	22.5291	21.2387	21.2593	19.9999	22.8761	23.3876	24.3997	23.3745	23.5281	22.5142
+	4.41468	-1.81597	Q5TEC6	Q5TEC6;P84243;P68431;Q71DI3;Q16695;Q6NXT2;B4DEB1;A0A590UJJ6;K7EK07;K7EMV3;K7EP01;K7ES00	H37_HUMAN	H3-7	Histone H3-7	Color2 [DarkGray]	1	4				22.4285	22.3402	22.3118	22.1881	21.5472	22.1014	23.2719	24.2492	23.6433	24.4652	24.2759	24.0099
+	1.8262	-1.81468	Q8WV28;Q8WV28-2	Q8WV28;Q8WV28-2;A0A8Q3SIR3;A0A8Q3SIW1	BLNK_HUMAN	BLNK	B-cell linker protein	Color2 [DarkGray]	1	4		B cell activation;B cell differentiation;biological regulation;cell activation;cell differentiation;cell surface receptor linked signaling pathway;cellular developmental process;cellular process;cellular response to stimulus;defense response;developmental process;enzyme linked receptor protein signaling pathway;humoral immune response;immune response;immune system process;inflammatory response;in…	GO:0001775;GO:0002376;GO:0002521;GO:0006950;GO:0006952;GO:0006954;GO:0006955;GO:0006959;GO:0007165;GO:0007166;GO:0007167;GO:0007169;GO:0009611;GO:0009966;GO:0009967;GO:0009987;GO:0010646;GO:0010647;GO:0023051;GO:0023056;GO:0030098;GO:0030154;GO:0030183;GO:0032502;GO:0035556;GO:0042113;GO:0045321;GO:0046649;GO:0048518;GO:0048522;GO:0048583;GO:0048584;GO:0048869;GO:0050789;GO:0050794;GO:0050896;GO:…	14.2721	14.8193	12.9685	15.6184	NaN	15.5702	16.4326	16.2777	15.9809	17.3664	17.3293	16.8534
+	1.79276	-1.80421	Q6KB66;Q6KB66-2	Q6KB66;Q6KB66-2;Q6KB66-3	K2C80_HUMAN	KRT80	Keratin, type II cytoskeletal 80	Color2 [DarkGray]	1	4				NaN	17.37	NaN	NaN	17.9154	17.4623	17.8212	18.4765	18.0874	20.1596	20.6306	19.8781
+	1.84886	-1.78393	P31944	P31944	CASPE_HUMAN	CASP14	Caspase-14	Color2 [DarkGray]	1	4		activation of caspase activity;anatomical structure development;biological regulation;cell death;cellular process;cellular response to stimulus;cellular response to stress;cornification;death;developmental process;DNA damage response, signal transduction resulting in induction of apoptosis;epidermis development;induction of apoptosis;induction of apoptosis by intracellular signals;induction of pr…	GO:0006917;GO:0006919;GO:0006950;GO:0006974;GO:0007165;GO:0008219;GO:0008544;GO:0008629;GO:0008630;GO:0009888;GO:0009987;GO:0010941;GO:0010942;GO:0010952;GO:0012501;GO:0012502;GO:0016265;GO:0019222;GO:0031424;GO:0032502;GO:0033554;GO:0035556;GO:0042770;GO:0042981;GO:0043065;GO:0043067;GO:0043068;GO:0043085;GO:0043280;GO:0043281;GO:0044093;GO:0048518;GO:0048522;GO:0048856;GO:0050789;GO:0050790;GO:…	16.1055	17.7926	15.4524	17.7125	17.6958	17.495	18.0225	17.9227	18.0043	19.9044	20.281	18.719
+	2.30149	-1.77609	Q01546	Q01546	K22O_HUMAN	KRT76	Keratin, type II cytoskeletal 2 oral	Color2 [DarkGray]	1	4		cellular component organization;cellular component organization at cellular level;cellular component organization or biogenesis;cellular component organization or biogenesis at cellular level;cellular process;cytoskeleton organization;organelle organization	GO:0006996;GO:0007010;GO:0009987;GO:0016043;GO:0071840;GO:0071841;GO:0071842	18.0262	18.2677	17.8266	19.5511	19.8282	19.3305	19.7098	20.0537	19.6466	21.3152	21.5728	20.9638
+	1.76327	-1.76572	P15848	P15848	ARSB_HUMAN	ARSB	Arylsulfatase B	Color2 [DarkGray]	1	4		amine metabolic process;aminoglycan catabolic process;aminoglycan metabolic process;anatomical structure development;autophagy;biological regulation;carbohydrate catabolic process;carbohydrate metabolic process;catabolic process;cellular catabolic process;cellular component organization;cellular component organization at cellular level;cellular component organization or biogenesis;cellular compon…	GO:0000272;GO:0005975;GO:0005976;GO:0006022;GO:0006026;GO:0006027;GO:0006464;GO:0006629;GO:0006643;GO:0006664;GO:0006665;GO:0006687;GO:0006790;GO:0006807;GO:0006810;GO:0006914;GO:0006996;GO:0007033;GO:0007034;GO:0007040;GO:0007041;GO:0007417;GO:0007584;GO:0008152;GO:0009056;GO:0009057;GO:0009268;GO:0009308;GO:0009605;GO:0009628;GO:0009719;GO:0009725;GO:0009987;GO:0009991;GO:0010033;GO:0010632;GO:…	15.1216	15.6429	15.1006	NaN	16.5578	17.0025	17.3531	16.8829	NaN	17.6315	18.6264	18.4412
+	2.23713	-1.76102	Q02413	Q02413	DSG1_HUMAN	DSG1	Desmoglein-1	Color2 [DarkGray]	1	4		apoptosis;biological adhesion;biological regulation;calcium-dependent cell-cell adhesion;cell adhesion;cell death;cell junction assembly;cell junction organization;cell-cell adhesion;cell-cell junction assembly;cell-cell junction organization;cellular component assembly;cellular component assembly at cellular level;cellular component disassembly;cellular component disassembly at cellular level;ce…	GO:0006915;GO:0006921;GO:0007043;GO:0007155;GO:0007156;GO:0008219;GO:0009719;GO:0009725;GO:0009987;GO:0010033;GO:0010468;GO:0010608;GO:0012501;GO:0016043;GO:0016265;GO:0016337;GO:0016339;GO:0019222;GO:0022411;GO:0022414;GO:0022607;GO:0022610;GO:0031647;GO:0032501;GO:0032570;GO:0034329;GO:0034330;GO:0042221;GO:0045216;GO:0048545;GO:0048609;GO:0050789;GO:0050821;GO:0050896;GO:0060135;GO:0060255;GO:…	16.267	16.3424	16.3689	17.8709	17.4873	15.409	17.5642	17.4014	18.0789	18.6831	19.5025	18.9318
+	2.35129	-1.7534	Q6PI97;Q6PI97-2;Q6PI97-3	Q6PI97;Q6PI97-2;Q6PI97-3;H0YE60;E9PN74	HOATZ_HUMAN	HOATZ	Cilia- and flagella-associated protein HOATZ	Color2 [DarkGray]	1	4				16.1291	15.9949	14.9201	16.9054	15.5847	17.0424	17.6927	17.5195	17.4122	18.3259	18.7137	18.4165
+	2.6726	-1.73956	Q96K17;Q96K17-2	Q96K17;Q96K17-2;E9PL10	BT3L4_HUMAN	BTF3L4	Transcription factor BTF3 homolog 4	Color2 [DarkGray]	1	4				16.5287	15.9103	16.289	14.9295	15.8754	NaN	NaN	17.6425	17.1752	17.5106	NaN	18.2562
+	1.34736	-1.72706	Q8N841;Q8N841-2	Q8N841;F8W9N0;Q8N841-2	TTLL6_HUMAN	TTLL6	Tubulin polyglutamylase TTLL6	Color2 [DarkGray]	1	4		biological regulation;cellular component organization;cellular component organization at cellular level;cellular component organization or biogenesis;cellular component organization or biogenesis at cellular level;cellular macromolecule metabolic process;cellular metabolic process;cellular process;cellular protein metabolic process;cytoskeleton organization;macromolecule metabolic process;macromo…	GO:0000226;GO:0001578;GO:0003352;GO:0003353;GO:0006464;GO:0006996;GO:0007010;GO:0007017;GO:0008152;GO:0009987;GO:0016043;GO:0018095;GO:0018193;GO:0018200;GO:0019538;GO:0032879;GO:0032886;GO:0043170;GO:0043412;GO:0044237;GO:0044238;GO:0044260;GO:0044267;GO:0048518;GO:0048522;GO:0050789;GO:0050794;GO:0051013;GO:0051270;GO:0051272;GO:0060632;GO:0065007;GO:0071840;GO:0071841;GO:0071842	21.1904	22.2294	20.1367	22.6437	20.7629	23.6378	24.5098	24.0977	23.2491	24.6783	24.2016	23.2021
+	1.41266	-1.70476	P08294	P08294	SODE_HUMAN	SOD3	Extracellular superoxide dismutase [Cu-Zn]	Color2 [DarkGray]	1	4		cellular metabolic process;cellular process;cellular response to chemical stimulus;cellular response to oxidative stress;cellular response to oxygen radical;cellular response to reactive oxygen species;cellular response to stimulus;cellular response to stress;cellular response to superoxide;metabolic process;reactive oxygen species metabolic process;removal of superoxide radicals;response to chem…	GO:0000302;GO:0000303;GO:0000305;GO:0001666;GO:0006801;GO:0006950;GO:0006979;GO:0008152;GO:0009987;GO:0010035;GO:0010038;GO:0019430;GO:0033554;GO:0034599;GO:0034614;GO:0042221;GO:0044237;GO:0046688;GO:0050896;GO:0051716;GO:0070482;GO:0070887;GO:0071450;GO:0071451;GO:0072593	NaN	16.9503	16.0252	NaN	NaN	NaN	16.6449	19.1922	19.4498	17.0425	17.7023	17.8374
+	2.7827	-1.6976	P35318	P35318;E9PQE6;E9PL83	ADML_HUMAN	ADM	Pro-adrenomedullin	Color2 [DarkGray]	1	4		aging;anatomical structure development;anatomical structure formation involved in morphogenesis;anatomical structure morphogenesis;androgen metabolic process;biological regulation;biosynthetic process;blood circulation;branching involved in embryonic placenta morphogenesis;C21-steroid hormone biosynthetic process;C21-steroid hormone metabolic process;calcium ion homeostasis;cAMP biosynthetic proc…	GO:0001570;GO:0001666;GO:0001763;GO:0001843;GO:0002009;GO:0002026;GO:0002027;GO:0002031;GO:0002237;GO:0003008;GO:0003013;GO:0003018;GO:0006139;GO:0006140;GO:0006163;GO:0006164;GO:0006171;GO:0006629;GO:0006694;GO:0006700;GO:0006701;GO:0006753;GO:0006807;GO:0006810;GO:0006873;GO:0006874;GO:0006875;GO:0006897;GO:0006898;GO:0006950;GO:0007154;GO:0007165;GO:0007204;GO:0007267;GO:0007507;GO:0007565;GO:…	18.2689	19.6852	19.4491	19.9438	19.2579	19.451	20.9896	21.2671	21.7221	20.7367	21.589	21.0629
+	1.99594	-1.6841	Q6DHV5	Q6DHV5;A0A5S8K7B6	C2D2B_HUMAN	CC2D2B	Protein CC2D2B	Color2 [DarkGray]	1	4				NaN	16.1646	NaN	17.2125	16.4336	17.598	17.4793	NaN	17.4633	19.104	19.1988	18.8806
+	2.10545	-1.68137	Q86X67;Q86X67-2;Q86X67-3;Q86X67-4	Q86X67;Q86X67-3;Q86X67-4;Q86X67-2;A0A087X1G4	NUD13_HUMAN	NUDT13	NAD(P)H pyrophosphatase NUDT13, mitochondrial	Color2 [DarkGray]	1	4				17.5293	18.2039	17.5561	19.7047	18.9924	18.6636	19.8594	19.714	19.4179	20.4713	21.0746	20.9501
+	2.82746	-1.66621	Q16270;Q16270-2	Q16270;Q16270-2	IBP7_HUMAN	IGFBP7	Insulin-like growth factor-binding protein 7	Color2 [DarkGray]	1	4		anatomical structure development;biological adhesion;biological regulation;cell adhesion;cellular process;cellular response to chemical stimulus;cellular response to endogenous stimulus;cellular response to hormone stimulus;cellular response to organic substance;cellular response to stimulus;developmental process;embryo implantation;inner ear development;negative regulation of biological process;…	GO:0001558;GO:0006950;GO:0007155;GO:0007566;GO:0007584;GO:0008285;GO:0009266;GO:0009408;GO:0009605;GO:0009628;GO:0009719;GO:0009725;GO:0009889;GO:0009987;GO:0009991;GO:0010033;GO:0019216;GO:0019218;GO:0019222;GO:0022414;GO:0022610;GO:0031667;GO:0031960;GO:0032502;GO:0032526;GO:0032870;GO:0033189;GO:0033273;GO:0040008;GO:0042127;GO:0042221;GO:0046890;GO:0048519;GO:0048523;GO:0048545;GO:0048839;GO:…	20.1038	21.548	20.1297	21.8876	20.7664	20.8339	22.2589	22.762	22.8417	22.834	22.6325	22.6383
+	1.33761	-1.66012	P19823	P19823;Q5T985;Q5T987	ITIH2_HUMAN	ITIH2	Inter-alpha-trypsin inhibitor heavy chain H2	Color2 [DarkGray]	1	4		amine metabolic process;aminoglycan metabolic process;biological regulation;carbohydrate metabolic process;glycosaminoglycan metabolic process;hyaluronan metabolic process;macromolecule metabolic process;metabolic process;negative regulation of catalytic activity;negative regulation of endopeptidase activity;negative regulation of hydrolase activity;negative regulation of molecular function;negat…	GO:0005975;GO:0005976;GO:0006022;GO:0006807;GO:0008152;GO:0009308;GO:0010466;GO:0010951;GO:0019222;GO:0030203;GO:0030212;GO:0043086;GO:0043170;GO:0044092;GO:0044238;GO:0050789;GO:0050790;GO:0051336;GO:0051346;GO:0052547;GO:0052548;GO:0065007;GO:0065009	19.2525	19.5069	19.3282	20.7493	19.7267	19.6248	22.9567	21.5108	23.5972	21.6593	20.5437	21.8076
+	2.19084	-1.65889	Q86YZ3	Q86YZ3	HORN_HUMAN	HRNR	Hornerin	Color2 [DarkGray]	1	4		cell differentiation;cell envelope organization;cellular component organization;cellular component organization or biogenesis;cellular developmental process;cellular process;developmental process;external encapsulating structure organization;hemopoietic progenitor cell differentiation;keratinization	GO:0002244;GO:0009987;GO:0016043;GO:0030154;GO:0031424;GO:0032502;GO:0043163;GO:0045229;GO:0048869;GO:0071840	16.1832	16.2764	15.5425	17.2777	17.121	16.952	17.7161	17.5113	17.3683	18.4687	19.3747	19.1922
+	1.49881	-1.63839	P04114	P04114	APOB_HUMAN	APOB	Apolipoprotein B-100	Color2 [DarkGray]	1	4		acylglycerol catabolic process;acylglycerol metabolic process;alcohol metabolic process;anatomical structure development;anatomical structure morphogenesis;artery morphogenesis;biological regulation;biosynthetic process;blood coagulation;blood vessel morphogenesis;catabolic process;cell migration;cell motility;cellular biosynthetic process;cellular catabolic process;cellular component assembly;ce…	GO:0001523;GO:0001701;GO:0002237;GO:0002376;GO:0006066;GO:0006629;GO:0006638;GO:0006639;GO:0006641;GO:0006642;GO:0006662;GO:0006720;GO:0006721;GO:0006810;GO:0006869;GO:0006897;GO:0006898;GO:0006928;GO:0007165;GO:0007276;GO:0007283;GO:0007399;GO:0007596;GO:0007599;GO:0007602;GO:0007603;GO:0008152;GO:0008202;GO:0008203;GO:0009056;GO:0009057;GO:0009058;GO:0009059;GO:0009314;GO:0009416;GO:0009566;GO:…	17.0247	17.4042	16.9167	18.1067	17.2683	17.3583	20.2106	18.69	20.4297	19.2018	NaN	19.2546
+	2.34615	-1.63155	Q14956;Q14956-2	Q14956;Q14956-2;A0A3B3ISS6	GPNMB_HUMAN	GPNMB	Transmembrane glycoprotein NMB	Color2 [DarkGray]	1	4		anatomical structure development;biological adhesion;biological regulation;biomineral tissue development;bone mineralization;cell adhesion;cell differentiation;cellular developmental process;cellular process;developmental process;negative regulation of biological process;negative regulation of cell proliferation;negative regulation of cellular process;osteoblast differentiation;regulation of biol…	GO:0001649;GO:0007155;GO:0008285;GO:0009888;GO:0009987;GO:0022610;GO:0030154;GO:0030282;GO:0031214;GO:0032502;GO:0042127;GO:0048519;GO:0048523;GO:0048856;GO:0048869;GO:0050789;GO:0050794;GO:0065007	NaN	NaN	18.7378	16.7456	18.2064	NaN	18.3251	19.6066	19.4271	19.5598	19.5857	19.9973
+	2.10162	-1.61849	Q9ULV0;Q9ULV0-2	Q9ULV0;Q9ULV0-2;A0A0A0MR36;A0A8V8TM52;A0A8V8TKV2	MYO5B_HUMAN	MYO5B	Unconventional myosin-Vb	Color2 [DarkGray]	1	4		biological regulation;cellular localization;cellular process;chemical homeostasis;endosome localization;establishment of localization;establishment of protein localization;fluid transport;homeostatic process;localization;metabolic process;multicellular organismal process;multicellular organismal water homeostasis;organelle localization;protein transport;regulation of biological quality;regulation…	GO:0003008;GO:0003014;GO:0003091;GO:0006810;GO:0006833;GO:0008152;GO:0009987;GO:0015031;GO:0016192;GO:0030104;GO:0032439;GO:0032501;GO:0042044;GO:0042592;GO:0045184;GO:0048878;GO:0050878;GO:0050891;GO:0051179;GO:0051234;GO:0051640;GO:0051641;GO:0055085;GO:0065007;GO:0065008	18.6903	19.029	17.8042	18.147	NaN	NaN	20.386	20.6158	20.1444	20.5949	20.1736	20.6203
+	4.6677	-1.59483	P62805	P62805	H4_HUMAN	H4C16	Histone H4	Color2 [DarkGray]	1	4		anatomical structure homeostasis;ATP-dependent chromatin remodeling;biological regulation;cell cycle;cellular component assembly;cellular component assembly at cellular level;cellular component organization;cellular component organization at cellular level;cellular component organization or biogenesis;cellular component organization or biogenesis at cellular level;cellular macromolecular complex …	GO:0000183;GO:0000278;GO:0000723;GO:0002682;GO:0006139;GO:0006259;GO:0006304;GO:0006305;GO:0006306;GO:0006325;GO:0006333;GO:0006334;GO:0006335;GO:0006336;GO:0006338;GO:0006342;GO:0006355;GO:0006461;GO:0006464;GO:0006482;GO:0006730;GO:0006807;GO:0006996;GO:0007049;GO:0007165;GO:0007264;GO:0008152;GO:0008214;GO:0009889;GO:0009890;GO:0009892;GO:0009987;GO:0010467;GO:0010468;GO:0010556;GO:0010558;GO:…	22.8496	22.7641	22.8925	22.281	22.324	22.2412	23.3793	24.6656	24.2039	24.0158	24.4002	24.0685
+	1.51555	-1.58776	P05204	P05204;Q15651;Q15651-2;A0A087WZE9	HMGN2_HUMAN	HMGN2	Non-histone chromosomal protein HMG-17	Color2 [DarkGray]	1	4				NaN	18.5125	15.6289	16.1863	17.2702	18.625	16.5671	19.348	17.7978	18.8922	19.2833	18.2758
+	2.14031	-1.57196	P01008	P01008	ANT3_HUMAN	SERPINC1	Antithrombin-III	Color2 [DarkGray]	1	4		biological regulation;blood coagulation;coagulation;hemostasis;multicellular organismal process;negative regulation of biological process;negative regulation of catalytic activity;negative regulation of defense response;negative regulation of endopeptidase activity;negative regulation of hydrolase activity;negative regulation of inflammatory response;negative regulation of molecular function;nega…	GO:0007584;GO:0007596;GO:0007599;GO:0009605;GO:0009991;GO:0010466;GO:0010951;GO:0019222;GO:0030193;GO:0031347;GO:0031348;GO:0031667;GO:0032101;GO:0032102;GO:0032501;GO:0042221;GO:0043086;GO:0044092;GO:0048519;GO:0048583;GO:0048585;GO:0050727;GO:0050728;GO:0050789;GO:0050790;GO:0050817;GO:0050818;GO:0050878;GO:0050896;GO:0051239;GO:0051246;GO:0051336;GO:0051346;GO:0052547;GO:0052548;GO:0060255;GO:…	18.933	19.8475	19.2509	20.6369	19.5796	19.6718	21.6925	21.4639	22.4064	21.4214	20.9909	21.3001
+	1.5461	-1.56608	Q08431	Q08431;Q08431-3;Q08431-4;H0YKS8;H0YKB5;A0A8Q3WKS4;A0A8Q3SI86;A0A8Q3SIX6;A0A8Q3SIZ9	MFGM_HUMAN	MFGE8	Lactadherin	Color2 [DarkGray]	1	4		anatomical structure formation involved in morphogenesis;angiogenesis;biological adhesion;biological regulation;cell adhesion;cell recognition;cellular component organization;cellular component organization or biogenesis;cellular membrane organization;cellular process;developmental process;fertilization;membrane invagination;membrane organization;phagocytosis, engulfment;phagocytosis, recognition…	GO:0001525;GO:0006910;GO:0006911;GO:0007155;GO:0007338;GO:0008037;GO:0009566;GO:0009987;GO:0010324;GO:0016032;GO:0016043;GO:0016044;GO:0022414;GO:0022610;GO:0030100;GO:0032502;GO:0032879;GO:0045807;GO:0048518;GO:0048522;GO:0048646;GO:0050764;GO:0050766;GO:0050789;GO:0050794;GO:0051049;GO:0051050;GO:0051128;GO:0051130;GO:0060627;GO:0061024;GO:0065007;GO:0071840;GO:2000425;GO:2000427	20.2345	19.8959	19.4502	19.8531	19.5771	20.6852	23.1452	21.6405	21.6641	21.7557	21.8842	22.9154
+	4.74121	-1.54371	P68431;P84243;Q71DI3	P84243;P68431;Q71DI3;B4DEB1;A0A590UJJ6;K7EK07;K7EMV3;K7ES00	H31_HUMAN;H32_HUMAN;H33_HUMAN	H3-3B;H3C12;H3C13	Histone H3.1	Color2 [DarkGray]	1	4		biological regulation;blood coagulation;cellular component assembly;cellular component assembly at cellular level;cellular component organization;cellular component organization at cellular level;cellular component organization or biogenesis;cellular component organization or biogenesis at cellular level;cellular macromolecular complex assembly;cellular macromolecular complex subunit organization…	GO:0000183;GO:0001558;GO:0002230;GO:0002682;GO:0002697;GO:0002831;GO:0006139;GO:0006259;GO:0006304;GO:0006305;GO:0006306;GO:0006325;GO:0006333;GO:0006334;GO:0006335;GO:0006336;GO:0006342;GO:0006355;GO:0006461;GO:0006730;GO:0006807;GO:0006996;GO:0007165;GO:0007264;GO:0007596;GO:0007599;GO:0008152;GO:0009889;GO:0009890;GO:0009892;GO:0009987;GO:0010467;GO:0010468;GO:0010556;GO:0010558;GO:0010605;GO:…	18.6259	18.9158	18.7719	18.3621	18.5189	17.8852	19.141	20.3718	19.7837	20.2726	20.1995	20.1059
+	2.83175	-1.54225	P30260;P30260-2	P30260;P30260-2;G5EA36;I3L328	CDC27_HUMAN	CDC27	Cell division cycle protein 27 homolog	Color2 [DarkGray]	1	4		anaphase-promoting complex-dependent proteasomal ubiquitin-dependent protein catabolic process;biological regulation;catabolic process;cell cycle;cell cycle checkpoint;cell cycle process;cell proliferation;cellular catabolic process;cellular macromolecule catabolic process;cellular macromolecule metabolic process;cellular metabolic process;cellular process;cellular protein metabolic process;macro…	GO:0000075;GO:0000209;GO:0000278;GO:0006464;GO:0006508;GO:0006511;GO:0007049;GO:0007088;GO:0007091;GO:0007093;GO:0007094;GO:0007346;GO:0008152;GO:0008283;GO:0009056;GO:0009057;GO:0009892;GO:0009893;GO:0009987;GO:0010498;GO:0010564;GO:0010604;GO:0010605;GO:0010639;GO:0010948;GO:0016567;GO:0019222;GO:0019538;GO:0019941;GO:0022402;GO:0030071;GO:0031145;GO:0031323;GO:0031324;GO:0031325;GO:0031396;GO:…	17.9637	18.3606	17.8885	18.9026	18.1623	19.1616	19.2627	19.7512	19.0701	20.5159	20.6344	20.384
+	4.82714	-1.53683	P11279	P11279	LAMP1_HUMAN	LAMP1	Lysosome-associated membrane glycoprotein 1	Color2 [DarkGray]	1	4		autophagic cell death;autophagy;biological regulation;catabolic process;cell death;cellular catabolic process;cellular metabolic process;cellular process;death;establishment of localization;establishment of localization in cell;establishment of protein localization;establishment of protein localization to organelle;Golgi to lysosome transport;Golgi vesicle transport;induction of apoptosis;inducti…	GO:0001910;GO:0001912;GO:0002682;GO:0002684;GO:0002694;GO:0002696;GO:0002697;GO:0002699;GO:0002703;GO:0002705;GO:0002706;GO:0002708;GO:0002715;GO:0002717;GO:0006810;GO:0006892;GO:0006914;GO:0006917;GO:0007034;GO:0007041;GO:0008152;GO:0008219;GO:0008624;GO:0008626;GO:0009056;GO:0009987;GO:0010468;GO:0010608;GO:0010941;GO:0010942;GO:0012501;GO:0012502;GO:0016032;GO:0016192;GO:0016265;GO:0017157;GO:…	19.4761	19.7962	19.7579	19.3849	19.3318	19.5034	20.0566	21.2038	20.4921	21.0299	21.4799	21.5547
+	2.80024	-1.52585	Q05193;Q05193-2;Q05193-3;Q05193-5	Q9UQ16;Q05193;P50570;A0A0U1RQP1;Q05193-2;Q05193-3;Q05193-5;H0YBC6;A0A1B0GUX5;Q9UQ16-2;Q9UQ16-3;Q9UQ16-4;Q9UQ16-5;A0A0D9SFB1;A0A0D9SFE4;P50570-2;P50570-3;P50570-4;P50570-5;E5RHK8	DYN1_HUMAN	DNM1	Dynamin-1	Color2 [DarkGray]	1	4		axon guidance;biological regulation;cell surface receptor linked signaling pathway;cellular component organization;cellular component organization at cellular level;cellular component organization or biogenesis;cellular component organization or biogenesis at cellular level;cellular macromolecule metabolic process;cellular membrane organization;cellular metabolic process;cellular process;cellular…	GO:0006810;GO:0006897;GO:0006898;GO:0006935;GO:0006996;GO:0007032;GO:0007165;GO:0007166;GO:0007167;GO:0007169;GO:0007411;GO:0008152;GO:0009605;GO:0009987;GO:0010324;GO:0016043;GO:0016044;GO:0016192;GO:0031623;GO:0040011;GO:0042221;GO:0042330;GO:0043112;GO:0043170;GO:0044237;GO:0044260;GO:0048013;GO:0050789;GO:0050794;GO:0050896;GO:0051234;GO:0051716;GO:0061024;GO:0065007;GO:0071840;GO:0071841;GO:…	15.0213	15.4349	15.9102	16.0868	15.5112	15.2671	16.5441	16.5838	16.4383	17.2075	17.7112	18.0996
+	2.74832	-1.51543	P62328	P62328	TYB4_HUMAN	TMSB4X	Thymosin beta-4	Color2 [DarkGray]	1	4		actin cytoskeleton organization;actin filament organization;actin filament-based process;biological regulation;blood coagulation;cell activation;cellular component organization;cellular component organization at cellular level;cellular component organization or biogenesis;cellular component organization or biogenesis at cellular level;cellular process;coagulation;cytoskeleton organization;establi…	GO:0001775;GO:0002576;GO:0006810;GO:0006887;GO:0006996;GO:0007010;GO:0007015;GO:0007596;GO:0007599;GO:0008064;GO:0009987;GO:0010639;GO:0016043;GO:0016192;GO:0030029;GO:0030036;GO:0030168;GO:0030334;GO:0030832;GO:0030833;GO:0030837;GO:0031333;GO:0032271;GO:0032272;GO:0032501;GO:0032535;GO:0032879;GO:0032940;GO:0032956;GO:0032970;GO:0033043;GO:0040012;GO:0042989;GO:0043254;GO:0044087;GO:0045185;GO:…	24.1064	24.4104	24.3738	23.4019	24.0152	25.1412	25.5761	26.528	25.466	25.7668	26.0528	25.9241
+	2.62106	-1.51207	Q15293	Q15293	RCN1_HUMAN	RCN1	Reticulocalbin-1	Color2 [DarkGray]	1	4		anatomical structure development;camera-type eye development;chordate embryonic development;developmental process;embryo development;embryo development ending in birth or egg hatching;eye development;in utero embryonic development;organ development;sensory organ development	GO:0001654;GO:0001701;GO:0007423;GO:0009790;GO:0009792;GO:0032502;GO:0043009;GO:0043010;GO:0048513;GO:0048856	21.0041	20.4217	21.0078	21.0662	21.3766	22.3401	21.7784	22.1998	21.9852	23.1628	23.5364	23.1011
+	3.15773	-1.50569	P14923	P14923	PLAK_HUMAN	JUP	Junction plakoglobin	Color2 [DarkGray]	1	4		adherens junction assembly;adherens junction organization;anatomical structure development;biological adhesion;biological regulation;cell adhesion;cell junction assembly;cell junction organization;cell migration;cell motility;cell surface receptor linked signaling pathway;cell-cell adhesion;cell-cell junction assembly;cell-cell junction organization;cellular component assembly;cellular component …	GO:0002159;GO:0006355;GO:0006461;GO:0006928;GO:0006996;GO:0007010;GO:0007016;GO:0007043;GO:0007155;GO:0007165;GO:0007166;GO:0007167;GO:0007169;GO:0008544;GO:0009581;GO:0009582;GO:0009605;GO:0009612;GO:0009628;GO:0009888;GO:0009889;GO:0009966;GO:0009967;GO:0009987;GO:0010033;GO:0010453;GO:0010468;GO:0010556;GO:0010646;GO:0010647;GO:0016043;GO:0016337;GO:0016477;GO:0019219;GO:0019222;GO:0022607;GO:…	16.3128	16.4129	16.5871	17.3088	16.715	16.7405	17.3211	17.2563	18.0737	18.4206	19.1201	18.5136
+	2.69057	-1.50274	P35908	P35908	K22E_HUMAN	KRT2	Keratin, type II cytoskeletal 2 epidermal	Color2 [DarkGray]	1	4		anatomical structure development;cell activation;cell migration;cell motility;cell proliferation;cellular component movement;cellular process;developmental process;epidermis development;keratinization;keratinocyte activation;keratinocyte migration;keratinocyte proliferation;locomotion;tissue development	GO:0001775;GO:0006928;GO:0008283;GO:0008544;GO:0009888;GO:0009987;GO:0016477;GO:0031424;GO:0032502;GO:0032980;GO:0040011;GO:0043616;GO:0048856;GO:0048870;GO:0051546	23.2768	23.1955	23.4081	24.3853	23.9625	23.9324	24.5539	24.443	24.727	25.5838	26.2374	25.6043
+	2.3481	-1.50241	Q9Y4K0	Q9Y4K0;H0YAP6	LOXL2_HUMAN	LOXL2	Lysyl oxidase homolog 2	Color2 [DarkGray]	1	4		aging;anatomical structure formation involved in morphogenesis;anatomical structure morphogenesis;angiogenesis;biological adhesion;biological regulation;biosynthetic process;cell adhesion;cell migration;cell morphogenesis;cell morphogenesis involved in differentiation;cell motility;cell proliferation;cellular biosynthetic process;cellular component morphogenesis;cellular component movement;cellul…	GO:0000902;GO:0000904;GO:0001525;GO:0001666;GO:0001837;GO:0001935;GO:0002040;GO:0006139;GO:0006325;GO:0006351;GO:0006355;GO:0006464;GO:0006807;GO:0006928;GO:0006950;GO:0006996;GO:0007155;GO:0007568;GO:0008152;GO:0008283;GO:0009058;GO:0009059;GO:0009653;GO:0009889;GO:0009890;GO:0009892;GO:0009987;GO:0010035;GO:0010038;GO:0010468;GO:0010556;GO:0010558;GO:0010605;GO:0010629;GO:0016043;GO:0016070;GO:…	19.7863	20.0583	19.8897	20.2476	20.0121	20.0616	22.2872	21.7024	21.4723	21.6977	22.1252	22.188
+	2.36411	-1.49464	O60565	O60565;O60565-2	GREM1_HUMAN	GREM1	Gremlin-1	Color2 [DarkGray]	1	4		anatomical structure development;anatomical structure formation involved in morphogenesis;anatomical structure morphogenesis;apoptosis;appendage development;appendage morphogenesis;biological regulation;blood vessel endothelial cell migration;branching involved in ureteric bud morphogenesis;branching morphogenesis of a tube;cell communication;cell death;cell migration;cell migration involved in s…	GO:0000902;GO:0000904;GO:0001558;GO:0001658;GO:0001763;GO:0001838;GO:0001932;GO:0001933;GO:0001952;GO:0002009;GO:0002042;GO:0002090;GO:0002092;GO:0002682;GO:0002683;GO:0002685;GO:0002686;GO:0002688;GO:0002689;GO:0003002;GO:0003256;GO:0003257;GO:0003337;GO:0003382;GO:0006355;GO:0006357;GO:0006915;GO:0006928;GO:0007154;GO:0007165;GO:0007267;GO:0007389;GO:0008219;GO:0008284;GO:0008285;GO:0009653;GO:…	19.4014	19.8215	18.768	19.4566	19.5828	19.1294	21.354	21.303	21.0612	21.3693	21.5383	20.4254
+	2.21263	-1.47365	O76076	O76076	CCN5_HUMAN	CCN5	CCN family member 5	Color2 [DarkGray]	1	4		biological adhesion;biological regulation;cell adhesion;cell communication;cell-cell signaling;cellular process;cellular response to stimulus;negative regulation of biological process;negative regulation of cell death;negative regulation of cellular process;regulation of biological process;regulation of cell death;regulation of cell growth;regulation of cellular component organization;regulation …	GO:0001558;GO:0007154;GO:0007155;GO:0007165;GO:0007267;GO:0009987;GO:0010941;GO:0022610;GO:0023052;GO:0040008;GO:0048519;GO:0048523;GO:0050789;GO:0050794;GO:0050896;GO:0051128;GO:0051716;GO:0060548;GO:0065007	17.3428	16.0953	17.4445	NaN	17.8851	15.9854	17.0004	17.7595	18.7907	18.2655	18.1507	19.1964
+	2.43784	-1.46168	Q8N1N4	Q8N1N4;Q8N1N4-2	K2C78_HUMAN	KRT78	Keratin, type II cytoskeletal 78	Color2 [DarkGray]	1	4				17.7052	17.7607	17.9847	19.0704	18.7008	18.898	19.1287	19.0688	19.2991	20.2582	20.7517	20.2508
+	1.65597	-1.45954	P04179;P04179-4	P04179;G8JLJ2;P04179-2;P04179-4;F5GYZ5;F5H4R2;F5H3C5	SODM_HUMAN	SOD2	Superoxide dismutase [Mn], mitochondrial	Color2 [DarkGray]	1	4		age-dependent response to oxidative stress;age-dependent response to reactive oxygen species;amine metabolic process;anatomical structure development;apoptotic mitochondrial changes;behavior;biological regulation;biosynthetic process;carboxylic acid metabolic process;cation homeostasis;cell development;cell differentiation;cellular amine metabolic process;cellular amino acid metabolic process;cel…	GO:0000302;GO:0000303;GO:0000305;GO:0001306;GO:0001315;GO:0001666;GO:0001836;GO:0001889;GO:0002237;GO:0003008;GO:0003013;GO:0003018;GO:0003032;GO:0003069;GO:0003085;GO:0006082;GO:0006091;GO:0006355;GO:0006357;GO:0006461;GO:0006518;GO:0006520;GO:0006575;GO:0006749;GO:0006790;GO:0006801;GO:0006807;GO:0006873;GO:0006917;GO:0006950;GO:0006974;GO:0006979;GO:0006996;GO:0007005;GO:0007165;GO:0007507;GO:…	17.1905	17.8813	18.0008	17.0098	17.5132	20.5544	18.1446	19.7126	19.4063	19.4663	19.5168	19.4062
+	4.8162	-1.45462	P13473;P13473-2;P13473-3	P13473;H0YCG2;P13473-2;P13473-3	LAMP2_HUMAN	LAMP2	Lysosome-associated membrane glycoprotein 2	Color2 [DarkGray]	1	4		biological regulation;blood coagulation;cell activation;cellular process;coagulation;establishment of localization;establishment of localization in cell;exocytosis;hemostasis;multicellular organismal process;platelet activation;platelet degranulation;posttranscriptional regulation of gene expression;protein stabilization;regulation of biological process;regulation of biological quality;regulation…	GO:0001775;GO:0002576;GO:0006810;GO:0006887;GO:0007596;GO:0007599;GO:0009987;GO:0010468;GO:0010608;GO:0016192;GO:0019222;GO:0030168;GO:0031647;GO:0032501;GO:0032940;GO:0046903;GO:0050789;GO:0050817;GO:0050821;GO:0050878;GO:0051234;GO:0051649;GO:0060255;GO:0065007;GO:0065008	17.9555	18.4753	18.1526	17.7362	18.0344	18.6069	18.6766	19.8827	19.7871	19.2615	19.6569	19.8545
+	1.88922	-1.44887	P05109	P05109	S10A8_HUMAN	S100A8	Protein S100-A8	Color2 [DarkGray]	1	4		activation of caspase activity;acute inflammatory response;autophagy;biological adhesion;biological regulation;catabolic process;cell adhesion;cell chemotaxis;cell migration;cell motility;cell-cell adhesion;cellular catabolic process;cellular component movement;cellular macromolecule metabolic process;cellular metabolic process;cellular process;cellular protein metabolic process;cellular response…	GO:0001558;GO:0001816;GO:0002237;GO:0002376;GO:0002523;GO:0002526;GO:0002544;GO:0002791;GO:0002793;GO:0006355;GO:0006464;GO:0006914;GO:0006919;GO:0006928;GO:0006935;GO:0006950;GO:0006952;GO:0006954;GO:0006955;GO:0007155;GO:0007159;GO:0008152;GO:0009056;GO:0009605;GO:0009607;GO:0009611;GO:0009617;GO:0009620;GO:0009889;GO:0009987;GO:0010033;GO:0010035;GO:0010038;GO:0010043;GO:0010468;GO:0010556;GO:…	15.3949	17.1135	16.8412	18.0866	17.4609	17.1878	17.5304	17.3927	18.4377	18.6019	19.5885	18.663
+	1.63426	-1.447	P39059	P39059;A0A087X0K0	COFA1_HUMAN	COL15A1	Collagen alpha-1(XV) chain	Color2 [DarkGray]	1	4		anatomical structure formation involved in morphogenesis;angiogenesis;biological adhesion;biological regulation;cell adhesion;cell differentiation;cellular component disassembly;cellular component disassembly at cellular level;cellular component organization;cellular component organization at cellular level;cellular component organization or biogenesis;cellular component organization or biogenesi…	GO:0001525;GO:0007155;GO:0007165;GO:0008152;GO:0009987;GO:0016043;GO:0022411;GO:0022610;GO:0022617;GO:0030154;GO:0030198;GO:0030574;GO:0032501;GO:0032502;GO:0032963;GO:0043062;GO:0043170;GO:0044236;GO:0044243;GO:0044259;GO:0048646;GO:0048869;GO:0050789;GO:0050794;GO:0050896;GO:0051716;GO:0065007;GO:0071840;GO:0071841;GO:0071842;GO:0071845	17.7637	18.4895	19.2658	17.0636	18.9505	18.3629	19.9823	18.6129	20.0813	19.9227	20.8186	20.5697
+	1.58331	-1.44333	O14595	O14595;F8VYL0;F8W1I1	CTDS2_HUMAN	CTDSP2	Carboxy-terminal domain RNA polymerase II polypeptide A small phosphatase 2	Color2 [DarkGray]	1	4		biological regulation;cellular macromolecule metabolic process;cellular metabolic process;cellular process;cellular protein metabolic process;cellular response to chemical stimulus;cellular response to organic substance;cellular response to stimulus;cellular response to stress;cellular response to topologically incorrect protein;cellular response to unfolded protein;dephosphorylation;endoplasmic …	GO:0001932;GO:0001933;GO:0006464;GO:0006470;GO:0006793;GO:0006796;GO:0006950;GO:0006984;GO:0006986;GO:0007165;GO:0007346;GO:0008152;GO:0009892;GO:0009987;GO:0010033;GO:0010563;GO:0010564;GO:0010605;GO:0010948;GO:0016311;GO:0019220;GO:0019222;GO:0019538;GO:0030968;GO:0031323;GO:0031324;GO:0031399;GO:0031400;GO:0032268;GO:0032269;GO:0033554;GO:0034620;GO:0034976;GO:0035966;GO:0035967;GO:0042221;GO:…	18.3814	18.5695	17.1296	18.6826	NaN	19.2821	20.3309	19.8082	19.4938	20.9631	20.7491	19.8491
+	2.02203	-1.43602	Q4LDE5	Q4LDE5	SVEP1_HUMAN	SVEP1	Sushi, von Willebrand factor type A, EGF and pentraxin domain-containing protein 1	Color2 [DarkGray]	1	4		biological adhesion;cell adhesion;cellular process	GO:0007155;GO:0009987;GO:0022610	18.879	19.3147	19.9814	18.5681	18.8267	18.9027	20.7993	20.2387	21.7877	20.6002	20.0132	21.1632
+	3.69822	-1.4312	O60493	O60493;O60493-2;O60493-4	SNX3_HUMAN	SNX3	Sorting nexin-3	Color2 [DarkGray]	1	4		biological regulation;biosynthetic process;cation transport;cellular biosynthetic process;cellular component organization;cellular component organization at cellular level;cellular component organization or biogenesis;cellular component organization or biogenesis at cellular level;cellular macromolecule biosynthetic process;cellular macromolecule metabolic process;cellular membrane organization;c…	GO:0000041;GO:0006810;GO:0006811;GO:0006812;GO:0006826;GO:0006900;GO:0006996;GO:0008152;GO:0009058;GO:0009059;GO:0009607;GO:0009617;GO:0009892;GO:0009894;GO:0009895;GO:0009966;GO:0009987;GO:0010324;GO:0010605;GO:0010975;GO:0010976;GO:0015031;GO:0015682;GO:0016043;GO:0016044;GO:0016050;GO:0019222;GO:0020027;GO:0022406;GO:0022615;GO:0023051;GO:0030001;GO:0030100;GO:0030111;GO:0031323;GO:0031344;GO:…	17.5901	17.4249	17.2113	NaN	17.3309	17.6333	18.506	19.4253	19.0365	19.2155	18.8196	18.7394
+	2.48545	-1.42894	P13645	P13645;A0A1B0GVI3	K1C10_HUMAN	KRT10	Keratin, type I cytoskeletal 10	Color2 [DarkGray]	1	4		cell differentiation;cellular developmental process;cellular process;cellular response to calcium ion;cellular response to chemical stimulus;cellular response to inorganic substance;cellular response to metal ion;cellular response to stimulus;developmental process;epidermal cell differentiation;epithelial cell differentiation;keratinocyte differentiation;response to calcium ion;response to chemic…	GO:0009913;GO:0009987;GO:0010035;GO:0010038;GO:0030154;GO:0030216;GO:0030855;GO:0032502;GO:0042221;GO:0048869;GO:0050896;GO:0051592;GO:0051716;GO:0070887;GO:0071241;GO:0071248;GO:0071277	24.136	24.2415	24.5173	25.477	25.1509	24.8442	25.3826	25.2759	25.6968	26.5949	27.1688	26.5151
+	1.86084	-1.42761	Q8TB73	Q8TB73	NDNF_HUMAN	NDNF	Protein NDNF	Color2 [DarkGray]	1	4		amine metabolic process;aminoglycan metabolic process;biological regulation;carbohydrate metabolic process;cell growth;cell migration;cell motility;cellular component movement;cellular component organization;cellular component organization at cellular level;cellular component organization or biogenesis;cellular component organization or biogenesis at cellular level;cellular macromolecule metaboli…	GO:0001764;GO:0005975;GO:0005976;GO:0006022;GO:0006464;GO:0006790;GO:0006807;GO:0006928;GO:0008152;GO:0009308;GO:0009987;GO:0010810;GO:0010811;GO:0010941;GO:0010975;GO:0010976;GO:0016043;GO:0016049;GO:0016477;GO:0018149;GO:0018193;GO:0018209;GO:0019538;GO:0019800;GO:0030155;GO:0030198;GO:0030203;GO:0030204;GO:0031344;GO:0031346;GO:0040007;GO:0040011;GO:0042981;GO:0043062;GO:0043066;GO:0043067;GO:…	16.2857	17.4233	15.8634	17.274	15.7685	NaN	17.2081	19.2919	18.291	17.6466	17.9222	17.1721
+	4.36457	-1.42643	Q16881;Q16881-2;Q16881-3;Q16881-4;Q16881-5;Q16881-6	Q16881;A0A182DWI3;E9PIR7;E9PKD3;Q16881-2;Q16881-3;Q16881-4;Q16881-5;Q16881-6;Q16881-7	TRXR1_HUMAN	TXNRD1	Thioredoxin reductase 1, cytoplasmic	Color2 [DarkGray]	1	4		anatomical structure formation involved in morphogenesis;biological regulation;biosynthetic process;cell proliferation;cell redox homeostasis;cellular biosynthetic process;cellular homeostasis;cellular lipid metabolic process;cellular macromolecule metabolic process;cellular metabolic process;cellular nitrogen compound metabolic process;cellular process;cellular response to stimulus;developmental…	GO:0000302;GO:0001704;GO:0001707;GO:0006139;GO:0006352;GO:0006367;GO:0006629;GO:0006807;GO:0006950;GO:0006979;GO:0007165;GO:0008152;GO:0008283;GO:0009058;GO:0009987;GO:0010035;GO:0010467;GO:0015949;GO:0016070;GO:0019725;GO:0032502;GO:0032774;GO:0034641;GO:0042221;GO:0042592;GO:0043170;GO:0044237;GO:0044238;GO:0044249;GO:0044255;GO:0044260;GO:0044281;GO:0045454;GO:0048646;GO:0050789;GO:0050794;GO:…	19.7143	19.6793	19.9017	19.4565	19.187	19.7753	20.3429	21.1568	20.6037	21.3963	21.0993	21.4882
+	2.61685	-1.41658	Q9UI42;Q9UI42-2	Q9UI42;B7Z5J4;Q9UI42-2	CBPA4_HUMAN	CPA4	Carboxypeptidase A4	Color2 [DarkGray]	1	4		cellular component organization;cellular component organization at cellular level;cellular component organization or biogenesis;cellular component organization or biogenesis at cellular level;cellular macromolecule metabolic process;cellular metabolic process;cellular process;cellular protein metabolic process;chromatin modification;chromatin organization;chromosome organization;covalent chromati…	GO:0006325;GO:0006464;GO:0006473;GO:0006475;GO:0006996;GO:0008152;GO:0009987;GO:0016043;GO:0016568;GO:0016569;GO:0016570;GO:0016573;GO:0018193;GO:0018205;GO:0018393;GO:0018394;GO:0019538;GO:0043170;GO:0043412;GO:0043543;GO:0044237;GO:0044238;GO:0044260;GO:0044267;GO:0051276;GO:0071840;GO:0071841;GO:0071842	15.0814	16.0532	15.6568	16.5544	15.8081	16.2158	NaN	17.2012	NaN	17.3072	17.4262	NaN
+	2.29207	-1.41308	Q9C075;Q9C075-2	Q9C075;Q9C075-2;J3QR55	K1C23_HUMAN	KRT23	Keratin, type I cytoskeletal 23	Color2 [DarkGray]	1	4				NaN	NaN	15.5867	16.6249	15.5843	16.338	NaN	NaN	17.1625	17.5636	17.9454	17.1148
+	3.49021	-1.39936	P27797	P27797;K7EJB9;A0A7P0T861;K7EL50	CALR_HUMAN	CALR	Calreticulin	Color2 [DarkGray]	1	4		actin cytoskeleton organization;actin filament-based process;aging;antigen processing and presentation;antigen processing and presentation of exogenous antigen;antigen processing and presentation of exogenous peptide antigen;antigen processing and presentation of exogenous peptide antigen via MHC class I;antigen processing and presentation of exogenous peptide antigen via MHC class I, TAP-depende…	GO:0000122;GO:0002376;GO:0002474;GO:0002478;GO:0002479;GO:0002501;GO:0002502;GO:0002682;GO:0002684;GO:0002685;GO:0002687;GO:0002688;GO:0002690;GO:0005975;GO:0006275;GO:0006355;GO:0006357;GO:0006417;GO:0006457;GO:0006461;GO:0006464;GO:0006486;GO:0006487;GO:0006605;GO:0006611;GO:0006810;GO:0006873;GO:0006874;GO:0006875;GO:0006886;GO:0006897;GO:0006898;GO:0006913;GO:0006950;GO:0006984;GO:0006986;GO:…	21.5679	21.3716	20.5611	21.1472	20.8091	21.7645	21.6239	22.7832	21.8727	22.9531	22.8781	22.8278
+	1.40448	-1.39103	Q9UFN0	Q9UFN0	NPS3A_HUMAN	NIPSNAP3A	Protein NipSnap homolog 3A	Color2 [DarkGray]	1	4				NaN	15.929	NaN	17.3726	NaN	16.376	NaN	17.4519	17.2427	18.4803	18.9254	17.6509
+	1.51944	-1.38572	Q15517	Q15517;Q2L6G8;G8JLG2	CDSN_HUMAN	CDSN	Corneodesmosin	Color2 [DarkGray]	1	4		anatomical structure development;anatomical structure morphogenesis;biological adhesion;cell adhesion;cell differentiation;cell-cell adhesion;cellular developmental process;cellular process;developmental process;epidermal cell differentiation;epidermis development;epidermis morphogenesis;epithelial cell differentiation;keratinocyte differentiation;skin morphogenesis;tissue development;tissue morp…	GO:0007155;GO:0008544;GO:0009653;GO:0009888;GO:0009913;GO:0009987;GO:0016337;GO:0022610;GO:0030154;GO:0030216;GO:0030855;GO:0032502;GO:0043589;GO:0048729;GO:0048730;GO:0048856;GO:0048869	NaN	18.0026	17.8178	NaN	18.7337	NaN	NaN	18.6053	NaN	19.8113	20.1702	19.6948
+	2.09125	-1.37864	Q5VZ66	Q5VZ66;A0A590UJS0;A0A590UJT1;A0A590UK98;A0A590UJC8;A0A590UJG1;A0A590UJH1;A0A590UIU4;A0A590UJ61	JKIP3_HUMAN	JAKMIP3	Janus kinase and microtubule-interacting protein 3	Color2 [DarkGray]	1	4				16.6077	17.1559	16.4219	18.0674	17.4148	17.4526	18.2868	17.9735	17.8666	19.0352	19.4876	19.2494
+	3.26269	-1.37729	O95302	O95302;O95302-3	FKBP9_HUMAN	FKBP9	Peptidyl-prolyl cis-trans isomerase FKBP9	Color2 [DarkGray]	1	4		cellular macromolecule metabolic process;cellular metabolic process;cellular process;cellular protein metabolic process;chaperone-mediated protein folding;macromolecule metabolic process;macromolecule modification;metabolic process;peptidyl-amino acid modification;peptidyl-proline modification;primary metabolic process;protein folding;protein metabolic process;protein modification process;protein…	GO:0000413;GO:0006457;GO:0006464;GO:0008152;GO:0009987;GO:0018193;GO:0018208;GO:0019538;GO:0043170;GO:0043412;GO:0044237;GO:0044238;GO:0044260;GO:0044267;GO:0061077	19.9414	19.6972	20.1629	20.2221	19.7613	20.9256	21.0952	21.2435	21.5035	21.6575	21.654	22.1177
+	2.76574	-1.3567	P06702	P06702	S10A9_HUMAN	S100A9	Protein S100-A9	Color2 [DarkGray]	1	4		actin cytoskeleton organization;actin cytoskeleton reorganization;actin filament-based process;activation of caspase activity;autophagy;biological adhesion;biological regulation;catabolic process;cell adhesion;cell chemotaxis;cell communication;cell migration;cell motility;cell-cell adhesion;cell-cell signaling;cellular catabolic process;cellular component movement;cellular component organization…	GO:0001558;GO:0001816;GO:0002237;GO:0002376;GO:0002523;GO:0002544;GO:0002791;GO:0002793;GO:0006355;GO:0006464;GO:0006914;GO:0006919;GO:0006928;GO:0006935;GO:0006950;GO:0006952;GO:0006954;GO:0006955;GO:0006996;GO:0007010;GO:0007154;GO:0007155;GO:0007159;GO:0007165;GO:0007267;GO:0008152;GO:0009056;GO:0009605;GO:0009607;GO:0009611;GO:0009617;GO:0009620;GO:0009889;GO:0009987;GO:0010033;GO:0010035;GO:…	17.3547	18.1984	17.7213	19.029	18.2903	18.3069	18.8517	19.3073	19.0484	19.7905	20.3082	19.5809
+	2.01645	-1.35644	Q5D862	Q5D862	FILA2_HUMAN	FLG2	Filaggrin-2	Color2 [DarkGray]	1	4				16.9845	18.0673	18.3818	18.6265	18.6368	18.5091	19.0555	18.7041	18.9721	20.4531	20.4361	19.8322
+	1.45594	-1.35445	Q9HAU5	Q9HAU5	RENT2_HUMAN	UPF2	Regulator of nonsense transcripts 2	Color2 [DarkGray]	1	4		anatomical structure development;anatomical structure morphogenesis;catabolic process;cellular catabolic process;cellular macromolecule catabolic process;cellular macromolecule metabolic process;cellular metabolic process;cellular nitrogen compound metabolic process;cellular process;developmental process;establishment of localization;establishment of localization in cell;establishment of RNA loca…	GO:0000184;GO:0000956;GO:0001889;GO:0006139;GO:0006401;GO:0006402;GO:0006405;GO:0006406;GO:0006807;GO:0006810;GO:0006913;GO:0008152;GO:0009056;GO:0009057;GO:0009653;GO:0009887;GO:0009987;GO:0010467;GO:0015931;GO:0016070;GO:0016071;GO:0031099;GO:0031100;GO:0032502;GO:0034641;GO:0043170;GO:0044237;GO:0044238;GO:0044248;GO:0044260;GO:0044265;GO:0046907;GO:0048513;GO:0048856;GO:0050657;GO:0050658;GO:…	19.7055	19.9574	19.0037	20.9887	20.562	21.0421	21.2813	20.5346	20.549	22.2857	22.8821	22.3357
+	1.92412	-1.35384	P35527	P35527;K7EQQ3	K1C9_HUMAN	KRT9	Keratin, type I cytoskeletal 9	Color2 [DarkGray]	1	4		anatomical structure development;cellular component organization;cellular component organization at cellular level;cellular component organization or biogenesis;cellular component organization or biogenesis at cellular level;cellular process;cytoskeleton organization;developmental process;epidermis development;gamete generation;intermediate filament cytoskeleton organization;intermediate filament…	GO:0006996;GO:0007010;GO:0007276;GO:0007283;GO:0008544;GO:0009888;GO:0009987;GO:0016043;GO:0022414;GO:0032501;GO:0032502;GO:0043588;GO:0045103;GO:0045104;GO:0045109;GO:0048232;GO:0048609;GO:0048856;GO:0071840;GO:0071841;GO:0071842	22.8107	23.0681	22.6713	24.3761	23.9827	23.9163	24.3647	24.2935	24.0646	25.0056	25.966	25.4322
+	1.85781	-1.32659	Q14393;Q14393-1	Q14393;Q14393-1	GAS6_HUMAN	GAS6	Growth arrest-specific protein 6	Color2 [DarkGray]	1	4		activation of protein kinase activity;activation of protein kinase B activity;anatomical structure morphogenesis;apoptotic cell clearance;B cell chemotaxis;biological adhesion;biological regulation;blood coagulation;calcium ion transmembrane transport;calcium ion transport;carbohydrate homeostasis;cation transport;cell activation;cell adhesion;cell chemotaxis;cell communication;cell cycle arrest;…	GO:0001678;GO:0001764;GO:0001775;GO:0001816;GO:0001817;GO:0001818;GO:0001932;GO:0001934;GO:0001959;GO:0001960;GO:0001961;GO:0001977;GO:0002367;GO:0002376;GO:0002440;GO:0002521;GO:0002576;GO:0002682;GO:0002684;GO:0002685;GO:0002687;GO:0002688;GO:0002690;GO:0002694;GO:0002696;GO:0003008;GO:0003014;GO:0003071;GO:0003093;GO:0003104;GO:0006355;GO:0006464;GO:0006468;GO:0006508;GO:0006605;GO:0006793;GO:…	19.3931	19.5958	19.2385	20.8082	19.5974	19.7433	21.8269	21.504	21.4369	20.863	21.7704	21.2039
+	1.3748	-1.32155	P02774;P02774-3	P02774;D6RF35;P02774-2;P02774-3	VTDB_HUMAN	GC	Vitamin D-binding protein	Color2 [DarkGray]	1	4		establishment of localization;fat-soluble vitamin metabolic process;lipid metabolic process;metabolic process;primary metabolic process;small molecule metabolic process;steroid metabolic process;transport;vitamin D metabolic process;vitamin metabolic process;vitamin transport	GO:0006629;GO:0006766;GO:0006775;GO:0006810;GO:0008152;GO:0008202;GO:0042359;GO:0044238;GO:0044281;GO:0051180;GO:0051234	19.3458	19.2652	18.7874	21.0273	19.8929	20.587	22.0408	20.7024	22.052	21.5979	20.9327	21.9987
+	1.38958	-1.31619	P08572	P08572	CO4A2_HUMAN	COL4A2	Collagen alpha-2(IV) chain	Color2 [DarkGray]	1	4		anatomical structure formation involved in morphogenesis;angiogenesis;axon guidance;biological regulation;biosynthetic process;cell differentiation;cellular biosynthetic process;cellular component disassembly;cellular component disassembly at cellular level;cellular component organization;cellular component organization at cellular level;cellular component organization or biogenesis;cellular comp…	GO:0001525;GO:0006139;GO:0006351;GO:0006807;GO:0006810;GO:0006897;GO:0006898;GO:0006935;GO:0007411;GO:0008152;GO:0009058;GO:0009059;GO:0009605;GO:0009719;GO:0009987;GO:0010033;GO:0010324;GO:0016043;GO:0016044;GO:0016070;GO:0016192;GO:0016525;GO:0022411;GO:0022603;GO:0022617;GO:0030154;GO:0030198;GO:0030574;GO:0032501;GO:0032502;GO:0032774;GO:0032963;GO:0034641;GO:0034645;GO:0035987;GO:0040011;GO:…	21.5185	22.4391	20.6083	22.0476	20.9173	22.6795	23.8697	24.1218	23.9151	22.6672	22.9714	22.9625
+	1.54022	-1.30248	Q14257;Q14257-2	Q14257;A8MXP8;Q14257-2	RCN2_HUMAN	RCN2	Reticulocalbin-2	Color2 [DarkGray]	1	4				15.9858	16.5045	14.4944	NaN	NaN	16.8972	17.1595	17.718	17.512	17.7415	17.5652	17.0171
+	2.22636	-1.2995	P13647	P13647;H0YIN9;H0YI76	K2C5_HUMAN	KRT5	Keratin, type II cytoskeletal 5	Color2 [DarkGray]	1	4		anatomical structure development;cell junction assembly;cell junction organization;cell-substrate junction assembly;cellular component assembly;cellular component assembly at cellular level;cellular component organization;cellular component organization at cellular level;cellular component organization or biogenesis;cellular component organization or biogenesis at cellular level;cellular process;…	GO:0007044;GO:0008544;GO:0009888;GO:0009987;GO:0016043;GO:0022607;GO:0031581;GO:0032502;GO:0034329;GO:0034330;GO:0048856;GO:0071840;GO:0071841;GO:0071842;GO:0071844	20.5284	20.8188	20.7382	21.7951	21.9264	21.5705	21.9309	21.8174	22.1161	22.7566	23.5197	22.9364
+	1.36164	-1.29478	Q8IZ83;Q8IZ83-3	Q8IZ83;Q8IZ83-2;Q8IZ83-3	A16A1_HUMAN	ALDH16A1	Aldehyde dehydrogenase family 16 member A1	Color2 [DarkGray]	1	4				17.0421	16.4517	17.5981	NaN	15.1874	16.7176	NaN	17.0934	17.4762	17.4136	18.9984	18.4893
+	1.97024	-1.29197	P15924	P15924;P15924-2;P15924-3	DESP_HUMAN	DSP	Desmoplakin	Color2 [DarkGray]	1	4		adherens junction organization;anatomical structure development;anatomical structure morphogenesis;apoptosis;cardiac muscle tissue morphogenesis;cell death;cell differentiation;cell junction organization;cell-cell junction organization;cellular component disassembly;cellular component disassembly at cellular level;cellular component disassembly involved in apoptosis;cellular component organizatio…	GO:0003223;GO:0006464;GO:0006915;GO:0006921;GO:0006950;GO:0006996;GO:0007010;GO:0008104;GO:0008152;GO:0008219;GO:0008544;GO:0009611;GO:0009653;GO:0009888;GO:0009913;GO:0009987;GO:0012501;GO:0016043;GO:0016265;GO:0018149;GO:0019538;GO:0022411;GO:0030154;GO:0030216;GO:0030855;GO:0032502;GO:0033036;GO:0034330;GO:0034332;GO:0042060;GO:0043170;GO:0043412;GO:0044237;GO:0044238;GO:0044260;GO:0044267;GO:…	17.951	18.4154	17.6751	19.4427	18.7679	19.2132	19.4351	19.1618	19.5397	20.2956	20.9584	20.0046
+	2.56497	-1.28366	Q9UHL4	Q9UHL4;R4GMR2	DPP2_HUMAN	DPP7	Dipeptidyl peptidase 2	Color2 [DarkGray]	1	4				14.1893	14.6884	15.1786	14.7513	14.6734	NaN	14.9384	15.1416	15.4659	16.3805	16.3407	16.7723
+	2.97153	-1.28344	Q8NBJ7	Q8NBJ7;C9J660;J3KQJ1;Q8NBJ7-2;Q8NBJ7-3;F8WEX5;E9PBT8;F8WA42;C9JL30;E9PG02	SUMF2_HUMAN	SUMF2	Inactive C-alpha-formylglycine-generating enzyme 2	Color2 [DarkGray]	1	4		cellular macromolecule metabolic process;cellular metabolic process;cellular process;cellular protein metabolic process;macromolecule metabolic process;macromolecule modification;metabolic process;post-translational protein modification;primary metabolic process;protein metabolic process;protein modification process	GO:0006464;GO:0008152;GO:0009987;GO:0019538;GO:0043170;GO:0043412;GO:0043687;GO:0044237;GO:0044238;GO:0044260;GO:0044267	21.4258	21.6491	21.3279	22.1664	21.0421	22.0436	22.7129	22.8829	22.6993	23.3996	23.3076	22.9619
+	3.37906	-1.28198	P10301	P10301;P62070;P62070-4;E9PQK5;E9PQC5	RRAS_HUMAN	RRAS	Ras-related protein R-Ras	Color2 [DarkGray]	1	4		anatomical structure morphogenesis;axon guidance;biological regulation;cell communication;cell differentiation;cell-cell signaling;cellular developmental process;cellular process;cellular response to stimulus;chemotaxis;developmental process;face morphogenesis;intracellular signal transduction;leukocyte differentiation;locomotion;metabolic process;negative regulation of biological process;negativ…	GO:0002521;GO:0006935;GO:0007154;GO:0007165;GO:0007264;GO:0007265;GO:0007267;GO:0007268;GO:0007411;GO:0008152;GO:0009605;GO:0009653;GO:0009966;GO:0009987;GO:0010627;GO:0022603;GO:0023051;GO:0023052;GO:0030154;GO:0030334;GO:0030336;GO:0032502;GO:0032879;GO:0035556;GO:0040011;GO:0040012;GO:0040013;GO:0042221;GO:0042330;GO:0043408;GO:0045765;GO:0045766;GO:0048518;GO:0048519;GO:0048523;GO:0048583;GO:…	16.8659	16.7047	15.7253	16.9365	17.2334	17.0754	17.0503	18.1589	17.7352	18.1305	18.4414	17.9378
+	1.8841	-1.26871	Q9Y4F4;Q9Y4F4-2;Q9Y4F4-3	Q9Y4F4;Q9Y4F4-2;Q9Y4F4-3;G3XAE9	TGRM1_HUMAN	TOGARAM1	TOG array regulator of axonemal microtubules protein 1	Color2 [DarkGray]	1	4				16.8396	17.3015	16.2562	18.6029	17.771	17.9144	18.1533	18.3334	18.4848	18.4204	19.5666	19.2803
+	2.078	-1.26074	Q14108	Q14108;A0A1W2PPX5;A0A1W2PQR6;A0A1W2PQB7;A0A1W2PRS1;A0A1W2PS43;A0A1W2PRF6	SCRB2_HUMAN	SCARB2	Lysosome membrane protein 2	Color2 [DarkGray]	1	4		biological adhesion;cell adhesion;cellular process;establishment of localization;establishment of localization in cell;establishment of protein localization;establishment of protein localization to organelle;establishment of protein localization to vacuole;intracellular protein transport;intracellular transport;lysosomal transport;protein targeting;protein targeting to lysosome;protein targeting …	GO:0006605;GO:0006622;GO:0006623;GO:0006810;GO:0006886;GO:0007034;GO:0007041;GO:0007155;GO:0009987;GO:0015031;GO:0022610;GO:0045184;GO:0046907;GO:0051234;GO:0051649;GO:0072594;GO:0072666	15.6326	15.6944	15.6158	14.0791	16.2794	15.6161	NaN	17.0184	16.5044	16.4932	16.349	17.3698
+	1.84376	-1.26048	P02533	P02533	K1C14_HUMAN	KRT14	Keratin, type I cytoskeletal 14	Color2 [DarkGray]	1	4		aging;anatomical structure development;cell differentiation;cell junction assembly;cell junction organization;cell-substrate junction assembly;cellular component assembly;cellular component assembly at cellular level;cellular component organization;cellular component organization at cellular level;cellular component organization or biogenesis;cellular component organization or biogenesis at cellu…	GO:0006996;GO:0007010;GO:0007044;GO:0007568;GO:0008544;GO:0009314;GO:0009628;GO:0009888;GO:0009987;GO:0010035;GO:0010038;GO:0010043;GO:0010212;GO:0016043;GO:0022607;GO:0030154;GO:0030855;GO:0031581;GO:0032501;GO:0032502;GO:0034329;GO:0034330;GO:0042221;GO:0042303;GO:0042633;GO:0045103;GO:0045104;GO:0045109;GO:0045110;GO:0048856;GO:0048869;GO:0050896;GO:0071840;GO:0071841;GO:0071842;GO:0071844	21.4393	21.6664	21.3898	22.9039	22.8895	22.7689	22.7622	22.7305	22.7564	23.8274	24.3788	23.9093
+	1.83224	-1.24717	P98088	P98088	MUC5A_HUMAN	MUC5AC	Mucin-5AC	Color2 [DarkGray]	1	4		biological regulation;carbohydrate metabolic process;cellular carbohydrate metabolic process;cellular component organization;cellular component organization at cellular level;cellular component organization or biogenesis;cellular component organization or biogenesis at cellular level;cellular macromolecule metabolic process;cellular metabolic process;cellular process;cellular protein metabolic pr…	GO:0005975;GO:0006464;GO:0006486;GO:0006493;GO:0007165;GO:0008152;GO:0009987;GO:0016043;GO:0016266;GO:0019538;GO:0030198;GO:0035556;GO:0043062;GO:0043170;GO:0043206;GO:0043412;GO:0043413;GO:0043687;GO:0044237;GO:0044238;GO:0044260;GO:0044262;GO:0044267;GO:0048015;GO:0048017;GO:0050789;GO:0050794;GO:0050896;GO:0051716;GO:0065007;GO:0070085;GO:0071840;GO:0071841;GO:0071842	16.1768	16.7602	15.9678	17.6333	16.9133	16.9652	17.8158	17.1266	17.4691	18.6203	18.8566	18.615
+	2.25394	-1.23898	Q9UM11;Q9UM11-2;Q9UM11-3	Q9UM11;Q9UM11-2;Q9UM11-3;K7EQT1	FZR1_HUMAN	FZR1	Fizzy-related protein homolog	Color2 [DarkGray]	1	4		activation of anaphase-promoting complex activity;anaphase-promoting complex-dependent proteasomal ubiquitin-dependent protein catabolic process;biological regulation;catabolic process;cell cycle;cell cycle checkpoint;cell cycle phase;cell cycle process;cell differentiation;cell division;cellular catabolic process;cellular component organization;cellular component organization at cellular level;c…	GO:0000075;GO:0000077;GO:0000209;GO:0000278;GO:0000280;GO:0006139;GO:0006259;GO:0006281;GO:0006464;GO:0006508;GO:0006511;GO:0006807;GO:0006950;GO:0006974;GO:0006996;GO:0007049;GO:0007067;GO:0008152;GO:0008284;GO:0009056;GO:0009057;GO:0009892;GO:0009893;GO:0009894;GO:0009896;GO:0009987;GO:0010498;GO:0010564;GO:0010604;GO:0010605;GO:0016043;GO:0016567;GO:0019222;GO:0019538;GO:0019941;GO:0022402;GO:…	19.7323	19.8539	19.7355	20.9417	20.4679	19.9996	20.0625	20.7661	20.4777	21.204	22.2376	22.0763
+	2.60596	-1.23733	Q01995	Q01995;H0YCU9;E9PJ32	TAGL_HUMAN	TAGLN	Transgelin	Color2 [DarkGray]	1	4		anatomical structure development;cell differentiation;cellular developmental process;cellular process;developmental process;epithelial cell differentiation;muscle organ development;muscle structure development;organ development	GO:0007517;GO:0009987;GO:0030154;GO:0030855;GO:0032502;GO:0048513;GO:0048856;GO:0048869;GO:0061061	20.8138	21.5065	21.5179	22.0547	22.7534	22.0742	21.187	23.3793	22.7735	22.946	22.6956	22.8976
+	1.75366	-1.23523	Q8WXH0;Q8WXH0-2	Q8WXH0;G3V5X4;Q8WXH0-2	SYNE2_HUMAN	SYNE2	Nesprin-2	Color2 [DarkGray]	1	4		actin filament-based movement;actin filament-based process;ameboidal cell migration;biological regulation;cell migration;cell motility;cellular component movement;cellular component organization;cellular component organization at cellular level;cellular component organization or biogenesis;cellular component organization or biogenesis at cellular level;cellular localization;cellular macromolecule…	GO:0001667;GO:0006928;GO:0006996;GO:0006998;GO:0007010;GO:0007097;GO:0007163;GO:0008104;GO:0009987;GO:0010761;GO:0016043;GO:0016044;GO:0016477;GO:0030029;GO:0030048;GO:0030334;GO:0030335;GO:0031022;GO:0032507;GO:0032879;GO:0033036;GO:0033365;GO:0034504;GO:0034613;GO:0040011;GO:0040012;GO:0040017;GO:0040023;GO:0045185;GO:0048518;GO:0048522;GO:0048870;GO:0050789;GO:0050794;GO:0051179;GO:0051234;GO:…	17.0641	17.5069	17.0497	18.694	18.5187	17.1327	17.6083	18	18.28	18.6713	19.6668	19.8254
+	2.79051	-1.23288	P68402	P68402;J3KNE3	PA1B2_HUMAN	PAFAH1B2	Platelet-activating factor acetylhydrolase IB subunit alpha2	Color2 [DarkGray]	1	4		anatomical structure development;biological regulation;brain development;catabolic process;developmental process;gamete generation;lipid catabolic process;lipid metabolic process;male gamete generation;metabolic process;multicellular organismal process;multicellular organismal reproductive process;organ development;positive regulation of autophagy;positive regulation of biological process;positiv…	GO:0006629;GO:0007276;GO:0007283;GO:0007420;GO:0008152;GO:0009056;GO:0009893;GO:0009894;GO:0009896;GO:0010506;GO:0010508;GO:0010646;GO:0010647;GO:0016042;GO:0016239;GO:0016241;GO:0019222;GO:0022414;GO:0031323;GO:0031325;GO:0031329;GO:0031331;GO:0032101;GO:0032103;GO:0032104;GO:0032106;GO:0032107;GO:0032109;GO:0032501;GO:0032502;GO:0044238;GO:0048232;GO:0048513;GO:0048518;GO:0048522;GO:0048583;GO:…	17.5165	17.1234	16.8482	16.8754	17.0014	16.5998	17.7817	19.0215	18.058	18.9025	17.6501	18.0655
+	2.29181	-1.23185	P04264	P04264	K2C1_HUMAN	KRT1	Keratin, type II cytoskeletal 1	Color2 [DarkGray]	1	4		activation of immune response;anatomical structure homeostasis;biological regulation;complement activation;complement activation, lectin pathway;defense response;fibrinolysis;homeostatic process;humoral immune response;immune effector process;immune response;immune system process;innate immune response;macromolecule metabolic process;metabolic process;negative regulation of biological process;neg…	GO:0001867;GO:0001894;GO:0001895;GO:0002252;GO:0002253;GO:0002376;GO:0002682;GO:0002684;GO:0006950;GO:0006952;GO:0006955;GO:0006956;GO:0006959;GO:0006979;GO:0008152;GO:0019538;GO:0022603;GO:0030193;GO:0030195;GO:0031347;GO:0031348;GO:0032101;GO:0032102;GO:0042221;GO:0042592;GO:0042730;GO:0043170;GO:0044238;GO:0045087;GO:0045765;GO:0048518;GO:0048519;GO:0048583;GO:0048584;GO:0048585;GO:0050727;GO:…	24.2773	24.45	24.4671	25.4464	25.0905	24.9243	25.3949	25.2082	25.5064	26.3781	27.0065	26.3818
+	3.50799	-1.21528	P09496;P09496-2;P09496-3;P09496-4	P09496;P09496-2;P09496-3;P09496-4;F8WF69	CLCA_HUMAN	CLTA	Clathrin light chain A	Color2 [DarkGray]	1	4		antigen processing and presentation;antigen processing and presentation of exogenous antigen;antigen processing and presentation of exogenous peptide antigen;antigen processing and presentation of exogenous peptide antigen via MHC class II;antigen processing and presentation of peptide antigen;antigen processing and presentation of peptide antigen via MHC class II;antigen processing and presentat…	GO:0002376;GO:0002478;GO:0002495;GO:0002504;GO:0006810;GO:0006886;GO:0006892;GO:0006897;GO:0006898;GO:0006935;GO:0007165;GO:0007166;GO:0007167;GO:0007169;GO:0007173;GO:0007411;GO:0009605;GO:0009966;GO:0009968;GO:0009987;GO:0010324;GO:0010646;GO:0010648;GO:0015031;GO:0016043;GO:0016044;GO:0016192;GO:0019882;GO:0019884;GO:0019886;GO:0023051;GO:0023057;GO:0040011;GO:0042058;GO:0042059;GO:0042221;GO:…	18.1624	18.0408	17.9155	18.4631	17.488	NaN	17.5716	19.4414	18.7488	18.8884	19.5297	19.1693
+	1.64182	-1.21427	P08962;P08962-2;P08962-3	P08962;F8VV56;F8VWK8;F8VNT9;F8W022;P08962-2;P08962-3	CD63_HUMAN	CD63	CD63 antigen	Color2 [DarkGray]	1	4		biological adhesion;biological regulation;blood coagulation;cell activation;cell adhesion;cell migration;cell motility;cell-matrix adhesion;cell-substrate adhesion;cellular component movement;cellular localization;cellular macromolecule localization;cellular pigment accumulation;cellular pigmentation;cellular process;cellular protein localization;cellular response to stimulus;coagulation;developm…	GO:0001775;GO:0002090;GO:0002092;GO:0002576;GO:0006810;GO:0006887;GO:0006928;GO:0007155;GO:0007160;GO:0007596;GO:0007599;GO:0008104;GO:0009605;GO:0009893;GO:0009966;GO:0009967;GO:0009987;GO:0010604;GO:0010646;GO:0010647;GO:0010959;GO:0015031;GO:0016192;GO:0016197;GO:0016477;GO:0019222;GO:0021700;GO:0022610;GO:0023051;GO:0023056;GO:0030100;GO:0030168;GO:0031323;GO:0031325;GO:0031589;GO:0032501;GO:…	16.9067	NaN	NaN	18.6217	17.5364	18.9048	18.3277	19.3429	NaN	19.2273	19.3121	19.2126
+	2.80092	-1.21332	Q9BQS7;Q9BQS7-2;Q9BQS7-3;Q9BQS7-4	Q9BQS7;Q9BQS7-2;Q9BQS7-3;Q9BQS7-4;E7ES21;Q5JZ07;Q5JZ08;A0A804HJ98;A0A804HIE6;A0A804HK72;A0A804HKF4;A0A0C4DG76	HEPH_HUMAN	HEPH	Hephaestin	Color2 [DarkGray]	1	4		biological regulation;cation homeostasis;cation transport;cellular cation homeostasis;cellular chemical homeostasis;cellular homeostasis;cellular ion homeostasis;cellular iron ion homeostasis;cellular metal ion homeostasis;cellular process;chemical homeostasis;copper ion transport;establishment of localization;homeostatic process;ion homeostasis;ion transport;iron ion homeostasis;iron ion transpo…	GO:0000041;GO:0006810;GO:0006811;GO:0006812;GO:0006825;GO:0006826;GO:0006873;GO:0006875;GO:0006879;GO:0009987;GO:0019725;GO:0030001;GO:0030003;GO:0042592;GO:0048878;GO:0050801;GO:0051234;GO:0055065;GO:0055072;GO:0055080;GO:0055082;GO:0055085;GO:0065007;GO:0065008	19.0124	19.1627	18.8307	19.8677	19.4766	19.5523	20.4711	20.2171	20.5779	20.6864	21.1139	20.8809
+	2.64757	-1.20218	P08069	P08069;C9J5X1	IGF1R_HUMAN	IGF1R	Insulin-like growth factor 1 receptor	Color2 [DarkGray]	1	4		anatomical structure development;anatomical structure morphogenesis;axonogenesis;biological regulation;brain development;cell part morphogenesis;cell projection morphogenesis;cell projection organization;cell surface receptor linked signaling pathway;cellular component assembly;cellular component morphogenesis;cellular component organization;cellular component organization at cellular level;cellu…	GO:0001932;GO:0002009;GO:0002376;GO:0003006;GO:0006275;GO:0006355;GO:0006461;GO:0006464;GO:0006468;GO:0006469;GO:0006793;GO:0006796;GO:0006955;GO:0007088;GO:0007163;GO:0007165;GO:0007166;GO:0007167;GO:0007169;GO:0007346;GO:0007409;GO:0007420;GO:0007530;GO:0007584;GO:0008152;GO:0008284;GO:0008286;GO:0008544;GO:0009605;GO:0009653;GO:0009719;GO:0009725;GO:0009888;GO:0009889;GO:0009891;GO:0009893;GO:…	17.541	18.8088	NaN	18.1704	17.7041	18.266	18.9879	19.1013	19.5139	19.198	19.6836	19.746
+	3.15455	-1.19335	P08621;P08621-2	P08621;P08621-2;P08621-3;M0QYR1	RU17_HUMAN	SNRNP70	U1 small nuclear ribonucleoprotein 70 kDa	Color2 [DarkGray]	1	4		biological regulation;cellular macromolecule metabolic process;cellular metabolic process;cellular nitrogen compound metabolic process;cellular process;gene expression;macromolecule metabolic process;metabolic process;mRNA metabolic process;mRNA processing;nitrogen compound metabolic process;nuclear mRNA splicing, via spliceosome;nucleic acid metabolic process;nucleobase-containing compound metab…	GO:0000375;GO:0000377;GO:0000398;GO:0006139;GO:0006396;GO:0006397;GO:0006807;GO:0008152;GO:0008380;GO:0009893;GO:0009987;GO:0010467;GO:0010468;GO:0010604;GO:0016070;GO:0016071;GO:0019219;GO:0019222;GO:0031323;GO:0031325;GO:0033120;GO:0034641;GO:0043170;GO:0043484;GO:0044237;GO:0044238;GO:0044260;GO:0045935;GO:0048024;GO:0048026;GO:0048518;GO:0048522;GO:0050684;GO:0050685;GO:0050789;GO:0050794;GO:…	16.6693	16.7953	16.5942	NaN	16.0332	16.9648	NaN	17.9982	NaN	17.6735	18.0159	17.5313
+	2.04284	-1.18753	P05089;P05089-2	P05089;P05089-2;A0A5F9ZGN6;A0A5F9ZH78	ARGI1_HUMAN	ARG1	Arginase-1	Color2 [DarkGray]	1	4		amide biosynthetic process;amine catabolic process;amine metabolic process;anatomical structure development;arginine catabolic process;arginine metabolic process;biological regulation;biosynthetic process;carboxylic acid catabolic process;carboxylic acid metabolic process;catabolic process;cellular amide metabolic process;cellular amine metabolic process;cellular amino acid catabolic process;cell…	GO:0000050;GO:0000302;GO:0001101;GO:0001889;GO:0001936;GO:0001938;GO:0002237;GO:0006082;GO:0006461;GO:0006520;GO:0006525;GO:0006527;GO:0006807;GO:0006950;GO:0006979;GO:0007584;GO:0008152;GO:0008284;GO:0009056;GO:0009058;GO:0009059;GO:0009063;GO:0009064;GO:0009065;GO:0009308;GO:0009310;GO:0009605;GO:0009607;GO:0009611;GO:0009635;GO:0009636;GO:0009719;GO:0009725;GO:0009987;GO:0009991;GO:0010033;GO:…	16.9094	17.7138	16.9372	18.155	17.5208	17.9439	18.6371	18.0335	18.4513	19.185	19.6018	19.107
+	3.30365	-1.1854	P30040	P30040	ERP29_HUMAN	ERP29	Endoplasmic reticulum resident protein 29	Color2 [DarkGray]	1	4		activation of MAPK activity;biological regulation;cellular macromolecule metabolic process;cellular metabolic process;cellular process;cellular protein metabolic process;establishment of localization;establishment of localization in cell;establishment of protein localization;intracellular protein transport;intracellular transport;macromolecule metabolic process;macromolecule modification;metaboli…	GO:0000187;GO:0001932;GO:0001934;GO:0006457;GO:0006464;GO:0006468;GO:0006793;GO:0006796;GO:0006810;GO:0006886;GO:0008152;GO:0009306;GO:0009892;GO:0009893;GO:0009966;GO:0009987;GO:0010468;GO:0010562;GO:0010604;GO:0010605;GO:0010628;GO:0010629;GO:0015031;GO:0016310;GO:0019220;GO:0019222;GO:0019538;GO:0023051;GO:0031323;GO:0031325;GO:0031399;GO:0031401;GO:0032268;GO:0032270;GO:0032879;GO:0032880;GO:…	19.0142	18.5456	18.7398	18.6705	18.0053	19.28	18.2537	19.7653	19.2568	19.9822	20.1454	19.998
+	1.39068	-1.17908	Q6UXH9;Q6UXH9-2	Q6UXH9;E9PQ70;Q6UXH9-2;Q6UXH9-3;A0A087WXE9	PAMR1_HUMAN	PAMR1	Inactive serine protease PAMR1	Color2 [DarkGray]	1	4				18.6595	17.7864	18.1471	18.3323	16.8558	16.2068	19.368	19.4937	19.3073	18.8585	19.0463	18.7295
+	1.5574	-1.16694	Q9Y496	Q9Y496;J3KPF9;H7C2F6;E9PES4;A0A087X011	KIF3A_HUMAN	KIF3A	Kinesin-like protein KIF3A	Color2 [DarkGray]	1	4		anatomical structure formation involved in morphogenesis;anatomical structure morphogenesis;antigen processing and presentation;antigen processing and presentation of exogenous antigen;antigen processing and presentation of exogenous peptide antigen;antigen processing and presentation of exogenous peptide antigen via MHC class II;antigen processing and presentation of peptide antigen;antigen proc…	GO:0002376;GO:0002478;GO:0002495;GO:0002504;GO:0006810;GO:0006928;GO:0006996;GO:0007017;GO:0007018;GO:0007596;GO:0007599;GO:0008152;GO:0009653;GO:0009987;GO:0010927;GO:0010970;GO:0016043;GO:0019882;GO:0019884;GO:0019886;GO:0022008;GO:0022607;GO:0030030;GO:0030031;GO:0030154;GO:0030705;GO:0032501;GO:0032502;GO:0032989;GO:0032990;GO:0042384;GO:0046907;GO:0047496;GO:0048002;GO:0048646;GO:0048858;GO:…	NaN	18.4916	17.8864	NaN	NaN	18.6814	19.2368	18.9894	19.19	19.6692	20.347	20.5093
+	2.55595	-1.15616	Q14764	Q14764;H3BQK6	MVP_HUMAN	MVP	Major vault protein	Color2 [DarkGray]	1	4		biological regulation;cell proliferation;establishment of localization;establishment of protein localization;establishment of RNA localization;macromolecule metabolic process;metabolic process;mRNA transport;negative regulation of biological process;negative regulation of catalytic activity;negative regulation of cellular metabolic process;negative regulation of cellular process;negative regulati…	GO:0001932;GO:0001933;GO:0006469;GO:0006810;GO:0008152;GO:0008283;GO:0009892;GO:0010563;GO:0010605;GO:0015031;GO:0015931;GO:0019220;GO:0019222;GO:0019538;GO:0023051;GO:0023057;GO:0031323;GO:0031324;GO:0031399;GO:0031400;GO:0031952;GO:0031953;GO:0032268;GO:0032269;GO:0033673;GO:0042325;GO:0042326;GO:0043086;GO:0043170;GO:0043549;GO:0044092;GO:0044238;GO:0045184;GO:0045859;GO:0045936;GO:0048519;GO:…	19.4309	19.6611	19.3922	19.156	19.1268	20.1441	20.7209	21.3012	20.9447	20.7079	20.3398	20.7957
+	1.77084	-1.15452	P51649;P51649-2	P51649;C9J8Q5;A0A5F9ZI23;P51649-2	SSDH_HUMAN	ALDH5A1	Succinate-semialdehyde dehydrogenase, mitochondrial	Color2 [DarkGray]	1	4		acetate metabolic process;alcohol metabolic process;amine catabolic process;amine metabolic process;anatomical structure development;biological regulation;carbohydrate metabolic process;carboxylic acid catabolic process;carboxylic acid metabolic process;catabolic process;cell communication;cell-cell signaling;cellular amine metabolic process;cellular amino acid catabolic process;cellular amino ac…	GO:0001505;GO:0005975;GO:0005996;GO:0006006;GO:0006066;GO:0006082;GO:0006083;GO:0006091;GO:0006105;GO:0006461;GO:0006518;GO:0006520;GO:0006536;GO:0006541;GO:0006575;GO:0006629;GO:0006631;GO:0006643;GO:0006644;GO:0006650;GO:0006664;GO:0006665;GO:0006672;GO:0006677;GO:0006678;GO:0006681;GO:0006687;GO:0006749;GO:0006790;GO:0006807;GO:0006810;GO:0006836;GO:0007154;GO:0007267;GO:0007268;GO:0007269;GO:…	16.8071	17.2126	16.3737	18.1398	16.97	17.6316	18.3495	18.0635	17.6386	18.7526	19.1986	18.8938
+	2.23763	-1.14614	P36957	P36957;Q86SW4;P36957-2	ODO2_HUMAN	DLST	Dihydrolipoyllysine-residue succinyltransferase component of 2-oxoglutarate dehydrogenase complex, mitochondrial	Color2 [DarkGray]	1	4		acetyl-CoA catabolic process;acetyl-CoA metabolic process;amine catabolic process;amine metabolic process;aspartate family amino acid catabolic process;aspartate family amino acid metabolic process;carboxylic acid catabolic process;carboxylic acid metabolic process;catabolic process;cellular amine metabolic process;cellular amino acid catabolic process;cellular amino acid metabolic process;cellul…	GO:0006082;GO:0006084;GO:0006091;GO:0006099;GO:0006520;GO:0006553;GO:0006554;GO:0006732;GO:0006807;GO:0008152;GO:0009056;GO:0009063;GO:0009066;GO:0009068;GO:0009109;GO:0009308;GO:0009310;GO:0009987;GO:0016054;GO:0019474;GO:0019477;GO:0019752;GO:0033512;GO:0034641;GO:0042180;GO:0043436;GO:0044106;GO:0044237;GO:0044238;GO:0044248;GO:0044281;GO:0044282;GO:0046356;GO:0046395;GO:0046440;GO:0051186;GO:…	20.0208	20.85	20.8474	21.8409	21.1782	21.1902	21.6761	21.6732	21.7463	22.7311	22.5643	22.4469
+	1.48192	-1.13649	P24821	P24821;P24821-2;P24821-3;P24821-4;P24821-5;P24821-6;E9PC84;F5H7V9;J3QSU6	TENA_HUMAN	TNC	Tenascin	Color2 [DarkGray]	1	4		anatomical structure morphogenesis;axis elongation;axon regeneration;axonogenesis;biological adhesion;biological regulation;branch elongation of an epithelium;bud outgrowth involved in lung branching;cell adhesion;cell communication;cell differentiation;cell part morphogenesis;cell projection morphogenesis;cell projection organization;cell-cell signaling;cellular component morphogenesis;cellular …	GO:0001649;GO:0002009;GO:0003006;GO:0003401;GO:0006950;GO:0007154;GO:0007155;GO:0007162;GO:0007267;GO:0007409;GO:0007528;GO:0007584;GO:0008284;GO:0009605;GO:0009611;GO:0009612;GO:0009628;GO:0009653;GO:0009719;GO:0009725;GO:0009887;GO:0009893;GO:0009987;GO:0009991;GO:0010033;GO:0010468;GO:0010604;GO:0010628;GO:0014012;GO:0016043;GO:0019222;GO:0022414;GO:0022610;GO:0023052;GO:0030030;GO:0030154;GO:…	20.5921	20.8853	21.1515	20.2907	20.2937	20.7347	22.4269	21.6095	23.2514	21.0643	21.7836	22.5273
+	3.68806	-1.13481	P04792	P04792;A0A6Q8PFK8;A0A6Q8PFE7;A0A6Q8PGK1;A0A6Q8PGY2;A0A6Q8PHA6;A0A6Q8PH65;A0A6Q8PF43;A0A6Q8PHJ6	HSPB1_HUMAN	HSPB1	Heat shock protein beta-1	Color2 [DarkGray]	1	4		anatomical structure homeostasis;biological adhesion;biological regulation;cell adhesion;cell surface receptor linked signaling pathway;cell-cell adhesion;cellular component movement;cellular process;cellular response to chemical stimulus;cellular response to growth factor stimulus;cellular response to organic substance;cellular response to stimulus;cellular response to vascular endothelial growt…	GO:0001817;GO:0001819;GO:0001894;GO:0001895;GO:0001932;GO:0006417;GO:0006446;GO:0006469;GO:0006928;GO:0006950;GO:0006986;GO:0007155;GO:0007165;GO:0007166;GO:0007167;GO:0007169;GO:0008152;GO:0009607;GO:0009615;GO:0009889;GO:0009891;GO:0009893;GO:0009966;GO:0009987;GO:0010033;GO:0010467;GO:0010468;GO:0010556;GO:0010557;GO:0010594;GO:0010595;GO:0010604;GO:0010608;GO:0010627;GO:0010941;GO:0016337;GO:…	20.2893	20.2527	20.426	19.5089	20.2359	19.4663	19.8983	21.55	21.0577	20.9438	20.9716	21.2062
+	3.57259	-1.10273	Q9NQC3;Q9NQC3-2;Q9NQC3-5	Q9NQC3;A0A0U1RQR6;Q9NQC3-2;Q9NQC3-3;Q9NQC3-4;Q9NQC3-5;Q9NQC3-6;H7C106	RTN4_HUMAN	RTN4	Reticulon-4	Color2 [DarkGray]	1	4		anatomical structure formation involved in morphogenesis;anatomical structure morphogenesis;angiogenesis;apoptosis;axonal fasciculation;biological regulation;cardiac epithelial to mesenchymal transition;cell death;cell migration;cell morphogenesis;cell morphogenesis involved in differentiation;cell motility;cell recognition;cell surface receptor linked signaling pathway;cellular component morphog…	GO:0000902;GO:0000904;GO:0001525;GO:0001558;GO:0001837;GO:0006915;GO:0006928;GO:0006996;GO:0007029;GO:0007165;GO:0007166;GO:0007167;GO:0007169;GO:0007413;GO:0008037;GO:0008038;GO:0008219;GO:0009653;GO:0009987;GO:0010721;GO:0010769;GO:0010941;GO:0010975;GO:0012501;GO:0016043;GO:0016265;GO:0016477;GO:0021795;GO:0021799;GO:0021801;GO:0021885;GO:0022029;GO:0022603;GO:0022604;GO:0030308;GO:0030334;GO:…	18.6412	18.7298	18.4838	18.721	18.2401	19.415	18.4965	20.1833	19.336	19.8224	19.7191	19.8295
+	2.2183	-1.09991	Q9Y2E5;Q9Y2E5-2	Q9Y2E5;Q9Y2E5-2;H0YA68;E9PCD7	MA2B2_HUMAN	MAN2B2	Epididymis-specific alpha-mannosidase	Color2 [DarkGray]	1	4		alcohol metabolic process;carbohydrate metabolic process;cellular carbohydrate metabolic process;cellular metabolic process;cellular process;hexose metabolic process;mannose metabolic process;metabolic process;monosaccharide metabolic process;primary metabolic process;small molecule metabolic process	GO:0005975;GO:0005996;GO:0006013;GO:0006066;GO:0008152;GO:0009987;GO:0019318;GO:0044237;GO:0044238;GO:0044262;GO:0044281	15.8925	16.6002	15.6295	16.9313	16.7576	16.6092	17.2133	17.5069	17.0176	17.8611	18.3465	17.3629
+	1.53614	-1.09232	P05121	P05121	PAI1_HUMAN	SERPINE1	Plasminogen activator inhibitor 1	Color2 [DarkGray]	1	4		aging;anatomical structure formation involved in morphogenesis;angiogenesis;biological regulation;biosynthetic process;blood coagulation;cell activation;cell aging;cell surface receptor linked signaling pathway;cellular biosynthetic process;cellular component organization;cellular component organization at cellular level;cellular component organization or biogenesis;cellular component organizatio…	GO:0001300;GO:0001525;GO:0001775;GO:0001817;GO:0001819;GO:0001952;GO:0001953;GO:0002237;GO:0002576;GO:0002682;GO:0002684;GO:0002685;GO:0002687;GO:0002688;GO:0002690;GO:0006139;GO:0006351;GO:0006352;GO:0006355;GO:0006357;GO:0006367;GO:0006807;GO:0006810;GO:0006887;GO:0006950;GO:0006952;GO:0007162;GO:0007165;GO:0007166;GO:0007167;GO:0007178;GO:0007179;GO:0007568;GO:0007569;GO:0007596;GO:0007599;GO:…	22.8916	23.2248	22.7504	24.5064	23.0025	24.2925	24.4379	24.3307	23.9445	24.9872	25.6105	24.5217
+	1.41974	-1.09061	P01040	P01040;C9J0E4	CYTA_HUMAN	CSTA	Cystatin-A	Color2 [DarkGray]	1	4		biological adhesion;biological regulation;cell adhesion;cell differentiation;cell-cell adhesion;cellular developmental process;cellular macromolecule metabolic process;cellular metabolic process;cellular process;cellular protein metabolic process;developmental process;epidermal cell differentiation;epithelial cell differentiation;keratinocyte differentiation;macromolecule metabolic process;macrom…	GO:0006464;GO:0007155;GO:0008152;GO:0009892;GO:0009913;GO:0009987;GO:0010466;GO:0010605;GO:0010951;GO:0016337;GO:0018149;GO:0019222;GO:0019538;GO:0022610;GO:0030154;GO:0030162;GO:0030216;GO:0030855;GO:0031323;GO:0031324;GO:0032268;GO:0032269;GO:0032502;GO:0043086;GO:0043170;GO:0043412;GO:0044092;GO:0044237;GO:0044238;GO:0044260;GO:0044267;GO:0045861;GO:0048519;GO:0048523;GO:0048869;GO:0050789;GO:…	21.1398	21.8714	20.2519	22.2105	21.8114	22.1881	21.8328	21.8117	21.7192	23.3302	23.6577	23.0098
+	1.70714	-1.08771	Q86V81	Q86V81;E9PB61	THOC4_HUMAN	ALYREF	THO complex subunit 4	Color2 [DarkGray]	1	4		biological regulation;biosynthetic process;cell differentiation;cellular biosynthetic process;cellular developmental process;cellular macromolecule biosynthetic process;cellular macromolecule metabolic process;cellular metabolic process;cellular nitrogen compound metabolic process;cellular process;cellular response to stimulus;cellular response to stress;developmental process;DNA metabolic proces…	GO:0000018;GO:0000375;GO:0000377;GO:0000398;GO:0001649;GO:0006139;GO:0006259;GO:0006351;GO:0006353;GO:0006355;GO:0006366;GO:0006369;GO:0006396;GO:0006397;GO:0006405;GO:0006406;GO:0006807;GO:0006810;GO:0006913;GO:0006950;GO:0006974;GO:0008152;GO:0008380;GO:0009058;GO:0009059;GO:0009889;GO:0009891;GO:0009893;GO:0009987;GO:0010467;GO:0010468;GO:0010556;GO:0010604;GO:0015931;GO:0016070;GO:0016071;GO:…	16.3262	17.0418	17.8429	NaN	16.7413	NaN	17.2373	18.4832	18.625	17.2195	18.547	17.7534
+	3.48638	-1.08598	Q13541	Q13541	4EBP1_HUMAN	EIF4EBP1	Eukaryotic translation initiation factor 4E-binding protein 1	Color2 [DarkGray]	1	4		anatomical structure development;biological regulation;biosynthetic process;cap-independent translational initiation;cell cycle process;cell surface receptor linked signaling pathway;cellular biosynthetic process;cellular macromolecule biosynthetic process;cellular macromolecule metabolic process;cellular metabolic process;cellular process;cellular protein metabolic process;cellular response to c…	GO:0000082;GO:0002183;GO:0002190;GO:0002192;GO:0006412;GO:0006413;GO:0006417;GO:0006446;GO:0007165;GO:0007166;GO:0007167;GO:0007169;GO:0007346;GO:0008152;GO:0008286;GO:0009058;GO:0009059;GO:0009719;GO:0009725;GO:0009889;GO:0009890;GO:0009892;GO:0009987;GO:0010033;GO:0010467;GO:0010468;GO:0010556;GO:0010558;GO:0010605;GO:0010608;GO:0017148;GO:0019222;GO:0019538;GO:0022402;GO:0030324;GO:0031323;GO:…	19.6027	19.5781	19.2951	20.1533	19.7283	19.0718	19.4519	20.4634	20.1015	20.8314	20.9569	20.8491
+	1.93319	-1.08364	Q7Z794	Q7Z794	K2C1B_HUMAN	KRT77	Keratin, type II cytoskeletal 1b	Color2 [DarkGray]	1	4				17.5171	18.2684	18.2183	18.7066	18.4031	18.3488	19.0363	18.4856	18.7958	19.8842	20.2445	19.7929
+	3.53143	-1.07572	P13674;P13674-2;P13674-3	P13674;P13674-2;P13674-3	P4HA1_HUMAN	P4HA1	Prolyl 4-hydroxylase subunit alpha-1	Color2 [DarkGray]	1	4		4-hydroxyproline metabolic process;amine metabolic process;carboxylic acid metabolic process;cellular amine metabolic process;cellular amino acid metabolic process;cellular component organization;cellular component organization at cellular level;cellular component organization or biogenesis;cellular component organization or biogenesis at cellular level;cellular ketone metabolic process;cellular …	GO:0006082;GO:0006464;GO:0006520;GO:0006575;GO:0006807;GO:0008152;GO:0009308;GO:0009987;GO:0016043;GO:0018193;GO:0018208;GO:0018401;GO:0019471;GO:0019511;GO:0019538;GO:0019752;GO:0030198;GO:0030199;GO:0032787;GO:0034641;GO:0042180;GO:0043062;GO:0043170;GO:0043412;GO:0043436;GO:0044106;GO:0044237;GO:0044238;GO:0044260;GO:0044267;GO:0044281;GO:0046483;GO:0071840;GO:0071841;GO:0071842	19.0176	18.6615	18.763	18.7426	18.351	18.6721	19.4785	19.5953	19.7048	19.8178	19.908	20.4143
+	2.27465	-1.0623	Q8IVF2;Q8IVF2-3	Q8IVF2;Q8IVF2-3	AHNK2_HUMAN	AHNAK2	Protein AHNAK2	Color2 [DarkGray]	1	4				20.7963	21.132	20.0325	21.015	20.147	21.3172	21.7083	22.2666	21.8266	22.2746	21.7623	21.5731
+	2.43711	-1.05725	Q14061	Q14061;C9J8T6	COX17_HUMAN	COX17	Cytochrome c oxidase copper chaperone	Color2 [DarkGray]	1	4		anatomical structure development;brain development;cation transport;cellular metabolic process;cellular process;copper ion transport;developmental process;establishment of localization;generation of precursor metabolites and energy;heart development;ion transport;metabolic process;metal ion transport;organ development;transition metal ion transport;transport	GO:0000041;GO:0006091;GO:0006810;GO:0006811;GO:0006812;GO:0006825;GO:0007420;GO:0007507;GO:0008152;GO:0009987;GO:0030001;GO:0032502;GO:0044237;GO:0048513;GO:0048856;GO:0051234	18.1207	18.3633	17.7512	NaN	17.5097	18.542	18.7924	19.3729	19.1357	19.4312	19.6429	18.6028
+	3.18978	-1.05083	Q13247;Q13247-3	Q13247;Q13247-2;Q13247-3;A0A590UJK4;A0A590UJP7;A0A590UK01;A0A590UK80	SRSF6_HUMAN	SRSF6	Serine/arginine-rich splicing factor 6	Color2 [DarkGray]	1	4		alternative nuclear mRNA splicing, via spliceosome;biological regulation;biosynthetic process;cellular biosynthetic process;cellular component assembly;cellular component assembly at cellular level;cellular component organization;cellular component organization at cellular level;cellular component organization or biogenesis;cellular component organization or biogenesis at cellular level;cellular …	GO:0000375;GO:0000377;GO:0000380;GO:0000381;GO:0000398;GO:0006139;GO:0006351;GO:0006353;GO:0006366;GO:0006369;GO:0006376;GO:0006396;GO:0006397;GO:0006405;GO:0006406;GO:0006807;GO:0006810;GO:0006913;GO:0008152;GO:0008284;GO:0008380;GO:0009058;GO:0009059;GO:0009892;GO:0009987;GO:0010467;GO:0010468;GO:0010605;GO:0010837;GO:0010941;GO:0015931;GO:0016043;GO:0016070;GO:0016071;GO:0019219;GO:0019222;GO:…	17.3508	17.3586	17.5079	NaN	17.3644	17.5135	NaN	18.9412	17.9795	NaN	18.3924	18.5664
+	2.86829	-1.03686	O60814;P57053;P58876;P62807;Q5QNW6;Q5QNW6-2;Q93079;Q99877;Q99879	P57053;Q99879;Q16778;Q5QNW6;O60814;P62807;P23527;Q99877;Q99880;P06899;P33778;P58876;Q8N257;Q93079;Q96A08;U3KQK0;Q5QNW6-2	H2B1C_HUMAN;H2B1D_HUMAN;H2B1H_HUMAN;H2B1K_HUMAN;H2B1M_HUMAN;H2B1N_HUMAN;H2B2F_HUMAN;H2BFS_HUMAN	H2BC10;H2BC12;H2BC12L;H2BC14;H2BC15;H2BC18;H2BC5;H2BC9	Histone H2B type 1-K	Color2 [DarkGray]	1	4		anatomical structure development;antibacterial humoral response;antimicrobial humoral response;cellular component assembly;cellular component assembly at cellular level;cellular component organization;cellular component organization at cellular level;cellular component organization or biogenesis;cellular component organization or biogenesis at cellular level;cellular macromolecular complex assemb…	GO:0002227;GO:0002251;GO:0002376;GO:0002385;GO:0006325;GO:0006334;GO:0006950;GO:0006952;GO:0006955;GO:0006959;GO:0006996;GO:0009607;GO:0009617;GO:0009987;GO:0016043;GO:0019730;GO:0019731;GO:0021762;GO:0022607;GO:0032502;GO:0034621;GO:0034622;GO:0034728;GO:0042742;GO:0043933;GO:0045087;GO:0048856;GO:0050830;GO:0050896;GO:0051276;GO:0051704;GO:0051707;GO:0065003;GO:0065004;GO:0071824;GO:0071840;GO:…	24.3611	24.1961	24.9347	23.9216	24.3603	23.4506	24.2304	25.6566	25.2391	24.7784	25.332	25.2173
+	2.95538	-1.03565	Q96MK3	Q96MK3;Q71MG5	FA20A_HUMAN	FAM20A	Pseudokinase FAM20A	Color2 [DarkGray]	1	4		anatomical structure development;biological regulation;biomineral tissue development;calcium ion homeostasis;cation homeostasis;chemical homeostasis;developmental process;divalent inorganic cation homeostasis;enamel mineralization;homeostatic process;ion homeostasis;metal ion homeostasis;regulation of biological quality;tissue development;tooth mineralization	GO:0009888;GO:0031214;GO:0032502;GO:0034505;GO:0042592;GO:0048856;GO:0048878;GO:0050801;GO:0055065;GO:0055074;GO:0055080;GO:0065007;GO:0065008;GO:0070166;GO:0072507	15.8502	16.0079	16.264	16.8319	16.3105	16.3619	17.0078	16.9149	17.4265	17.2358	17.7374	17.7452
+	2.85444	-1.03553	Q6DN03;Q6DRA6	Q6DN03;Q16778;P23527;P06899;Q6DRA6;P33778;Q8N257	H2B2C_HUMAN;H2B2D_HUMAN	H2BC19P;H2BC20P	Putative histone H2B type 2-C	Color2 [DarkGray]	1	4				20.5593	20.4534	21.0915	20.0997	20.4302	19.7391	20.0218	21.8687	21.2444	20.9991	21.5896	21.1866
+	2.19934	-1.02537	P49767	P49767	VEGFC_HUMAN	VEGFC	Vascular endothelial growth factor C	Color2 [DarkGray]	1	4		anatomical structure formation involved in morphogenesis;anatomical structure morphogenesis;angiogenesis;biological regulation;blood coagulation;cell activation;cell migration;cell motility;cell surface receptor linked signaling pathway;cellular component movement;cellular process;cellular response to chemical stimulus;cellular response to growth factor stimulus;cellular response to organic subst…	GO:0001525;GO:0001775;GO:0001932;GO:0001934;GO:0001952;GO:0001954;GO:0002009;GO:0002052;GO:0002576;GO:0002682;GO:0002684;GO:0002685;GO:0002687;GO:0002688;GO:0002690;GO:0006810;GO:0006887;GO:0006928;GO:0006929;GO:0006935;GO:0007165;GO:0007166;GO:0007167;GO:0007169;GO:0007596;GO:0007599;GO:0008217;GO:0008284;GO:0008285;GO:0009605;GO:0009653;GO:0009887;GO:0009893;GO:0009966;GO:0009987;GO:0010033;GO:…	18.2795	18.7806	17.7493	19.2721	18.4157	18.8198	19.3599	19.9032	19.1092	19.7594	20.1752	19.5205
+	3.49219	-1.01588	Q96AY3	Q96AY3;H0Y827;Q96AY3-2	FKB10_HUMAN	FKBP10	Peptidyl-prolyl cis-trans isomerase FKBP10	Color2 [DarkGray]	1	4		cellular macromolecule metabolic process;cellular metabolic process;cellular process;cellular protein metabolic process;chaperone-mediated protein folding;macromolecule metabolic process;macromolecule modification;metabolic process;peptidyl-amino acid modification;peptidyl-proline modification;primary metabolic process;protein folding;protein metabolic process;protein modification process;protein…	GO:0000413;GO:0006457;GO:0006464;GO:0008152;GO:0009987;GO:0018193;GO:0018208;GO:0019538;GO:0043170;GO:0043412;GO:0044237;GO:0044238;GO:0044260;GO:0044267;GO:0061077	21.7817	21.5989	21.5941	22.0185	21.4632	21.9141	22.0301	22.618	23.5374	22.5522	22.4744	22.755
+	1.65508	-1.00229	Q7Z5L7;Q7Z5L7-2;Q7Z5L7-3;Q7Z5L7-4	Q7Z5L7;Q7Z5L7-2;Q7Z5L7-3;Q7Z5L7-4;A0A669KB13	PODN_HUMAN	PODN	Podocan	Color2 [DarkGray]	1	4		biological regulation;negative regulation of biological process;negative regulation of cell migration;negative regulation of cell motility;negative regulation of cell proliferation;negative regulation of cellular component movement;negative regulation of cellular process;negative regulation of locomotion;regulation of biological process;regulation of cell migration;regulation of cell motility;reg…	GO:0008285;GO:0030334;GO:0030336;GO:0032879;GO:0040012;GO:0040013;GO:0042127;GO:0048519;GO:0048523;GO:0050789;GO:0050794;GO:0051270;GO:0051271;GO:0065007;GO:2000145;GO:2000146	18.7189	18.2488	18.9594	19.3451	17.697	19.015	19.6854	19.435	20.7954	19.361	19.7596	19.7101
+	2.96292	-1.00184	Q12765;Q12765-2	Q12765;C9J7U9;C9K052;B8ZZP4;Q12765-2	SCRN1_HUMAN	SCRN1	Secernin-1	Color2 [DarkGray]	1	4		cellular process;establishment of localization;establishment of localization in cell;exocytosis;secretion;secretion by cell;transport;vesicle-mediated transport	GO:0006810;GO:0006887;GO:0009987;GO:0016192;GO:0032940;GO:0046903;GO:0051234;GO:0051649	16.5949	16.9394	16.8776	17.0678	16.7236	16.6379	17.8576	18.3267	17.8248	17.9992	17.581	18.0623
+	2.32546	-0.999225	Q8NI22;Q8NI22-2;Q8NI22-3	Q8NI22;Q8NI22-2;Q8NI22-3	MCFD2_HUMAN	MCFD2	Multiple coagulation factor deficiency protein 2	Color2 [DarkGray]	1	4		carbohydrate metabolic process;cellular carbohydrate metabolic process;cellular macromolecule metabolic process;cellular metabolic process;cellular process;cellular protein metabolic process;establishment of localization;establishment of protein localization;glycosylation;macromolecule glycosylation;macromolecule metabolic process;macromolecule modification;metabolic process;peptidyl-amino acid m…	GO:0005975;GO:0006464;GO:0006486;GO:0006487;GO:0006810;GO:0008152;GO:0009987;GO:0015031;GO:0016192;GO:0018193;GO:0018196;GO:0018279;GO:0019538;GO:0043170;GO:0043412;GO:0043413;GO:0043687;GO:0044237;GO:0044238;GO:0044260;GO:0044262;GO:0044267;GO:0045184;GO:0051234;GO:0070085	19.2095	19.7328	18.9854	19.4375	19.0239	NaN	NaN	20.2061	19.5933	20.7087	20.7803	20.0969
+	1.53094	-0.995645	P11362;P11362-14;P11362-19;P11362-2;P11362-20;P11362-21;P11362-3;P11362-4;P11362-5;P11362-6;P11362-7	P11362;A0A0S2Z3T4;P11362-2;P11362-3;P11362-4;P11362-5;P11362-6;P11362-7;P11362-8;P11362-9;E7EU09;A0A804HIF1;A0A6I8PRY1;E9PNM3;E9PN14;A0A8I3B1S4;B5A958;A0A3B3ISD1;P11362-20;P11362-21;P11362-10;P11362-11;P11362-12;P11362-13;P11362-14;P11362-16;P11362-18;P11362-19	FGFR1_HUMAN	FGFR1	Fibroblast growth factor receptor 1	Color2 [DarkGray]	1	4		anatomical structure development;anatomical structure formation involved in morphogenesis;anatomical structure morphogenesis;angiogenesis;appendage morphogenesis;auditory receptor cell development;axon guidance;biological regulation;biosynthetic process;branching involved in salivary gland morphogenesis;cell communication;cell development;cell differentiation;cell division;cell maturation;cell mi…	GO:0000122;GO:0000165;GO:0001501;GO:0001525;GO:0001657;GO:0001701;GO:0001759;GO:0001763;GO:0001764;GO:0001932;GO:0002009;GO:0002053;GO:0002062;GO:0002376;GO:0003008;GO:0003156;GO:0006139;GO:0006351;GO:0006355;GO:0006357;GO:0006464;GO:0006468;GO:0006793;GO:0006796;GO:0006807;GO:0006928;GO:0006935;GO:0006950;GO:0006952;GO:0006955;GO:0007154;GO:0007165;GO:0007166;GO:0007167;GO:0007169;GO:0007173;GO:…	17.2494	17.7591	17.4244	18.1084	18.4818	17.5945	18.4518	18.303	18.0825	19.5784	20.0165	18.3331
+	2.86343	-0.989606	Q9BTT0;Q9BTT0-3	Q9BTT0;Q9BTT0-3;E9PPH5	AN32E_HUMAN	ANP32E	Acidic leucine-rich nuclear phosphoprotein 32 family member E	Color2 [DarkGray]	1	4		ATP-dependent chromatin remodeling;cellular component organization;cellular component organization at cellular level;cellular component organization or biogenesis;cellular component organization or biogenesis at cellular level;cellular macromolecular complex subunit organization;cellular process;chromatin modification;chromatin organization;chromatin remodeling;chromosome organization;histone exc…	GO:0006325;GO:0006338;GO:0006996;GO:0009987;GO:0016043;GO:0016568;GO:0034621;GO:0034728;GO:0043044;GO:0043486;GO:0043933;GO:0051276;GO:0071840;GO:0071841;GO:0071842	16.939	17.3823	16.8492	17.1622	NaN	17.2361	NaN	18.2164	17.8968	17.743	NaN	18.5572
+	2.40677	-0.989285	Q9BRP8;Q9BRP8-2	Q9BRP8;Q9BRP8-2	PYM1_HUMAN	PYM1	Partner of Y14 and mago	Color2 [DarkGray]	1	4		biological regulation;catabolic process;cellular catabolic process;cellular macromolecule catabolic process;cellular macromolecule metabolic process;cellular metabolic process;cellular nitrogen compound metabolic process;cellular process;macromolecule catabolic process;macromolecule metabolic process;metabolic process;mRNA catabolic process;mRNA metabolic process;nitrogen compound metabolic proce…	GO:0000184;GO:0000956;GO:0006139;GO:0006401;GO:0006402;GO:0006417;GO:0006807;GO:0008152;GO:0009056;GO:0009057;GO:0009889;GO:0009891;GO:0009893;GO:0009987;GO:0010468;GO:0010556;GO:0010557;GO:0010604;GO:0010608;GO:0016070;GO:0016071;GO:0019222;GO:0031323;GO:0031325;GO:0031326;GO:0031328;GO:0032268;GO:0032270;GO:0034641;GO:0043170;GO:0044237;GO:0044238;GO:0044248;GO:0044260;GO:0044265;GO:0045727;GO:…	NaN	16.9922	16.1362	NaN	16.2584	NaN	16.9879	17.5143	17.4753	17.8756	17.758	17.2915
+	2.69668	-0.977043	P09493;P09493-9	P09493;P09493-9;P09493-3;P09493-4;A0A0S2Z4G6;H0YKP3;P09493-10;A0A087WTJ7	TPM1_HUMAN	TPM1	Tropomyosin alpha-1 chain	Color2 [DarkGray]	1	4		actin cytoskeleton organization;actin filament-based movement;actin filament-based process;actin-mediated cell contraction;actin-myosin filament sliding;actomyosin structure organization;anatomical structure morphogenesis;biological regulation;cardiac muscle contraction;cardiac muscle tissue morphogenesis;cell projection organization;cellular component movement;cellular component organization;cel…	GO:0000302;GO:0001701;GO:0002027;GO:0003008;GO:0003012;GO:0003062;GO:0003065;GO:0006140;GO:0006928;GO:0006936;GO:0006937;GO:0006941;GO:0006950;GO:0006979;GO:0006996;GO:0007010;GO:0008016;GO:0009611;GO:0009653;GO:0009790;GO:0009792;GO:0009894;GO:0009987;GO:0010035;GO:0010460;GO:0010638;GO:0016043;GO:0019219;GO:0019222;GO:0030029;GO:0030030;GO:0030036;GO:0030048;GO:0030049;GO:0030155;GO:0030334;GO:…	20.3472	20.4239	20.5067	20.5656	21.0063	20.2136	20.1685	21.4039	20.616	21.3546	21.7998	22.0194
+	1.66409	-0.974401	O00401	O00401	WASL_HUMAN	WASL	Actin nucleation-promoting factor WASL	Color2 [DarkGray]	1	4		actin cytoskeleton organization;actin filament organization;actin filament-based movement;actin filament-based process;actin polymerization or depolymerization;axon guidance;biological regulation;biosynthetic process;cell cycle phase;cell cycle process;cell division;cell surface receptor linked signaling pathway;cellular biosynthetic process;cellular component assembly;cellular component movement…	GO:0000280;GO:0002376;GO:0002682;GO:0002683;GO:0002685;GO:0002686;GO:0006139;GO:0006351;GO:0006355;GO:0006461;GO:0006807;GO:0006900;GO:0006928;GO:0006935;GO:0006950;GO:0006952;GO:0006955;GO:0006996;GO:0007010;GO:0007015;GO:0007067;GO:0007165;GO:0007166;GO:0007167;GO:0007169;GO:0007264;GO:0007411;GO:0008104;GO:0008152;GO:0008154;GO:0009058;GO:0009059;GO:0009605;GO:0009607;GO:0009617;GO:0009889;GO:…	17.8506	18.6101	18.009	19.3989	19.0151	18.8634	19.3294	19.1471	18.9365	19.9264	20.3003	20.1877
+	1.64907	-0.961794	Q86U90	Q86U90	YRDC_HUMAN	YRDC	Threonylcarbamoyl-AMP synthase	Color2 [DarkGray]	1	4		biological regulation;negative regulation of biological process;negative regulation of transport;regulation of biological process;regulation of localization;regulation of transport	GO:0032879;GO:0048519;GO:0050789;GO:0051049;GO:0051051;GO:0065007	17.378	18.5538	18.7098	19.3495	18.6829	18.4871	19.613	18.987	20.0782	19.7769	19.6888	19.6883
+	3.50441	-0.960903	O75369;O75369-2;O75369-8;O75369-9	O75369;O75369-2;O75369-3;O75369-6;O75369-7;O75369-8;O75369-9;A0A804HK76;E7EN95	FLNB_HUMAN	FLNB	Filamin-B	Color2 [DarkGray]	1	4		actin cytoskeleton organization;actin filament-based process;anatomical structure development;biological regulation;cell differentiation;cell surface receptor linked signaling pathway;cellular component organization;cellular component organization at cellular level;cellular component organization or biogenesis;cellular component organization or biogenesis at cellular level;cellular developmental …	GO:0006996;GO:0007010;GO:0007016;GO:0007165;GO:0007166;GO:0007519;GO:0009888;GO:0009987;GO:0010033;GO:0014706;GO:0016043;GO:0019221;GO:0030029;GO:0030036;GO:0030154;GO:0032502;GO:0032507;GO:0034097;GO:0042221;GO:0045185;GO:0048856;GO:0048869;GO:0050789;GO:0050794;GO:0050896;GO:0051235;GO:0051651;GO:0051716;GO:0060537;GO:0065007;GO:0065008;GO:0070887;GO:0071310;GO:0071345;GO:0071840;GO:0071841;GO:…	20.3757	20.1106	20.0133	19.7233	19.6349	20.1832	20.6965	21.2557	21.2334	20.9513	20.8404	21.0505
+	2.66434	-0.958826	P00367	P00367;P49448;A0A804HKE0;P00367-2;P00367-3	DHE3_HUMAN	GLUD1	Glutamate dehydrogenase 1, mitochondrial	Color2 [DarkGray]	1	4		amine biosynthetic process;amine catabolic process;amine metabolic process;anatomical structure development;biological regulation;biosynthetic process;carboxylic acid biosynthetic process;carboxylic acid catabolic process;carboxylic acid metabolic process;catabolic process;cellular amine metabolic process;cellular amino acid biosynthetic process;cellular amino acid catabolic process;cellular amin…	GO:0002791;GO:0002793;GO:0006082;GO:0006520;GO:0006536;GO:0006537;GO:0006538;GO:0006541;GO:0006807;GO:0008152;GO:0008652;GO:0009056;GO:0009058;GO:0009063;GO:0009064;GO:0009065;GO:0009084;GO:0009308;GO:0009309;GO:0009310;GO:0009987;GO:0010646;GO:0016053;GO:0016054;GO:0019752;GO:0021762;GO:0023051;GO:0032024;GO:0032502;GO:0032879;GO:0034641;GO:0042180;GO:0043436;GO:0044106;GO:0044237;GO:0044238;GO:…	16.8018	17.153	16.5109	16.7138	16.8091	NaN	17.333	17.4176	17.7158	17.6404	18.5917	17.8633
+	3.82939	-0.948496	Q14315;Q14315-2	Q14315;Q14315-2	FLNC_HUMAN	FLNC	Filamin-C	Color2 [DarkGray]	1	4		anatomical structure development;cell development;cell junction assembly;cell junction organization;cellular component assembly;cellular component assembly at cellular level;cellular component organization;cellular component organization at cellular level;cellular component organization or biogenesis;cellular component organization or biogenesis at cellular level;cellular developmental process;ce…	GO:0009987;GO:0016043;GO:0022607;GO:0032502;GO:0034329;GO:0034330;GO:0048468;GO:0048747;GO:0048856;GO:0048869;GO:0055001;GO:0055002;GO:0071840;GO:0071841;GO:0071842;GO:0071844	21.5879	21.2449	21.6513	21.1486	20.9916	21.3026	21.3636	22.655	22.3377	22.1123	21.8121	22.4614
+	3.16933	-0.944446	P60981;P60981-2	P60981;P60981-2;F6RFD5	DEST_HUMAN	DSTN	Destrin	Color2 [DarkGray]	1	4		actin cytoskeleton organization;actin filament depolymerization;actin filament organization;actin filament severing;actin filament-based process;actin polymerization or depolymerization;biological regulation;cellular component disassembly;cellular component disassembly at cellular level;cellular component organization;cellular component organization at cellular level;cellular component organizati…	GO:0006996;GO:0007010;GO:0007015;GO:0008064;GO:0008154;GO:0009987;GO:0010638;GO:0016043;GO:0022411;GO:0030029;GO:0030036;GO:0030042;GO:0030832;GO:0030834;GO:0030836;GO:0032535;GO:0032956;GO:0032970;GO:0032984;GO:0033043;GO:0034621;GO:0034623;GO:0043241;GO:0043243;GO:0043244;GO:0043624;GO:0043933;GO:0048518;GO:0048522;GO:0050789;GO:0050794;GO:0051014;GO:0051128;GO:0051130;GO:0051261;GO:0051493;GO:…	18.2296	18.4034	18.2103	18.1486	18.3689	18.1952	18.8847	19.8343	19.0948	19.3987	18.6967	19.4412
+	2.10139	-0.944355	P11047	P11047	LAMC1_HUMAN	LAMC1	Laminin subunit gamma-1	Color2 [DarkGray]	1	4		anatomical structure development;anatomical structure morphogenesis;axon guidance;biological adhesion;biological regulation;cell adhesion;cell junction assembly;cell junction organization;cell migration;cell morphogenesis;cell morphogenesis involved in differentiation;cell motility;cell-substrate adhesion;cell-substrate junction assembly;cellular component assembly;cellular component assembly at …	GO:0000902;GO:0000904;GO:0006461;GO:0006928;GO:0006935;GO:0007044;GO:0007155;GO:0007411;GO:0007492;GO:0008284;GO:0009605;GO:0009653;GO:0009888;GO:0009987;GO:0016043;GO:0016477;GO:0022411;GO:0022607;GO:0022610;GO:0022617;GO:0030198;GO:0031581;GO:0031589;GO:0032502;GO:0032989;GO:0034329;GO:0034330;GO:0034446;GO:0040011;GO:0042127;GO:0042221;GO:0042330;GO:0043062;GO:0043933;GO:0048518;GO:0048522;GO:…	22.4376	23.1648	22.9492	22.751	22.7518	22.1256	23.9194	23.6143	24.2942	23.441	23.8653	23.8638
+	3.71747	-0.941833	Q99584	Q99584	S10AD_HUMAN	S100A13	Protein S100-A13	Color2 [DarkGray]	1	4		biological regulation;cell activation;cell activation involved in immune response;cellular process;cytokine secretion;establishment of localization;establishment of localization in cell;establishment of protein localization;exocytosis;immune effector process;immune system process;interleukin-1 alpha secretion;interleukin-1 secretion;leukocyte activation;leukocyte activation involved in immune res…	GO:0001775;GO:0002252;GO:0002263;GO:0002274;GO:0002275;GO:0002279;GO:0002366;GO:0002376;GO:0006810;GO:0006887;GO:0008284;GO:0008360;GO:0009306;GO:0009628;GO:0009966;GO:0009967;GO:0009987;GO:0010035;GO:0010038;GO:0010627;GO:0010646;GO:0010647;GO:0010740;GO:0015031;GO:0016192;GO:0022603;GO:0022604;GO:0023051;GO:0023056;GO:0032940;GO:0042127;GO:0042221;GO:0043122;GO:0043123;GO:0043299;GO:0043303;GO:…	19.9187	19.8866	19.4131	19.236	19.3271	19.9248	19.604	20.7413	20.2825	20.8755	20.5536	20.3351
+	2.8645	-0.936741	Q9C0C2	Q9C0C2;Q9C0C2-2	TB182_HUMAN	TNKS1BP1	182 kDa tankyrase-1-binding protein	Color2 [DarkGray]	1	4		anatomical structure homeostasis;biological regulation;biosynthetic process;catabolic process;cellular biosynthetic process;cellular catabolic process;cellular component organization;cellular component organization at cellular level;cellular component organization or biogenesis;cellular component organization or biogenesis at cellular level;cellular macromolecule biosynthetic process;cellular mac…	GO:0000288;GO:0000289;GO:0000723;GO:0000956;GO:0006139;GO:0006259;GO:0006260;GO:0006278;GO:0006396;GO:0006397;GO:0006401;GO:0006402;GO:0006807;GO:0006996;GO:0007004;GO:0008152;GO:0009056;GO:0009057;GO:0009058;GO:0009059;GO:0009987;GO:0010467;GO:0010833;GO:0016043;GO:0016070;GO:0016071;GO:0031123;GO:0031124;GO:0032200;GO:0034641;GO:0034645;GO:0042592;GO:0043170;GO:0044237;GO:0044238;GO:0044248;GO:…	16.4433	17.1928	16.9104	NaN	16.5077	16.5184	17.3598	17.4063	17.7271	17.6832	18.1116	17.8659
+	1.62722	-0.93582	O43617;O43617-2	O43617;O43617-2;A6NKE1	TPPC3_HUMAN	TRAPPC3	Trafficking protein particle complex subunit 3	Color2 [DarkGray]	1	4		cellular process;establishment of localization;transport;vesicle-mediated transport	GO:0006810;GO:0009987;GO:0016192;GO:0051234	16.8811	17.2062	16.9464	16.3878	16.4983	16.9566	NaN	17.8738	16.9876	NaN	NaN	18.3844
+	3.63443	-0.935739	P50281	P50281;A0A7P0TAG0	MMP14_HUMAN	MMP14	Matrix metalloproteinase-14	Color2 [DarkGray]	1	4		anatomical structure development;anatomical structure formation involved in morphogenesis;anatomical structure morphogenesis;angiogenesis;astrocyte cell migration;biological regulation;branching morphogenesis of a tube;cell differentiation;cell migration;cell motility;cell proliferation;cellular component disassembly;cellular component disassembly at cellular level;cellular component movement;cel…	GO:0001503;GO:0001525;GO:0001541;GO:0001558;GO:0001666;GO:0001763;GO:0001935;GO:0001952;GO:0001953;GO:0001958;GO:0003006;GO:0006508;GO:0006928;GO:0006950;GO:0006979;GO:0007162;GO:0008152;GO:0008283;GO:0008347;GO:0008406;GO:0008584;GO:0009605;GO:0009612;GO:0009628;GO:0009653;GO:0009719;GO:0009725;GO:0009887;GO:0009987;GO:0010033;GO:0010810;GO:0010812;GO:0016043;GO:0016477;GO:0016485;GO:0019538;GO:…	18.8693	19.0081	18.6348	19.469	19.2444	18.8682	19.0423	20.099	19.494	20.037	19.8451	20.3008
+	2.43186	-0.933086	Q9Y617	Q9Y617;Q9Y617-2	SERC_HUMAN	PSAT1	Phosphoserine aminotransferase	Color2 [DarkGray]	1	4		amine biosynthetic process;amine metabolic process;biosynthetic process;carboxylic acid biosynthetic process;carboxylic acid metabolic process;cellular amine metabolic process;cellular amino acid biosynthetic process;cellular amino acid metabolic process;cellular biosynthetic process;cellular ketone metabolic process;cellular metabolic process;cellular nitrogen compound biosynthetic process;cellu…	GO:0006082;GO:0006520;GO:0006563;GO:0006564;GO:0006766;GO:0006767;GO:0006807;GO:0008152;GO:0008614;GO:0008615;GO:0008652;GO:0009058;GO:0009069;GO:0009070;GO:0009110;GO:0009308;GO:0009309;GO:0009987;GO:0016053;GO:0019752;GO:0034641;GO:0042180;GO:0042364;GO:0042816;GO:0042819;GO:0043436;GO:0044106;GO:0044237;GO:0044238;GO:0044249;GO:0044271;GO:0044281;GO:0044283;GO:0046394;GO:0046483	20.9112	20.1995	20.5659	20.815	20.4155	20.0627	20.8072	20.8923	20.9875	21.7846	21.5374	22.1614
+	2.6487	-0.930356	O00487	O00487	PSDE_HUMAN	PSMD14	26S proteasome non-ATPase regulatory subunit 14	Color2 [DarkGray]	1	4		activation of immune response;activation of innate immune response;anaphase-promoting complex-dependent proteasomal ubiquitin-dependent protein catabolic process;antigen processing and presentation;antigen processing and presentation of exogenous antigen;antigen processing and presentation of exogenous peptide antigen;antigen processing and presentation of exogenous peptide antigen via MHC class …	GO:0000082;GO:0000209;GO:0000278;GO:0000724;GO:0000725;GO:0000726;GO:0002218;GO:0002220;GO:0002223;GO:0002253;GO:0002376;GO:0002429;GO:0002474;GO:0002478;GO:0002479;GO:0002682;GO:0002684;GO:0002757;GO:0002758;GO:0002764;GO:0002768;GO:0006139;GO:0006259;GO:0006281;GO:0006302;GO:0006303;GO:0006310;GO:0006464;GO:0006508;GO:0006511;GO:0006521;GO:0006807;GO:0006915;GO:0006950;GO:0006952;GO:0006955;GO:…	18.7417	18.8295	18.384	NaN	18.6152	18.9333	NaN	19.3379	20.1543	19.3627	NaN	19.6696
+	2.19443	-0.923608	P28300	P28300;B7ZAJ4;B0AZT2	LYOX_HUMAN	LOX	Protein-lysine 6-oxidase	Color2 [DarkGray]	1	4		anatomical structure development;blood vessel development;cellular component assembly;cellular component assembly at cellular level;cellular component organization;cellular component organization at cellular level;cellular component organization or biogenesis;cellular component organization or biogenesis at cellular level;cellular macromolecule metabolic process;cellular metabolic process;cellula…	GO:0001568;GO:0006464;GO:0006950;GO:0008152;GO:0009611;GO:0009719;GO:0009725;GO:0009987;GO:0010033;GO:0016043;GO:0019538;GO:0022607;GO:0030198;GO:0030199;GO:0030324;GO:0032502;GO:0042060;GO:0042221;GO:0042493;GO:0043062;GO:0043170;GO:0043412;GO:0044237;GO:0044238;GO:0044260;GO:0044267;GO:0048251;GO:0048513;GO:0048545;GO:0048856;GO:0050896;GO:0071840;GO:0071841;GO:0071842;GO:0071844;GO:0085029	22.1128	22.0164	21.7361	22.8584	22.2532	21.209	22.1242	22.8085	23.1444	22.3662	23.327	23.1934
+	2.7403	-0.922981	Q9H0E2	Q9H0E2;E9PNS3;F2Z2Y8	TOLIP_HUMAN	TOLLIP	Toll-interacting protein	Color2 [DarkGray]	1	4		autophagy;biological regulation;catabolic process;cell activation;cell communication;cell differentiation;cell-cell signaling;cellular catabolic process;cellular developmental process;cellular metabolic process;cellular process;cellular response to stimulus;defense response;developmental process;epithelial cell differentiation;immune response;immune system process;inflammatory response;innate imm…	GO:0001775;GO:0002376;GO:0006793;GO:0006796;GO:0006914;GO:0006950;GO:0006952;GO:0006954;GO:0006955;GO:0007154;GO:0007165;GO:0007267;GO:0008152;GO:0009056;GO:0009611;GO:0009893;GO:0009987;GO:0010604;GO:0016310;GO:0019222;GO:0023052;GO:0030154;GO:0030855;GO:0031323;GO:0031325;GO:0031399;GO:0031401;GO:0032268;GO:0032270;GO:0032502;GO:0033233;GO:0033235;GO:0035556;GO:0044237;GO:0044248;GO:0045087;GO:…	NaN	16.7356	16.1806	NaN	16.2891	NaN	NaN	17.1955	17.422	NaN	17.37	17.3115
+	1.76932	-0.91772	Q16777;Q6FI13	P0C0S8;Q6FI13;P04908;P20671;Q9BTM1;Q7L7L0;Q99878;Q93077;Q96KK5;Q16777;H0YFX9;A0A0U1RR32;A0A0U1RRH7	H2A2A_HUMAN;H2A2C_HUMAN	H2AC19;H2AC20	Histone H2A type 2-C	Color2 [DarkGray]	1	4				24.103	23.8773	24.3127	23.2198	23.6051	22.7521	24.055	25.2431	25.1353	24.212	24.4718	24.0444
+	2.07938	-0.915308	P50995;P50995-2	P50995;P50995-2	ANX11_HUMAN	ANXA11	Annexin A11	Color2 [DarkGray]	1	4		cell cycle;cell division;cellular component organization;cellular component organization or biogenesis;cellular membrane organization;cellular process;endocytosis;establishment of localization;membrane invagination;membrane organization;phagocytosis;response to calcium ion;response to chemical stimulus;response to inorganic substance;response to metal ion;response to stimulus;transport;vesicle-me…	GO:0006810;GO:0006897;GO:0006909;GO:0007049;GO:0009987;GO:0010035;GO:0010038;GO:0010324;GO:0016043;GO:0016044;GO:0016192;GO:0042221;GO:0050896;GO:0051234;GO:0051301;GO:0051592;GO:0061024;GO:0071840	16.5337	16.6064	15.4309	16.9781	16.6364	16.587	17.2671	17.0579	17.4621	17.7052	17.4578	17.779
+	2.95594	-0.91435	P27708	P27708;F8VPD4	PYR1_HUMAN	CAD	CAD protein	Color2 [DarkGray]	1	4		amide biosynthetic process;amine biosynthetic process;amine catabolic process;amine metabolic process;anatomical structure development;anatomical structure morphogenesis;arginine biosynthetic process;arginine metabolic process;biological regulation;biosynthetic process;body fluid secretion;carbamoyl phosphate biosynthetic process;carbamoyl phosphate metabolic process;carboxylic acid biosynthetic …	GO:0000050;GO:0001889;GO:0006082;GO:0006139;GO:0006206;GO:0006207;GO:0006213;GO:0006220;GO:0006221;GO:0006222;GO:0006228;GO:0006464;GO:0006468;GO:0006520;GO:0006525;GO:0006526;GO:0006541;GO:0006543;GO:0006725;GO:0006753;GO:0006793;GO:0006796;GO:0006807;GO:0006810;GO:0007507;GO:0007565;GO:0007589;GO:0007595;GO:0008152;GO:0008652;GO:0009056;GO:0009058;GO:0009063;GO:0009064;GO:0009065;GO:0009084;GO:…	16.9076	17.2934	17.1698	16.8154	16.809	16.2269	17.1079	18.1714	18.0722	17.6715	17.3265	17.8515
+	2.30215	-0.910865	O15031	O15031;A6QRG9	PLXB2_HUMAN	PLXNB2	Plexin-B2	Color2 [DarkGray]	1	4		anatomical structure development;anatomical structure formation involved in morphogenesis;biological regulation;brain development;cell proliferation;cell surface receptor linked signaling pathway;cellular process;cellular response to stimulus;developmental process;neural precursor cell proliferation;neural tube closure;neuroblast proliferation;organ development;positive regulation of axonogenesis…	GO:0001843;GO:0001932;GO:0006140;GO:0007165;GO:0007166;GO:0007405;GO:0007420;GO:0008283;GO:0008360;GO:0009894;GO:0009987;GO:0010720;GO:0010769;GO:0010975;GO:0019219;GO:0019220;GO:0019222;GO:0022603;GO:0022604;GO:0030811;GO:0031323;GO:0031329;GO:0031344;GO:0031346;GO:0031399;GO:0032268;GO:0032502;GO:0033121;GO:0033124;GO:0035148;GO:0042325;GO:0043087;GO:0045595;GO:0045597;GO:0045664;GO:0048513;GO:…	17.1486	17.0848	16.6112	17.5419	16.7907	16.2265	17.6174	17.7671	17.4439	18.0792	18.2293	18.0499
+	1.55106	-0.909111	O00391	O00391;O00391-2	QSOX1_HUMAN	QSOX1	Sulfhydryl oxidase 1	Color2 [DarkGray]	1	4		biological regulation;cell redox homeostasis;cellular homeostasis;cellular macromolecule metabolic process;cellular metabolic process;cellular process;cellular protein metabolic process;homeostatic process;macromolecule metabolic process;metabolic process;negative regulation of autophagy;negative regulation of biological process;negative regulation of catabolic process;negative regulation of cell…	GO:0006457;GO:0008152;GO:0009892;GO:0009894;GO:0009895;GO:0009987;GO:0010506;GO:0010507;GO:0010646;GO:0010648;GO:0016241;GO:0016242;GO:0019222;GO:0019538;GO:0019725;GO:0031323;GO:0031324;GO:0031329;GO:0031330;GO:0032101;GO:0032102;GO:0032104;GO:0032105;GO:0032107;GO:0032108;GO:0042592;GO:0043170;GO:0044237;GO:0044238;GO:0044260;GO:0044267;GO:0045454;GO:0048519;GO:0048523;GO:0048583;GO:0048585;GO:…	22.9798	23.1255	23.0003	23.4134	22.8177	22.4063	24.6997	23.7911	24.6347	23.8429	24.3062	24.001
+	1.50148	-0.896983	P58107	P58107;A0A075B730	EPIPL_HUMAN	EPPK1	Epiplakin	Color2 [DarkGray]	1	4				16.067	16.1737	15.8681	16.9501	16.3699	16.3236	16.2265	15.7914	17.1923	17.0756	18.056	17.7831
+	1.60155	-0.890914	P19021;P19021-3;P19021-4;P19021-5;P19021-6	P19021;A0A8C8KD64;A0A804HI59;A0A804HIQ0;H7BYD9;A0A804HKV8;A0A804HKM7;P19021-6;P19021-2;P19021-3;P19021-4;P19021-5	AMD_HUMAN	PAM	Peptidyl-glycine alpha-amidating monooxygenase	Color2 [DarkGray]	1	4		cellular metabolic process;cellular process;metabolic process;peptide amidation;peptide metabolic process;peptide modification	GO:0001519;GO:0006518;GO:0008152;GO:0009987;GO:0031179;GO:0044237	19.3564	19.7255	19.7381	19.1929	19.2733	18.3908	20.4665	20.6741	20.9583	19.7483	20.2301	20.0892
+	2.17952	-0.884588	P62070;P62070-4	P62070;P62070-2;P62070-3;P62070-4;E9PK85	RRAS2_HUMAN	RRAS2	Ras-related protein R-Ras2	Color2 [DarkGray]	1	4		biological regulation;cell differentiation;cellular developmental process;cellular process;cellular response to stimulus;developmental process;intracellular signal transduction;metabolic process;osteoblast differentiation;positive regulation of biological process;positive regulation of cell migration;positive regulation of cell motility;positive regulation of cellular component movement;positive …	GO:0001649;GO:0007165;GO:0007264;GO:0007265;GO:0008152;GO:0009987;GO:0030154;GO:0030334;GO:0030335;GO:0032502;GO:0032879;GO:0035556;GO:0040012;GO:0040017;GO:0048518;GO:0048522;GO:0048869;GO:0050789;GO:0050794;GO:0050896;GO:0051270;GO:0051272;GO:0051716;GO:0065007;GO:2000145;GO:2000147	16.423	17.0375	NaN	NaN	NaN	17.0447	16.1894	17.5895	17.2108	17.9235	17.6177	17.4496
+	2.44617	-0.88031	P10619;P10619-2	P10619;P10619-2;X6R8A1;X6R5C5;A0A7I2V4K5	PPGB_HUMAN	CTSA	Lysosomal protective protein	Color2 [DarkGray]	1	4		biological regulation;biosynthetic process;carbohydrate biosynthetic process;carbohydrate metabolic process;cellular carbohydrate metabolic process;cellular lipid metabolic process;cellular macromolecule metabolic process;cellular metabolic process;cellular process;cellular protein metabolic process;dolichol-linked oligosaccharide biosynthetic process;establishment of localization;establishment o…	GO:0005975;GO:0006464;GO:0006486;GO:0006487;GO:0006488;GO:0006629;GO:0006643;GO:0006664;GO:0006665;GO:0006687;GO:0006810;GO:0006886;GO:0008152;GO:0009058;GO:0009311;GO:0009312;GO:0009987;GO:0015031;GO:0016051;GO:0018193;GO:0018196;GO:0018279;GO:0019222;GO:0019538;GO:0043085;GO:0043170;GO:0043412;GO:0043413;GO:0043687;GO:0044093;GO:0044237;GO:0044238;GO:0044255;GO:0044260;GO:0044262;GO:0044267;GO:…	17.9063	18.4546	18.4474	18.2716	17.8978	17.851	19.1976	19.2675	19.1975	19.0011	19.4823	18.9005
+	2.75727	-0.858568	P09497;P09497-2	P09497;P09497-2	CLCB_HUMAN	CLTB	Clathrin light chain B	Color2 [DarkGray]	1	4		cellular component organization;cellular component organization or biogenesis;cellular membrane organization;cellular process;clathrin-mediated endocytosis;endocytosis;establishment of localization;establishment of localization in cell;establishment of protein localization;intracellular protein transport;intracellular transport;membrane invagination;membrane organization;protein transport;recepto…	GO:0006810;GO:0006886;GO:0006897;GO:0006898;GO:0009987;GO:0010324;GO:0015031;GO:0016043;GO:0016044;GO:0016192;GO:0045184;GO:0046907;GO:0051234;GO:0051649;GO:0061024;GO:0071840;GO:0072583	18.0246	17.7339	18.0484	17.4097	17.6706	NaN	18.0309	18.3871	18.1637	19.042	19.0068	18.7919
+	1.55199	-0.845295	Q96D15	Q96D15;M0QYB8	RCN3_HUMAN	RCN3	Reticulocalbin-3	Color2 [DarkGray]	1	4				22.5536	22.2477	21.2941	22.6886	21.7237	23.2264	22.4495	22.7949	22.6548	23.5442	23.5889	23.2033
+	2.43808	-0.839123	P07951-2	P07951;Q5TCU3;A7XZE4;P07951-2	TPM2_HUMAN	TPM2	Isoform of P07951, Isoform 2 of Tropomyosin beta chain	Color2 [DarkGray]	1	4		actin filament-based movement;actin filament-based process;actin-mediated cell contraction;actin-myosin filament sliding;biological regulation;cellular component movement;cellular process;multicellular organismal process;muscle contraction;muscle filament sliding;muscle system process;regulation of ATPase activity;regulation of biological process;regulation of catabolic process;regulation of cata…	GO:0003008;GO:0003012;GO:0006140;GO:0006928;GO:0006936;GO:0009894;GO:0009987;GO:0019219;GO:0019222;GO:0030029;GO:0030048;GO:0030049;GO:0030811;GO:0031323;GO:0031329;GO:0032501;GO:0033121;GO:0033275;GO:0043462;GO:0050789;GO:0050790;GO:0050794;GO:0051171;GO:0051336;GO:0065007;GO:0065009;GO:0070252;GO:0080090	21.2145	21.3992	20.7689	20.956	21.3431	21.117	21.1188	22.7956	21.3432	21.8436	21.7553	22.1132
+	1.71781	-0.827647	O00159;O00159-2;O00159-3	O00159;O00159-2;O00159-3;F5H6E2	MYO1C_HUMAN	MYO1C	Unconventional myosin-Ic	Color2 [DarkGray]	1	4		biological regulation;cellular component organization;cellular component organization or biogenesis;defense response;establishment of localization;establishment of localization in cell;establishment of protein localization;establishment of RNA localization;immune response;immune system process;innate immune response;intracellular protein transport;intracellular transport;membrane organization;mRN…	GO:0002376;GO:0006605;GO:0006612;GO:0006810;GO:0006886;GO:0006950;GO:0006952;GO:0006955;GO:0015031;GO:0015931;GO:0016043;GO:0030334;GO:0030335;GO:0032386;GO:0032388;GO:0032879;GO:0032880;GO:0033157;GO:0040012;GO:0040017;GO:0044087;GO:0045087;GO:0045184;GO:0046907;GO:0048518;GO:0048522;GO:0050657;GO:0050658;GO:0050789;GO:0050794;GO:0050896;GO:0051028;GO:0051049;GO:0051050;GO:0051128;GO:0051222;GO:…	16.9672	16.6485	16.3356	16.8052	17.1631	17.2046	15.7221	16.9173	17.08	17.8882	17.8028	17.9115
+	2.26397	-0.827137	P00568	P00568;Q5T9B7	KAD1_HUMAN	AK1	Adenylate kinase isoenzyme 1	Color2 [DarkGray]	1	4		ADP biosynthetic process;ADP metabolic process;AMP metabolic process;ATP metabolic process;biological regulation;biosynthetic process;cell cycle arrest;cell cycle process;cellular biosynthetic process;cellular metabolic process;cellular nitrogen compound biosynthetic process;cellular nitrogen compound metabolic process;cellular process;heterocycle biosynthetic process;heterocycle metabolic proces…	GO:0006139;GO:0006163;GO:0006164;GO:0006165;GO:0006172;GO:0006753;GO:0006793;GO:0006796;GO:0006807;GO:0007050;GO:0008152;GO:0009058;GO:0009117;GO:0009123;GO:0009126;GO:0009132;GO:0009133;GO:0009135;GO:0009136;GO:0009141;GO:0009142;GO:0009144;GO:0009150;GO:0009152;GO:0009161;GO:0009165;GO:0009167;GO:0009179;GO:0009180;GO:0009185;GO:0009188;GO:0009199;GO:0009205;GO:0009259;GO:0009260;GO:0009987;GO:…	17.4258	17.3349	17.3357	17.8417	17.4891	16.873	18.2103	18.4191	17.9202	18.5339	18.7745	17.9955
+	4.30769	-0.81986	O75718	O75718;C9JP16	CRTAP_HUMAN	CRTAP	Cartilage-associated protein	Color2 [DarkGray]	1	4		biological regulation;cellular component organization;cellular component organization at cellular level;cellular component organization or biogenesis;cellular component organization or biogenesis at cellular level;cellular macromolecule metabolic process;cellular metabolic process;cellular process;cellular protein metabolic process;chaperone-mediated protein folding;extracellular matrix organizat…	GO:0006457;GO:0006464;GO:0007276;GO:0007283;GO:0008152;GO:0009987;GO:0010468;GO:0010608;GO:0016043;GO:0018193;GO:0018208;GO:0018400;GO:0019222;GO:0019511;GO:0019538;GO:0022414;GO:0030198;GO:0031647;GO:0032501;GO:0043062;GO:0043170;GO:0043412;GO:0044237;GO:0044238;GO:0044260;GO:0044267;GO:0048232;GO:0048609;GO:0050789;GO:0050821;GO:0060255;GO:0061077;GO:0065007;GO:0065008;GO:0071840;GO:0071841;GO:…	18.4554	18.3585	18.5736	18.6769	18.194	18.4143	19.0168	19.4033	19.3017	19.3333	19.3288	19.3675
+	1.92043	-0.818213	P07942	P07942;C9J296;E7EPA6;G3XAI2;A0A7I2V2J0;A0A7I2V2R2;A0A7I2V2T9;A0A7I2V3I5;A0A7I2V3J7;A0A7I2V407;A0A7I2V4J9;A0A7I2V5R0;A0A7I2V5X5;A0A7I2V682;A0A7I2V5T9	LAMB1_HUMAN	LAMB1	Laminin subunit beta-1	Color2 [DarkGray]	1	4		anatomical structure morphogenesis;axon guidance;biological adhesion;biological regulation;cell adhesion;cell differentiation;cell morphogenesis;cell morphogenesis involved in differentiation;cell projection organization;cell-cell adhesion;cell-substrate adhesion;cellular component disassembly;cellular component disassembly at cellular level;cellular component morphogenesis;cellular component org…	GO:0000902;GO:0000904;GO:0006935;GO:0007155;GO:0007162;GO:0007411;GO:0007566;GO:0008284;GO:0009605;GO:0009653;GO:0009887;GO:0009987;GO:0016043;GO:0016337;GO:0021812;GO:0022411;GO:0022414;GO:0022610;GO:0022617;GO:0030030;GO:0030154;GO:0030155;GO:0030198;GO:0030334;GO:0030335;GO:0031175;GO:0031589;GO:0032502;GO:0032879;GO:0032989;GO:0034446;GO:0035987;GO:0040011;GO:0040012;GO:0040017;GO:0042127;GO:…	21.8458	22.5187	22.3062	21.9901	21.8679	21.6119	23.1236	22.9606	23.5209	22.6502	23.1426	22.7198
+	2.00758	-0.815412	Q7L576;Q7L576-2;Q7L576-3	Q7L576;Q7L576-2;Q7L576-3;A0A087WVZ5	CYFP1_HUMAN	CYFIP1	Cytoplasmic FMR1-interacting protein 1	Color2 [DarkGray]	1	4		axon extension;biological regulation;cell growth;cell projection assembly;cell projection organization;cell surface receptor linked signaling pathway;cellular component assembly;cellular component assembly at cellular level;cellular component organization;cellular component organization at cellular level;cellular component organization or biogenesis;cellular component organization or biogenesis a…	GO:0002376;GO:0003008;GO:0006950;GO:0006952;GO:0006955;GO:0007165;GO:0007166;GO:0007167;GO:0007169;GO:0007264;GO:0007265;GO:0008360;GO:0009987;GO:0010033;GO:0010638;GO:0016043;GO:0016049;GO:0016601;GO:0022603;GO:0022604;GO:0022607;GO:0030030;GO:0030031;GO:0030032;GO:0031529;GO:0032501;GO:0032502;GO:0032956;GO:0032970;GO:0033043;GO:0034315;GO:0035556;GO:0035924;GO:0040007;GO:0042221;GO:0045087;GO:…	16.4885	16.6253	15.7066	16.279	15.7229	16.8032	NaN	17.3528	16.966	17.4576	16.601	17.0541
+	1.83187	-0.813032	Q6UX15;Q6UX15-2	Q6UX15;Q6UX15-2;E9PR90;E9PQU7;E9PMI0	LAYN_HUMAN	LAYN	Layilin	Color2 [DarkGray]	1	4				NaN	17.487	NaN	17.0746	17.0435	NaN	NaN	17.8935	NaN	NaN	18.2876	17.8632
+	1.83954	-0.812653	Q13162	Q13162;H7C3T4	PRDX4_HUMAN	PRDX4	Peroxiredoxin-4	Color2 [DarkGray]	1	4		4-hydroxyproline metabolic process;amine metabolic process;anatomical structure development;biological regulation;carboxylic acid metabolic process;cell redox homeostasis;cellular amine metabolic process;cellular amino acid metabolic process;cellular component organization;cellular component organization at cellular level;cellular component organization or biogenesis;cellular component organizati…	GO:0003006;GO:0006082;GO:0006457;GO:0006464;GO:0006468;GO:0006520;GO:0006575;GO:0006793;GO:0006796;GO:0006807;GO:0007252;GO:0007276;GO:0007283;GO:0008152;GO:0008285;GO:0008406;GO:0008584;GO:0009308;GO:0009987;GO:0016043;GO:0016310;GO:0019471;GO:0019538;GO:0019725;GO:0019752;GO:0022414;GO:0022417;GO:0030198;GO:0032501;GO:0032502;GO:0032787;GO:0034641;GO:0042127;GO:0042180;GO:0042592;GO:0043062;GO:…	18.912	19.0104	18.2543	19.3208	18.4751	19.6826	19.7519	19.5287	19.6937	19.9617	20.0102	20.1597
+	3.4129	-0.812265	Q99536	Q99536;Q99536-2;Q99536-3;K7ESA3	VAT1_HUMAN	VAT1	Synaptic vesicle membrane protein VAT-1 homolog	Color2 [DarkGray]	1	4		biological regulation;negative regulation of biological process;negative regulation of cellular component organization;negative regulation of cellular process;negative regulation of developmental process;negative regulation of mitochondrial fusion;negative regulation of mitochondrion organization;negative regulation of organelle organization;regulation of anatomical structure morphogenesis;regula…	GO:0010635;GO:0010637;GO:0010639;GO:0010821;GO:0010823;GO:0022603;GO:0033043;GO:0048519;GO:0048523;GO:0050789;GO:0050793;GO:0050794;GO:0051093;GO:0051128;GO:0051129;GO:0065007	20.4718	20.1209	19.8247	20.4226	19.9967	20.4356	20.679	20.94	21.1245	21.415	20.9665	21.009
+	1.57858	-0.805853	Q08397	Q08397	LOXL1_HUMAN	LOXL1	Lysyl oxidase homolog 1	Color2 [DarkGray]	1	4		anatomical structure development;aorta development;artery development;blood vessel development;cellular component organization;cellular component organization at cellular level;cellular component organization or biogenesis;cellular component organization or biogenesis at cellular level;cellular macromolecule metabolic process;cellular metabolic process;cellular process;cellular protein metabolic …	GO:0001568;GO:0002237;GO:0006464;GO:0008152;GO:0009607;GO:0009987;GO:0010033;GO:0016043;GO:0018277;GO:0019538;GO:0030198;GO:0032496;GO:0032502;GO:0035904;GO:0042221;GO:0043062;GO:0043170;GO:0043412;GO:0044237;GO:0044238;GO:0044260;GO:0044267;GO:0048856;GO:0050896;GO:0055114;GO:0060840;GO:0071840;GO:0071841;GO:0071842	18.4931	19.0858	18.555	18.2601	18.997	17.6644	19.6118	19.7333	19.7858	19.4053	19.4516	18.987
+	1.65076	-0.80226	P62736;P63267;P68032;P68133	P62736;P68133;P63267;P68032;F6QUT6;F6UVQ4;F8WB63;C9JFL5;A6NL76;B8ZZJ2;A0A804HKV3	ACTA_HUMAN;ACTC_HUMAN;ACTH_HUMAN;ACTS_HUMAN	ACTA1;ACTA2;ACTC1;ACTG2	Actin, aortic smooth muscle	Color2 [DarkGray]	1	4		actin cytoskeleton organization;actin filament organization;actin filament-based movement;actin filament-based process;actin-mediated cell contraction;actin-myosin filament sliding;actomyosin structure organization;anatomical structure development;anatomical structure formation involved in morphogenesis;anatomical structure morphogenesis;apoptosis;biological regulation;cardiac muscle contraction;…	GO:0003008;GO:0003012;GO:0003013;GO:0003015;GO:0003018;GO:0006915;GO:0006928;GO:0006936;GO:0006939;GO:0006941;GO:0006996;GO:0007010;GO:0007015;GO:0008152;GO:0008217;GO:0008219;GO:0009605;GO:0009607;GO:0009612;GO:0009615;GO:0009628;GO:0009653;GO:0009719;GO:0009725;GO:0009987;GO:0009991;GO:0010033;GO:0010035;GO:0010038;GO:0010226;GO:0010927;GO:0010941;GO:0012501;GO:0014829;GO:0014888;GO:0016043;GO:…	22.1127	21.9336	21.3476	22.1098	21.6247	22.359	22.783	23.5901	22.8405	23.1532	22.1928	22.4278
+	2.62958	-0.800686	Q92743	Q92743;A0A3B3IU24	HTRA1_HUMAN	HTRA1	Serine protease HTRA1	Color2 [DarkGray]	1	4		biological regulation;macromolecule metabolic process;metabolic process;negative regulation of biological process;negative regulation of BMP signaling pathway;negative regulation of cell communication;negative regulation of cellular process;negative regulation of defense response;negative regulation of defense response to virus;negative regulation of immune effector process;negative regulation of…	GO:0001558;GO:0002682;GO:0002683;GO:0002697;GO:0002698;GO:0002831;GO:0002832;GO:0006508;GO:0008152;GO:0008284;GO:0009966;GO:0009968;GO:0010646;GO:0010648;GO:0017015;GO:0019538;GO:0023051;GO:0023057;GO:0030510;GO:0030512;GO:0030514;GO:0031347;GO:0031348;GO:0040008;GO:0042127;GO:0043170;GO:0043900;GO:0043901;GO:0044238;GO:0048518;GO:0048519;GO:0048522;GO:0048523;GO:0048583;GO:0048585;GO:0050678;GO:…	20.5613	20.8636	20.8795	20.5968	20.53	20.0035	21.3232	21.2968	21.5032	21.5049	21.784	21.313
+	2.77151	-0.795722	P06703	P06703;R4GN98	S10A6_HUMAN	S100A6	Protein S100-A6	Color2 [DarkGray]	1	4		anatomical structure morphogenesis;axonogenesis;biological regulation;cell part morphogenesis;cell projection morphogenesis;cell projection organization;cellular component morphogenesis;cellular component organization;cellular component organization at cellular level;cellular component organization or biogenesis;cellular component organization or biogenesis at cellular level;cellular developmenta…	GO:0007165;GO:0007409;GO:0008284;GO:0009653;GO:0009987;GO:0016043;GO:0030030;GO:0032502;GO:0032989;GO:0032990;GO:0042127;GO:0048145;GO:0048146;GO:0048518;GO:0048522;GO:0048812;GO:0048858;GO:0048869;GO:0050789;GO:0050794;GO:0050896;GO:0051716;GO:0065007;GO:0071840;GO:0071841;GO:0071842	22.8507	22.355	23.0417	22.185	22.9273	23.239	22.6961	23.5056	23.4792	23.6742	23.2707	23.8309
+	1.90844	-0.791299	Q08380	Q08380	LG3BP_HUMAN	LGALS3BP	Galectin-3-binding protein	Color2 [DarkGray]	1	4		biological adhesion;biological regulation;cell adhesion;cellular component organization;cellular component organization or biogenesis;cellular defense response;cellular membrane organization;cellular process;cellular response to stimulus;defense response;endocytosis;establishment of localization;membrane invagination;membrane organization;receptor-mediated endocytosis;regulation of biological pro…	GO:0006810;GO:0006897;GO:0006898;GO:0006950;GO:0006952;GO:0006968;GO:0007155;GO:0007165;GO:0009987;GO:0010324;GO:0016043;GO:0016044;GO:0016192;GO:0022610;GO:0050789;GO:0050794;GO:0050896;GO:0051234;GO:0051716;GO:0061024;GO:0065007;GO:0071840	23.4154	24.5957	23.7684	23.9612	24.0519	23.7263	24.5606	25.1375	25.2824	24.1173	24.7929	24.6831
+	1.72783	-0.782945	P37235;P61601;P84074	P37235;P84074;P61601	HPCA_HUMAN;HPCL1_HUMAN;NCALD_HUMAN	HPCA;HPCAL1;NCALD	Hippocalcin-like protein 1	Color2 [DarkGray]	1	4		anatomical structure development;biological regulation;calcium-mediated signaling;cell communication;cell-cell signaling;cellular process;cellular response to stimulus;developmental process;establishment of localization;inner ear development;intracellular signal transduction;regulation of biological process;regulation of biological quality;regulation of blood pressure;regulation of cellular proce…	GO:0003073;GO:0006810;GO:0007154;GO:0007165;GO:0007267;GO:0007268;GO:0008217;GO:0009987;GO:0016192;GO:0019722;GO:0019932;GO:0023052;GO:0032502;GO:0035556;GO:0048839;GO:0048856;GO:0050789;GO:0050794;GO:0050896;GO:0051234;GO:0051716;GO:0065007;GO:0065008	15.6404	15.7698	15.4143	15.4882	15.3736	16.7932	15.9697	17.1063	16.7318	16.7395	16.2784	15.951
+	1.56927	-0.780784	P06753-7	P06753;J3KN67;P06753-2;P06753-3;P06753-4;P06753-5;P06753-6;P06753-7;A0A494C0P6;A0A2R2Y2Q3;A0A087WWU8	TPM3_HUMAN	TPM3	Isoform of P06753, Isoform 7 of Tropomyosin alpha-3 chain	Color2 [DarkGray]	1	4		actin filament-based movement;actin filament-based process;actin-mediated cell contraction;actin-myosin filament sliding;cellular component movement;cellular process;multicellular organismal process;muscle contraction;muscle filament sliding;muscle system process;system process	GO:0003008;GO:0003012;GO:0006928;GO:0006936;GO:0009987;GO:0030029;GO:0030048;GO:0030049;GO:0032501;GO:0033275;GO:0070252	19.9663	20.0815	19.0139	19.6338	19.4324	20.2314	20.1931	21.327	20.363	19.7038	20.7546	20.7214
+	1.95032	-0.77797	Q96FQ6	Q96FQ6	S10AG_HUMAN	S100A16	Protein S100-A16	Color2 [DarkGray]	1	4		response to calcium ion;response to chemical stimulus;response to inorganic substance;response to metal ion;response to stimulus	GO:0010035;GO:0010038;GO:0042221;GO:0050896;GO:0051592	18.5132	17.9551	17.8319	17.3044	17.2916	18.2979	18.0783	18.9237	18.0872	19.0295	18.7024	18.6273
+	2.23785	-0.753982	Q01082	Q01082;Q01082-2;Q01082-3;A0A087WUZ3	SPTB2_HUMAN	SPTBN1	Spectrin beta chain, non-erythrocytic 1	Color2 [DarkGray]	1	4		actin filament capping;axon guidance;biological regulation;cell cycle cytokinesis;cell cycle process;cellular component assembly;cellular component assembly at cellular level;cellular component organization;cellular component organization at cellular level;cellular component organization or biogenesis;cellular component organization or biogenesis at cellular level;cellular macromolecule metabolic…	GO:0000281;GO:0000910;GO:0006464;GO:0006468;GO:0006605;GO:0006606;GO:0006793;GO:0006796;GO:0006810;GO:0006886;GO:0006892;GO:0006893;GO:0006913;GO:0006935;GO:0007009;GO:0007182;GO:0007184;GO:0007411;GO:0008064;GO:0008152;GO:0009605;GO:0009987;GO:0010639;GO:0015031;GO:0016043;GO:0016044;GO:0016192;GO:0016310;GO:0017038;GO:0019538;GO:0022402;GO:0022607;GO:0030832;GO:0030833;GO:0030834;GO:0030835;GO:…	19.0424	19.1395	19.0186	18.0318	18.7228	19.0964	18.8616	19.8641	19.463	19.3631	19.2563	20.047
+	3.63826	-0.751725	P50454	P50454;E9PPV6;E9PR70;E9PJH8;E9PKH2	SERPH_HUMAN	SERPINH1	Serpin H1	Color2 [DarkGray]	1	4		anatomical structure development;biological regulation;biosynthetic process;cell development;cellular component organization;cellular component organization at cellular level;cellular component organization or biogenesis;cellular component organization or biogenesis at cellular level;cellular developmental process;cellular process;chondrocyte development;chondrocyte development involved in endoch…	GO:0002063;GO:0003433;GO:0006950;GO:0006986;GO:0008152;GO:0009058;GO:0009059;GO:0009987;GO:0010033;GO:0010466;GO:0010951;GO:0016043;GO:0019222;GO:0019538;GO:0030198;GO:0030199;GO:0032501;GO:0032502;GO:0032963;GO:0032964;GO:0035966;GO:0042221;GO:0043062;GO:0043086;GO:0043170;GO:0044092;GO:0044236;GO:0044238;GO:0044259;GO:0048468;GO:0048856;GO:0048869;GO:0050789;GO:0050790;GO:0050896;GO:0051336;GO:…	21.9321	21.6042	21.8894	21.8394	21.8226	21.9925	21.8761	22.2123	22.2859	22.7384	22.9207	22.8559
+	1.74764	-0.749849	O75436	O75436	VP26A_HUMAN	VPS26A	Vacuolar protein sorting-associated protein 26A	Color2 [DarkGray]	1	4		cellular process;endosome transport;establishment of localization;establishment of localization in cell;establishment of protein localization;intracellular protein transport;intracellular transport;protein transport;retrograde transport, endosome to Golgi;transport;vesicle-mediated transport	GO:0006810;GO:0006886;GO:0009987;GO:0015031;GO:0016192;GO:0016197;GO:0042147;GO:0045184;GO:0046907;GO:0051234;GO:0051649	18.5528	18.7056	18.7092	17.7997	18.1508	18.7955	19.4057	19.8177	19.4526	19.2591	18.8429	19.3194
+	1.68458	-0.746624	Q8NCC3	Q8NCC3;H3BPT3;H3BMU8;H3BM47;B4DJW4	PAG15_HUMAN	PLA2G15	Phospholipase A2 group XV	Color2 [DarkGray]	1	4		alcohol metabolic process;amine metabolic process;carboxylic acid catabolic process;carboxylic acid metabolic process;catabolic process;cellular amine metabolic process;cellular biogenic amine metabolic process;cellular catabolic process;cellular ketone metabolic process;cellular lipid catabolic process;cellular lipid metabolic process;cellular metabolic process;cellular nitrogen compound metabol…	GO:0006066;GO:0006082;GO:0006576;GO:0006629;GO:0006631;GO:0006643;GO:0006644;GO:0006650;GO:0006665;GO:0006672;GO:0006807;GO:0008152;GO:0009056;GO:0009062;GO:0009308;GO:0009987;GO:0016042;GO:0016054;GO:0019637;GO:0019752;GO:0032787;GO:0034641;GO:0042180;GO:0042439;GO:0043436;GO:0044106;GO:0044237;GO:0044238;GO:0044242;GO:0044248;GO:0044255;GO:0044281;GO:0044282;GO:0046395;GO:0046470;GO:0046486;GO:…	NaN	15.699	15.9248	15.5394	15.325	15.1959	16.2683	16.7829	16.725	15.9484	16.1652	NaN
+	3.18284	-0.727918	Q9BRT3	Q9BRT3;J3KTI2	MIEN1_HUMAN	MIEN1	Migration and invasion enhancer 1	Color2 [DarkGray]	1	4		apoptosis;biological regulation;cell death;cell redox homeostasis;cellular homeostasis;cellular process;death;homeostatic process;negative regulation of apoptosis;negative regulation of biological process;negative regulation of cell death;negative regulation of cellular process;negative regulation of programmed cell death;positive regulation of biological process;positive regulation of cell migra…	GO:0006915;GO:0008219;GO:0009987;GO:0010941;GO:0012501;GO:0016265;GO:0019725;GO:0030334;GO:0030335;GO:0031344;GO:0031346;GO:0032879;GO:0040012;GO:0040017;GO:0042592;GO:0042981;GO:0043066;GO:0043067;GO:0043069;GO:0044087;GO:0045454;GO:0048518;GO:0048519;GO:0048522;GO:0048523;GO:0050789;GO:0050794;GO:0051128;GO:0051130;GO:0051270;GO:0051272;GO:0051489;GO:0051491;GO:0060491;GO:0060548;GO:0065007;GO:…	17.9134	18.3885	17.8312	17.4779	18.0126	18.2331	17.9645	18.7322	18.6248	19.0176	18.5766	18.5606
+	2.45934	-0.719046	P23381	P23381;G3V3Y5;G3V3H8;G3V277;P23381-2	SYWC_HUMAN	WARS1	Tryptophan--tRNA ligase, cytoplasmic	Color2 [DarkGray]	1	4		amine metabolic process;amino acid activation;anatomical structure formation involved in morphogenesis;angiogenesis;biological regulation;biosynthetic process;carboxylic acid metabolic process;cellular amine metabolic process;cellular amino acid metabolic process;cellular biosynthetic process;cellular ketone metabolic process;cellular macromolecule biosynthetic process;cellular macromolecule meta…	GO:0001525;GO:0006082;GO:0006139;GO:0006399;GO:0006412;GO:0006418;GO:0006436;GO:0006520;GO:0006807;GO:0008152;GO:0008285;GO:0009058;GO:0009059;GO:0009308;GO:0009987;GO:0010467;GO:0016070;GO:0019538;GO:0019752;GO:0022603;GO:0032502;GO:0034641;GO:0034645;GO:0034660;GO:0042127;GO:0042180;GO:0043038;GO:0043039;GO:0043170;GO:0043436;GO:0044106;GO:0044237;GO:0044238;GO:0044249;GO:0044260;GO:0044267;GO:…	18.1553	17.6319	17.6661	17.7684	17.9664	18.0571	18.013	18.3233	18.4337	18.3971	18.5112	19.4
+	3.28084	-0.715733	Q13813;Q13813-3	Q13813;A0A1B0GTB7;A0A0D9SGF6;A0A0D9SFF6;A0A0D9SF54;Q13813-2;Q13813-3	SPTN1_HUMAN	SPTAN1	Spectrin alpha chain, non-erythrocytic 1	Color2 [DarkGray]	1	4		actin filament capping;apoptosis;axon guidance;biological regulation;cell death;cellular component disassembly;cellular component disassembly at cellular level;cellular component disassembly involved in apoptosis;cellular component organization;cellular component organization at cellular level;cellular component organization or biogenesis;cellular component organization or biogenesis at cellular …	GO:0006915;GO:0006921;GO:0006935;GO:0007411;GO:0008064;GO:0008219;GO:0009605;GO:0009987;GO:0010639;GO:0012501;GO:0016043;GO:0016265;GO:0022411;GO:0030832;GO:0030833;GO:0030834;GO:0030835;GO:0030837;GO:0031333;GO:0032271;GO:0032272;GO:0032535;GO:0032956;GO:0032970;GO:0033043;GO:0040011;GO:0042221;GO:0042330;GO:0043242;GO:0043244;GO:0043254;GO:0044087;GO:0048519;GO:0048523;GO:0050789;GO:0050794;GO:…	18.928	19.0404	18.898	18.4991	18.8196	19.0895	18.9245	19.7821	19.4103	19.2902	19.4853	20.0387
+	1.97564	-0.712909	Q16822	Q16822;Q16822-2;H0YM31	PCKGM_HUMAN	PCK2	Phosphoenolpyruvate carboxykinase [GTP], mitochondrial	Color2 [DarkGray]	1	4		alcohol biosynthetic process;alcohol metabolic process;biological regulation;biosynthetic process;carbohydrate biosynthetic process;carbohydrate homeostasis;carbohydrate metabolic process;carboxylic acid metabolic process;cellular biosynthetic process;cellular carbohydrate biosynthetic process;cellular carbohydrate metabolic process;cellular chemical homeostasis;cellular glucose homeostasis;cellu…	GO:0001678;GO:0002791;GO:0002793;GO:0005975;GO:0005996;GO:0006006;GO:0006066;GO:0006082;GO:0006090;GO:0006094;GO:0006107;GO:0006116;GO:0006139;GO:0006732;GO:0006733;GO:0006734;GO:0006753;GO:0006807;GO:0008152;GO:0009058;GO:0009117;GO:0009719;GO:0009725;GO:0009743;GO:0009746;GO:0009749;GO:0009987;GO:0010033;GO:0010646;GO:0016051;GO:0019318;GO:0019319;GO:0019362;GO:0019674;GO:0019725;GO:0019752;GO:…	17.7965	17.3964	17.3501	18.1874	17.6389	NaN	NaN	NaN	18.5805	18.264	18.6199	18.0827
+	1.62078	-0.706361	Q9Y265;Q9Y265-2	Q9Y265;E7ETR0;Q9Y265-2	RUVB1_HUMAN	RUVBL1	RuvB-like 1	Color2 [DarkGray]	1	4		ATP-dependent chromatin remodeling;biological regulation;biosynthetic process;cell cycle phase;cell cycle process;cell division;cellular biosynthetic process;cellular component assembly;cellular component assembly at cellular level;cellular component organization;cellular component organization at cellular level;cellular component organization or biogenesis;cellular component organization or biog…	GO:0000280;GO:0006139;GO:0006259;GO:0006281;GO:0006310;GO:0006325;GO:0006333;GO:0006334;GO:0006336;GO:0006338;GO:0006351;GO:0006355;GO:0006357;GO:0006464;GO:0006473;GO:0006475;GO:0006807;GO:0006950;GO:0006974;GO:0006996;GO:0007067;GO:0007276;GO:0007283;GO:0008152;GO:0009058;GO:0009059;GO:0009889;GO:0009987;GO:0010468;GO:0010556;GO:0016043;GO:0016070;GO:0016568;GO:0016569;GO:0016570;GO:0016573;GO:…	16.5446	16.5388	16.5717	15.4161	15.9591	16.0352	16.2205	17.637	16.3132	17.0471	16.6271	16.826
+	2.25417	-0.703805	P15586;P15586-2	P15586;F6S8M0;H7C3P4;P15586-2	GNS_HUMAN	GNS	N-acetylglucosamine-6-sulfatase	Color2 [DarkGray]	1	4		amine metabolic process;aminoglycan catabolic process;aminoglycan metabolic process;carbohydrate catabolic process;carbohydrate metabolic process;catabolic process;cellular catabolic process;cellular metabolic process;cellular process;glycosaminoglycan catabolic process;glycosaminoglycan metabolic process;keratan sulfate catabolic process;keratan sulfate metabolic process;macromolecule catabolic …	GO:0000272;GO:0005975;GO:0005976;GO:0006022;GO:0006026;GO:0006027;GO:0006790;GO:0006807;GO:0008152;GO:0009056;GO:0009057;GO:0009308;GO:0009987;GO:0016052;GO:0030203;GO:0042339;GO:0042340;GO:0043170;GO:0044237;GO:0044238;GO:0044248;GO:0044273;GO:0044281	18.8961	19.4244	19.6861	19.0586	19.1666	19.5162	18.9022	20.1401	19.6696	19.4058	20.3065	20.1757
+	2.37397	-0.703759	P14625	P14625;H0YIV0;A0A7P0T917;A0A7P0T823;A0A7P0TAT8;A0A7P0TAY2;A0A7P0TBC2;A0A7P0TAE1;A0A087WT78	ENPL_HUMAN	HSP90B1	Endoplasmin	Color2 [DarkGray]	1	4		actin cytoskeleton organization;actin filament organization;actin filament-based process;actin rod assembly;activation of immune response;activation of innate immune response;biological regulation;catabolic process;cellular catabolic process;cellular component assembly;cellular component assembly at cellular level;cellular component organization;cellular component organization at cellular level;c…	GO:0001666;GO:0002218;GO:0002221;GO:0002224;GO:0002253;GO:0002376;GO:0002682;GO:0002684;GO:0002757;GO:0002758;GO:0002764;GO:0006457;GO:0006508;GO:0006511;GO:0006810;GO:0006897;GO:0006898;GO:0006950;GO:0006952;GO:0006955;GO:0006984;GO:0006986;GO:0006996;GO:0007010;GO:0007015;GO:0007165;GO:0008152;GO:0009056;GO:0009057;GO:0009987;GO:0010033;GO:0010324;GO:0010498;GO:0010921;GO:0010941;GO:0015031;GO:…	21.6234	20.9727	21.2753	21.0073	20.8392	21.0931	20.8835	21.794	21.7325	21.2915	21.7991	22.3979
+	2.17565	-0.703277	Q9UMX5	Q9UMX5	NENF_HUMAN	NENF	Neudesin	Color2 [DarkGray]	1	4		biological regulation;negative regulation of appetite;negative regulation of biological process;negative regulation of response to external stimulus;negative regulation of response to extracellular stimulus;negative regulation of response to food;negative regulation of response to nutrient levels;negative regulation of response to stimulus;positive regulation of biological process;positive regula…	GO:0009966;GO:0009967;GO:0010627;GO:0010646;GO:0010647;GO:0010740;GO:0023051;GO:0023056;GO:0032095;GO:0032096;GO:0032098;GO:0032099;GO:0032101;GO:0032102;GO:0032104;GO:0032105;GO:0032107;GO:0032108;GO:0043408;GO:0043410;GO:0048518;GO:0048519;GO:0048522;GO:0048583;GO:0048584;GO:0048585;GO:0050789;GO:0050794;GO:0065007;GO:0065008	18.6005	18.7982	18.6899	NaN	19.3139	19.1628	19.5691	19.3935	19.5436	19.8029	19.9669	19.9215
+	2.05565	-0.700922	O43175	O43175;A0A286YF22;A0A286YER3;A0A286YF34;A0A286YFL2;A0A286YFM8;A0A286YFB2;A0A286YFA2;A0A286YFC8;A0A2C9F2M7	SERA_HUMAN	PHGDH	D-3-phosphoglycerate dehydrogenase	Color2 [DarkGray]	1	4		amine biosynthetic process;amine metabolic process;anatomical structure development;aspartate family amino acid metabolic process;biological regulation;biosynthetic process;brain development;carboxylic acid biosynthetic process;carboxylic acid metabolic process;cell cycle arrest;cell cycle process;cell development;cell projection organization;cellular amine metabolic process;cellular amino acid b…	GO:0006082;GO:0006520;GO:0006541;GO:0006544;GO:0006563;GO:0006564;GO:0006566;GO:0006575;GO:0006790;GO:0006807;GO:0007050;GO:0007420;GO:0008152;GO:0008652;GO:0009058;GO:0009064;GO:0009066;GO:0009069;GO:0009070;GO:0009308;GO:0009309;GO:0009448;GO:0009987;GO:0010468;GO:0016043;GO:0016053;GO:0019222;GO:0019530;GO:0019752;GO:0021510;GO:0021782;GO:0021915;GO:0022402;GO:0030030;GO:0031175;GO:0032502;GO:…	19.1041	18.3484	18.2247	19.0865	18.936	18.1199	19.1416	19.4005	19.3988	19.6589	19.187	19.4031
+	3.78913	-0.698575	P63261	P60709;P63261;J3KT65;A0A2R8Y793;A0A6Q8PFE4;E7EVS6;A0A6Q8PH58;A0A2R8YGF8;C9JZR7;C9JUM1;A0A804GS07;G5E9R0;K7EM38;I3L4N8;I3L3R2;I3L3I0;I3L1U9	ACTG_HUMAN	ACTG1	Actin, cytoplasmic 2	Color2 [DarkGray]	1	4		actin cytoskeleton organization;actin filament-based process;actomyosin structure organization;adherens junction organization;anatomical structure homeostasis;axon guidance;biological adhesion;biological regulation;cell adhesion;cell junction assembly;cell junction organization;cell surface receptor linked signaling pathway;cell-cell adhesion;cell-cell junction organization;cellular component ass…	GO:0001894;GO:0001895;GO:0002376;GO:0006928;GO:0006935;GO:0006950;GO:0006952;GO:0006955;GO:0006996;GO:0007010;GO:0007155;GO:0007165;GO:0007166;GO:0007167;GO:0007169;GO:0007264;GO:0007411;GO:0009605;GO:0009987;GO:0010033;GO:0016043;GO:0016337;GO:0022607;GO:0022610;GO:0030029;GO:0030036;GO:0031032;GO:0034109;GO:0034329;GO:0034330;GO:0034332;GO:0035556;GO:0035924;GO:0040011;GO:0042221;GO:0042330;GO:…	24.3151	24.2448	24.0462	24.3169	24.4132	24.2849	24.3517	25.231	25.1626	25.0813	24.5055	24.9216
+	2.01828	-0.69743	P07602;P07602-2;P07602-3	P07602;P07602-2;P07602-3	SAP_HUMAN	PSAP	Prosaposin	Color2 [DarkGray]	1	4		biological regulation;blood coagulation;cell activation;cell differentiation;cellular developmental process;cellular lipid metabolic process;cellular metabolic process;cellular process;cellular process involved in reproduction;cellular response to chemical stimulus;cellular response to organic substance;cellular response to stimulus;coagulation;developmental growth;developmental process;developme…	GO:0001775;GO:0002576;GO:0003006;GO:0006629;GO:0006643;GO:0006664;GO:0006665;GO:0006687;GO:0006810;GO:0006869;GO:0006887;GO:0007596;GO:0007599;GO:0008152;GO:0009966;GO:0009987;GO:0010033;GO:0010627;GO:0016192;GO:0019216;GO:0019222;GO:0022414;GO:0023051;GO:0030154;GO:0030168;GO:0030855;GO:0032501;GO:0032502;GO:0032940;GO:0040007;GO:0042221;GO:0043085;GO:0043408;GO:0044093;GO:0044237;GO:0044238;GO:…	20.3292	20.6358	20.7791	21.1704	21.2083	20.7116	21.2698	21.3925	21.1897	21.2608	22.0138	21.9904
+	2.41456	-0.695029	P35241	P35241;P35241-4	RADI_HUMAN	RDX	Radixin	Color2 [DarkGray]	1	4		actin filament capping;anatomical structure development;apical protein localization;asymmetric protein localization;biological regulation;cell development;cell projection assembly;cell projection organization;cellular component assembly;cellular component assembly at cellular level;cellular component organization;cellular component organization at cellular level;cellular component organization or…	GO:0001885;GO:0002064;GO:0008064;GO:0008104;GO:0008105;GO:0009893;GO:0009987;GO:0010468;GO:0010604;GO:0010628;GO:0010639;GO:0016043;GO:0019222;GO:0022607;GO:0030030;GO:0030031;GO:0030033;GO:0030832;GO:0030833;GO:0030834;GO:0030835;GO:0030837;GO:0031333;GO:0032271;GO:0032272;GO:0032502;GO:0032528;GO:0032535;GO:0032956;GO:0032970;GO:0033036;GO:0033043;GO:0043242;GO:0043244;GO:0043254;GO:0044087;GO:…	17.9083	18.3838	18.3558	18.654	17.8919	18.2925	18.7147	18.7733	18.7531	19.48	19.1589	18.8818
+	1.66249	-0.69483	P0DP23;P0DP24;P0DP25	P0DP24;P0DP25;P0DP23;G3V361;G3V226;A0A590UJI2;A0A590UJC0;E7EMB3;Q96HY3	CALM1_HUMAN;CALM2_HUMAN;CALM3_HUMAN	CALM1;CALM2;CALM3	Calmodulin-1	Color2 [DarkGray]	1	4				24.36	24.7102	23.8774	24.384	24.0383	24.8729	23.2998	25.1966	24.6733	24.8581	25.0961	24.752
+	2.06087	-0.692603	P11766	P11766;D6RFE4;D6RAY0;H0YAG8;D6R9G2	ADHX_HUMAN	ADH5	Alcohol dehydrogenase class-3	Color2 [DarkGray]	1	4		aging;alcohol catabolic process;alcohol metabolic process;aldehyde catabolic process;biological regulation;catabolic process;cellular aldehyde metabolic process;cellular catabolic process;cellular lipid metabolic process;cellular macromolecule metabolic process;cellular metabolic process;cellular process;cellular protein metabolic process;developmental process;diterpenoid metabolic process;ethano…	GO:0001523;GO:0002237;GO:0003008;GO:0003016;GO:0006066;GO:0006067;GO:0006068;GO:0006069;GO:0006081;GO:0006464;GO:0006629;GO:0006720;GO:0006721;GO:0006950;GO:0007568;GO:0007585;GO:0008152;GO:0008217;GO:0009056;GO:0009607;GO:0009987;GO:0010033;GO:0016101;GO:0017014;GO:0018119;GO:0018193;GO:0018198;GO:0019538;GO:0032496;GO:0032501;GO:0032502;GO:0034308;GO:0034310;GO:0042221;GO:0043170;GO:0043412;GO:…	18.6019	18.4696	18.5159	18.5589	18.4016	18.6207	19.1426	19.9776	19.3168	19.5344	18.6866	19.027
+	2.42128	-0.682173	P19367;P19367-2;P19367-3;P19367-4	P19367;P19367-2;P19367-3;P19367-4	HXK1_HUMAN	HK1	Hexokinase-1	Color2 [DarkGray]	1	4		alcohol catabolic process;alcohol metabolic process;biological regulation;carbohydrate catabolic process;carbohydrate homeostasis;carbohydrate metabolic process;carbohydrate phosphorylation;carbohydrate transport;catabolic process;cellular carbohydrate catabolic process;cellular carbohydrate metabolic process;cellular chemical homeostasis;cellular glucose homeostasis;cellular homeostasis;cellular…	GO:0001678;GO:0005975;GO:0005996;GO:0006006;GO:0006007;GO:0006066;GO:0006091;GO:0006096;GO:0006793;GO:0006796;GO:0006810;GO:0008152;GO:0008643;GO:0008645;GO:0009056;GO:0009987;GO:0015749;GO:0015758;GO:0016052;GO:0016310;GO:0019318;GO:0019320;GO:0019725;GO:0033500;GO:0042592;GO:0042593;GO:0044237;GO:0044238;GO:0044262;GO:0044275;GO:0044281;GO:0044282;GO:0046164;GO:0046365;GO:0046835;GO:0048878;GO:…	17.0024	17.2851	17.6664	17.149	16.8169	17.7618	17.17	18.2719	18.1688	17.6818	17.8004	17.8105
+	2.09631	-0.67658	P46821	P46821;D6RA32;D6RA40	MAP1B_HUMAN	MAP1B	Microtubule-associated protein 1B	Color2 [DarkGray]	1	4		anatomical structure development;axon extension;biological regulation;cell growth;cell projection organization;cellular component movement;cellular component organization;cellular component organization at cellular level;cellular component organization or biogenesis;cellular component organization or biogenesis at cellular level;cellular process;cytoskeleton organization;cytoskeleton-dependent in…	GO:0000226;GO:0001558;GO:0001578;GO:0006810;GO:0006928;GO:0006996;GO:0007010;GO:0007017;GO:0007018;GO:0007163;GO:0009987;GO:0010720;GO:0010769;GO:0010970;GO:0010975;GO:0016043;GO:0016049;GO:0016358;GO:0022603;GO:0022604;GO:0030010;GO:0030030;GO:0030307;GO:0030516;GO:0030705;GO:0031175;GO:0031344;GO:0031346;GO:0032386;GO:0032387;GO:0032502;GO:0032879;GO:0034643;GO:0040007;GO:0040008;GO:0045595;GO:…	19.3857	19.6343	18.7205	19.0234	18.9787	18.8845	19.0529	19.9926	19.4291	19.8009	19.3365	20.3094
+	2.44983	-0.675853	P14314;P14314-2	P14314;K7ELL7;P14314-2	GLU2B_HUMAN	PRKCSH	Glucosidase 2 subunit beta	Color2 [DarkGray]	1	4		biological regulation;carbohydrate metabolic process;cellular carbohydrate metabolic process;cellular macromolecule metabolic process;cellular metabolic process;cellular process;cellular protein metabolic process;cellular response to stimulus;defense response;glycosylation;immune response;immune system process;innate immune response;intracellular signal transduction;macromolecule glycosylation;ma…	GO:0002376;GO:0005975;GO:0006457;GO:0006464;GO:0006486;GO:0006487;GO:0006491;GO:0006950;GO:0006952;GO:0006955;GO:0007165;GO:0008152;GO:0009311;GO:0009987;GO:0018193;GO:0018196;GO:0018279;GO:0019538;GO:0035556;GO:0043170;GO:0043412;GO:0043413;GO:0043687;GO:0044237;GO:0044238;GO:0044260;GO:0044262;GO:0044267;GO:0045087;GO:0050789;GO:0050794;GO:0050896;GO:0051716;GO:0065007;GO:0070085	20.5086	20.2096	20.4805	20.3406	19.9901	20.7934	20.3801	21.0898	20.7372	20.681	21.2179	21.584
+	3.09214	-0.671506	P35237	P35237;A0A2R8YD12;A0A024QZX5;A0A087X1N8	SPB6_HUMAN	SERPINB6	Serpin B6	Color2 [DarkGray]	1	4		biological regulation;cellular process;cellular response to abiotic stimulus;cellular response to osmotic stress;cellular response to stimulus;cellular response to stress;multicellular organismal process;negative regulation of catalytic activity;negative regulation of endopeptidase activity;negative regulation of hydrolase activity;negative regulation of molecular function;negative regulation of …	GO:0003008;GO:0006950;GO:0006970;GO:0007600;GO:0007605;GO:0009628;GO:0009987;GO:0010466;GO:0010951;GO:0019222;GO:0032501;GO:0033554;GO:0043086;GO:0044092;GO:0050789;GO:0050790;GO:0050877;GO:0050896;GO:0050954;GO:0051336;GO:0051346;GO:0051716;GO:0052547;GO:0052548;GO:0065007;GO:0065009;GO:0071214;GO:0071470	19.2006	19.4938	19.1197	19.3806	19.0794	19.3937	19.8658	19.9385	19.9399	20.1915	19.8159	20.2814
+	1.66535	-0.65789	P49411	P49411;H3BNU3	EFTU_HUMAN	TUFM	Elongation factor Tu, mitochondrial	Color2 [DarkGray]	1	4		biosynthetic process;cellular biosynthetic process;cellular component organization;cellular component organization at cellular level;cellular component organization or biogenesis;cellular component organization or biogenesis at cellular level;cellular macromolecule biosynthetic process;cellular macromolecule metabolic process;cellular metabolic process;cellular process;cellular protein metabolic …	GO:0006412;GO:0006414;GO:0006996;GO:0007005;GO:0008152;GO:0009058;GO:0009059;GO:0009987;GO:0016043;GO:0019538;GO:0032543;GO:0034645;GO:0043170;GO:0044237;GO:0044238;GO:0044249;GO:0044260;GO:0044267;GO:0070125;GO:0071840;GO:0071841;GO:0071842	19.0997	19.3322	18.7581	19.8438	19.2462	19.5507	19.8513	19.5236	19.6793	20.0964	20.5398	20.3661
+	1.81852	-0.647216	P49189;P49189-2;P49189-3	P49189;P49189-2;P49189-3	AL9A1_HUMAN	ALDH9A1	4-trimethylaminobutyraldehyde dehydrogenase	Color2 [DarkGray]	1	4		amine biosynthetic process;amine metabolic process;anatomical structure development;betaine biosynthetic process;betaine metabolic process;biological regulation;biosynthetic process;carboxylic acid biosynthetic process;carboxylic acid metabolic process;carnitine biosynthetic process;carnitine metabolic process;cellular aldehyde metabolic process;cellular amine metabolic process;cellular amino aci…	GO:0001505;GO:0001822;GO:0001889;GO:0006081;GO:0006082;GO:0006520;GO:0006577;GO:0006578;GO:0006807;GO:0008152;GO:0008652;GO:0009058;GO:0009308;GO:0009309;GO:0009437;GO:0009987;GO:0010817;GO:0016053;GO:0019752;GO:0032502;GO:0034641;GO:0042133;GO:0042136;GO:0042180;GO:0042445;GO:0043436;GO:0044106;GO:0044237;GO:0044238;GO:0044249;GO:0044271;GO:0044281;GO:0044283;GO:0045329;GO:0046394;GO:0048513;GO:…	18.2113	18.4392	17.9627	18.2646	18.4478	18.4989	NaN	19.568	19.0454	NaN	18.6421	18.5498
+	2.31804	-0.637211	Q14019	Q14019	COTL1_HUMAN	COTL1	Coactosin-like protein	Color2 [DarkGray]	1	4		alkene biosynthetic process;biosynthetic process;carboxylic acid biosynthetic process;carboxylic acid metabolic process;cellular alkene metabolic process;cellular biosynthetic process;cellular ketone metabolic process;cellular lipid metabolic process;cellular metabolic process;cellular process;defense response;defense response to fungus;fatty acid biosynthetic process;fatty acid metabolic process…	GO:0006082;GO:0006629;GO:0006631;GO:0006633;GO:0006636;GO:0006690;GO:0006691;GO:0006950;GO:0006952;GO:0008152;GO:0008610;GO:0009058;GO:0009607;GO:0009620;GO:0009987;GO:0016053;GO:0019370;GO:0019752;GO:0032787;GO:0033559;GO:0042180;GO:0043436;GO:0043449;GO:0043450;GO:0044237;GO:0044238;GO:0044249;GO:0044255;GO:0044281;GO:0044283;GO:0046394;GO:0046456;GO:0050832;GO:0050896;GO:0051704;GO:0051707	21.2385	21.5	21.8485	20.924	21.3274	21.011	20.8095	22.1316	21.9045	21.892	21.6377	21.8052
+	2.37717	-0.631943	Q14204	Q14204;A0A2R8Y706;A0A2R8Y6H2;A0A2R8Y5T0;A0A2R8YGC7;A0A2R8YFZ7;A0A7P0T9F1;A0A7P0T9K2;A0A7P0T9R4;A0A7P0T9S3;A0A7P0T9Y3;A0A7P0T916;A0A7P0T8N2;A0A7P0T942;A0A7P0T934;A0A7P0T8W5;A0A7P0T990;A0A7P0T9C4;A0A7P0T825;A0A7P0T7V5;A0A7P0TAW9;A0A7P0TAV5;A0A7P0TB64;A0A7P0TB75;A0A7P0TBJ7;A0A7P0TAF3;A0A7P0TAM4;A0A7P0TA13;A0A804HHY6	DYHC1_HUMAN	DYNC1H1	Cytoplasmic dynein 1 heavy chain 1	Color2 [DarkGray]	1	4		antigen processing and presentation;antigen processing and presentation of exogenous antigen;antigen processing and presentation of exogenous peptide antigen;antigen processing and presentation of exogenous peptide antigen via MHC class II;antigen processing and presentation of peptide antigen;antigen processing and presentation of peptide antigen via MHC class II;antigen processing and presentat…	GO:0000086;GO:0000226;GO:0000278;GO:0002376;GO:0002478;GO:0002495;GO:0002504;GO:0006810;GO:0006928;GO:0006996;GO:0007010;GO:0007017;GO:0007018;GO:0007049;GO:0007051;GO:0007052;GO:0009987;GO:0016043;GO:0019882;GO:0019884;GO:0019886;GO:0022402;GO:0022607;GO:0022618;GO:0033962;GO:0034063;GO:0034621;GO:0034622;GO:0043933;GO:0048002;GO:0051234;GO:0051293;GO:0051649;GO:0051656;GO:0065003;GO:0071826;GO:…	17.6697	17.4724	16.9154	17.619	17.0254	17.5995	17.3901	17.967	17.9671	18.4666	17.6856	17.9959
+	2.94298	-0.622495	P59998;P59998-3	P59998;P59998-2;P59998-3;F8WDD7;F8WCF6;H7C0A3;A0A0A6YYG9	ARPC4_HUMAN	ARPC4	Actin-related protein 2/3 complex subunit 4	Color2 [DarkGray]	1	4		actin cytoskeleton organization;actin filament organization;actin filament polymerization;actin filament-based process;actin nucleation;actin polymerization or depolymerization;Arp2/3 complex-mediated actin nucleation;axon guidance;biological regulation;cell surface receptor linked signaling pathway;cellular component assembly;cellular component assembly at cellular level;cellular component organ…	GO:0002376;GO:0006461;GO:0006935;GO:0006950;GO:0006952;GO:0006955;GO:0006996;GO:0007010;GO:0007015;GO:0007165;GO:0007166;GO:0007167;GO:0007169;GO:0007264;GO:0007411;GO:0008064;GO:0008154;GO:0009605;GO:0009987;GO:0010638;GO:0016043;GO:0022607;GO:0030029;GO:0030036;GO:0030041;GO:0030832;GO:0030833;GO:0030838;GO:0031334;GO:0032271;GO:0032273;GO:0032535;GO:0032956;GO:0032970;GO:0033043;GO:0034314;GO:…	19.1937	19.3346	19.2443	19.0494	18.7884	19.4656	19.4532	20.1381	19.7601	19.9639	19.5201	19.8225
+	2.85661	-0.605857	P49588	P49588;A0A6Q8PFK3;A0A6Q8PFY2;A0A6Q8PGN5;A0A6Q8PGE8;A0A6Q8PGB5;A0A6Q8PGR9;A0A6Q8PH44;A0A6Q8PF33;A0A6Q8PHJ2;H3BPK7;P49588-2	SYAC_HUMAN	AARS1	Alanine--tRNA ligase, cytoplasmic	Color2 [DarkGray]	1	4		alanyl-tRNA aminoacylation;amine metabolic process;amino acid activation;anatomical structure development;biological regulation;carboxylic acid metabolic process;cellular amine metabolic process;cellular amino acid metabolic process;cellular ketone metabolic process;cellular macromolecule metabolic process;cellular metabolic process;cellular nitrogen compound metabolic process;cellular process;ce…	GO:0001101;GO:0001942;GO:0003008;GO:0006082;GO:0006139;GO:0006396;GO:0006399;GO:0006400;GO:0006418;GO:0006419;GO:0006457;GO:0006520;GO:0006807;GO:0006950;GO:0006984;GO:0006986;GO:0007165;GO:0008033;GO:0008152;GO:0008544;GO:0009308;GO:0009451;GO:0009719;GO:0009888;GO:0009987;GO:0010033;GO:0010243;GO:0010467;GO:0010941;GO:0014075;GO:0016070;GO:0019538;GO:0019752;GO:0021680;GO:0022404;GO:0022405;GO:…	17.7869	17.7048	17.4935	17.5383	17.3642	16.9189	17.4156	18.2679	17.9449	18.1641	17.9976	17.9564
+	2.91568	-0.595606	Q9Y2J2;Q9Y2J2-2;Q9Y2J2-4	Q9Y2J2;Q9Y2J2-2;Q9Y2J2-4;A0A0J9YW31;A0A0J9YY18;A0A0A0MSA4;A0A0A0MRA8;A8K968	E41L3_HUMAN	EPB41L3	Band 4.1-like protein 3	Color2 [DarkGray]	1	4		actin cytoskeleton organization;actin filament-based process;anatomical structure formation involved in morphogenesis;anatomical structure morphogenesis;apoptosis;biological regulation;cell death;cell junction assembly;cell junction organization;cell part morphogenesis;cell projection morphogenesis;cell projection organization;cell-cell junction assembly;cell-cell junction organization;cellular c…	GO:0002175;GO:0006915;GO:0006996;GO:0007009;GO:0007010;GO:0007016;GO:0007043;GO:0008104;GO:0008219;GO:0008360;GO:0009653;GO:0009987;GO:0010927;GO:0012501;GO:0016043;GO:0016044;GO:0016265;GO:0022603;GO:0022604;GO:0022607;GO:0030029;GO:0030030;GO:0030036;GO:0030865;GO:0030866;GO:0030913;GO:0032502;GO:0032507;GO:0032989;GO:0032990;GO:0033036;GO:0034329;GO:0034330;GO:0034613;GO:0043217;GO:0045185;GO:…	17.8655	18.0613	17.9867	17.7744	18.4802	18.1837	17.7869	18.4664	18.5551	18.8391	18.7873	18.4294
+	2.04076	-0.594697	P12955	P12955;P12955-2;A0A8V8TN48;A0A8V8TNF2;A0A8V8TNH5;A0A8V8TLR1;A0A8V8TLR6;A0A494C165;A0A494C194;A0A8V8TLL9;A0A8V8TLN7;A0A8V8TLP4;K7ES25	PEPD_HUMAN	PEPD	Xaa-Pro dipeptidase	Color2 [DarkGray]	1	4		amine metabolic process;carboxylic acid metabolic process;cellular amine metabolic process;cellular amino acid metabolic process;cellular ketone metabolic process;cellular metabolic process;cellular nitrogen compound metabolic process;cellular process;collagen catabolic process;collagen metabolic process;macromolecule metabolic process;metabolic process;multicellular organismal catabolic process;…	GO:0006082;GO:0006508;GO:0006520;GO:0006807;GO:0008152;GO:0009308;GO:0009987;GO:0019538;GO:0019752;GO:0030574;GO:0032501;GO:0032963;GO:0034641;GO:0042180;GO:0043170;GO:0043436;GO:0044106;GO:0044236;GO:0044237;GO:0044238;GO:0044243;GO:0044259;GO:0044281	19.0385	18.3305	19.0214	18.7181	18.965	19.4757	18.9996	19.2143	19.5571	19.5605	19.4056	19.9137
+	2.02584	-0.584925	Q04446	Q04446;E9PGM4	GLGB_HUMAN	GBE1	1,4-alpha-glucan-branching enzyme	Color2 [DarkGray]	1	4		alcohol metabolic process;biosynthetic process;carbohydrate biosynthetic process;carbohydrate metabolic process;cellular biosynthetic process;cellular carbohydrate biosynthetic process;cellular carbohydrate metabolic process;cellular glucan metabolic process;cellular macromolecule biosynthetic process;cellular macromolecule metabolic process;cellular metabolic process;cellular polysaccharide bios…	GO:0000271;GO:0005975;GO:0005976;GO:0005977;GO:0005978;GO:0005996;GO:0006006;GO:0006066;GO:0006073;GO:0006091;GO:0006112;GO:0008152;GO:0009058;GO:0009059;GO:0009250;GO:0009987;GO:0015980;GO:0016051;GO:0019318;GO:0033692;GO:0034637;GO:0034645;GO:0043170;GO:0044042;GO:0044237;GO:0044238;GO:0044249;GO:0044260;GO:0044262;GO:0044264;GO:0044281;GO:0055114	18.5637	18.9174	18.6798	18.3129	18.3712	19.2145	18.7952	19.5232	19.3491	19.2364	18.7743	19.5094
+	2.44836	-0.582266	Q9Y281	Q9Y281;Q9Y281-3;F8WDN3	COF2_HUMAN	CFL2	Cofilin-2	Color2 [DarkGray]	1	4		actin cytoskeleton organization;actin filament depolymerization;actin filament organization;actin filament-based process;actin polymerization or depolymerization;actomyosin structure organization;anatomical structure homeostasis;biological regulation;cellular component disassembly;cellular component disassembly at cellular level;cellular component organization;cellular component organization at c…	GO:0006996;GO:0007010;GO:0007015;GO:0008064;GO:0008154;GO:0009987;GO:0010638;GO:0010769;GO:0010975;GO:0016043;GO:0019725;GO:0022411;GO:0022603;GO:0022604;GO:0030029;GO:0030036;GO:0030042;GO:0030832;GO:0030834;GO:0030836;GO:0031032;GO:0031344;GO:0032535;GO:0032956;GO:0032970;GO:0032984;GO:0033043;GO:0034621;GO:0034623;GO:0042592;GO:0043241;GO:0043243;GO:0043244;GO:0043624;GO:0043933;GO:0045214;GO:…	18.0328	18.646	18.3246	18.3498	18.316	18.0351	18.6715	19.1083	19.2099	19.0215	18.5856	18.6829
+	3.0979	-0.572807	P63092;P63092-2;P63092-3;P63092-4;Q5JWF2;Q5JWF2-2	Q5JWF2;P63092;P63092-2;P63092-3;P63092-4;Q5JWE9;Q5JWF2-2;A0A804HIH4;A0A590UJY2;A0A590UJQ9;A0A590UK28;A0A590UJF0;A0A0A0MR13;B0AZR9;A0A7I2V5R6	GNAS1_HUMAN;GNAS2_HUMAN	GNAS	Isoform of Q5JWF2, Guanine nucleotide-binding protein G(s) subunit alpha isoforms short	Color2 [DarkGray]	1	4		activation of adenylate cyclase activity;activation of adenylate cyclase activity by adrenergic receptor signaling pathway;activation of adenylate cyclase activity by dopamine receptor signaling pathway;activation of adenylate cyclase activity by G-protein signaling pathway;adrenergic receptor signaling pathway;anatomical structure development;anatomical structure formation involved in morphogene…	GO:0001503;GO:0001894;GO:0001958;GO:0002682;GO:0002761;GO:0002763;GO:0002791;GO:0003008;GO:0003014;GO:0003091;GO:0006091;GO:0006112;GO:0006139;GO:0006140;GO:0006163;GO:0006164;GO:0006171;GO:0006259;GO:0006304;GO:0006305;GO:0006306;GO:0006730;GO:0006753;GO:0006807;GO:0006810;GO:0006833;GO:0007155;GO:0007165;GO:0007166;GO:0007186;GO:0007187;GO:0007188;GO:0007189;GO:0007190;GO:0007191;GO:0007212;GO:…	17.3198	17.3008	17.2399	17.4701	17.4694	17.4404	17.1685	17.4407	17.8466	18.0289	18.0951	18.1734
+	1.99426	-0.567114	Q9Y2B0	Q9Y2B0;F8VXJ7;F8W1K5;F8W031	CNPY2_HUMAN	CNPY2	Protein canopy homolog 2	Color2 [DarkGray]	1	4		biological regulation;negative regulation of biological process;negative regulation of gene expression;negative regulation of macromolecule metabolic process;negative regulation of metabolic process;positive regulation of biological process;positive regulation of biosynthetic process;positive regulation of cellular metabolic process;positive regulation of cellular process;positive regulation of l…	GO:0009889;GO:0009891;GO:0009892;GO:0009893;GO:0010468;GO:0010556;GO:0010557;GO:0010604;GO:0010605;GO:0010629;GO:0010869;GO:0010870;GO:0010984;GO:0010988;GO:0019222;GO:0031323;GO:0031325;GO:0045714;GO:0045716;GO:0048518;GO:0048519;GO:0048522;GO:0050789;GO:0050794;GO:0051239;GO:0060255;GO:0065007	19.9508	19.7509	19.8079	19.4981	19.3262	20.3611	19.7806	20.2688	20.0925	20.4995	20.7363	20.1494
+	2.39352	-0.565094	Q07960	Q07960;H0YE29	RHG01_HUMAN	ARHGAP1	Rho GTPase-activating protein 1	Color2 [DarkGray]	1	4		biological regulation;cellular process;cellular response to stimulus;intracellular signal transduction;positive regulation of biological process;positive regulation of catalytic activity;positive regulation of cell communication;positive regulation of cellular process;positive regulation of GTPase activity;positive regulation of hydrolase activity;positive regulation of molecular function;positiv…	GO:0006140;GO:0007165;GO:0007264;GO:0007265;GO:0007266;GO:0009894;GO:0009966;GO:0009967;GO:0009987;GO:0010646;GO:0010647;GO:0019219;GO:0019222;GO:0023051;GO:0023056;GO:0030811;GO:0031323;GO:0031329;GO:0033121;GO:0033124;GO:0035556;GO:0043085;GO:0043087;GO:0043547;GO:0044093;GO:0048518;GO:0048522;GO:0048583;GO:0048584;GO:0050789;GO:0050790;GO:0050794;GO:0050896;GO:0051056;GO:0051171;GO:0051336;GO:…	18.5769	18.401	18.4104	18.2737	18.0145	18.7986	18.6786	19.2177	19.0813	18.9609	18.5999	19.2184
+	2.00809	-0.555229	Q9UMY4;Q9UMY4-1	Q9UMY4;Q9UMY4-1;Q9UMY4-3;A0A087X0R6	SNX12_HUMAN	SNX12	Sorting nexin-12	Color2 [DarkGray]	1	4		biological regulation;cellular component organization;cellular component organization at cellular level;cellular component organization or biogenesis;cellular component organization or biogenesis at cellular level;cellular membrane organization;cellular process;endocytosis;establishment of localization;establishment of protein localization;membrane invagination;membrane organization;negative regu…	GO:0006810;GO:0006897;GO:0006996;GO:0009892;GO:0009894;GO:0009895;GO:0009987;GO:0010324;GO:0010468;GO:0010605;GO:0010629;GO:0010955;GO:0015031;GO:0016043;GO:0016044;GO:0016050;GO:0016192;GO:0019222;GO:0030100;GO:0032386;GO:0032387;GO:0032879;GO:0032880;GO:0042176;GO:0042177;GO:0045184;GO:0048519;GO:0048523;GO:0050789;GO:0050794;GO:0051049;GO:0051051;GO:0051128;GO:0051223;GO:0051224;GO:0051234;GO:…	18.3803	18.3695	18.4924	18.3115	18.3439	18.7395	19.3437	18.9859	19.2269	19.2776	19.0393	19.09
+	1.93955	-0.548215	P46778	P46778	RL21_HUMAN	RPL21	60S ribosomal protein L21	Color2 [DarkGray]	1	4		biosynthetic process;catabolic process;cellular biosynthetic process;cellular catabolic process;cellular component disassembly;cellular component disassembly at cellular level;cellular component organization;cellular component organization at cellular level;cellular component organization or biogenesis;cellular component organization or biogenesis at cellular level;cellular macromolecular complex…	GO:0000184;GO:0000956;GO:0006139;GO:0006401;GO:0006402;GO:0006412;GO:0006413;GO:0006414;GO:0006415;GO:0006605;GO:0006612;GO:0006613;GO:0006614;GO:0006807;GO:0006810;GO:0006886;GO:0008152;GO:0009056;GO:0009057;GO:0009058;GO:0009059;GO:0009987;GO:0010467;GO:0015031;GO:0016032;GO:0016043;GO:0016070;GO:0016071;GO:0019058;GO:0019083;GO:0019538;GO:0022411;GO:0022414;GO:0022415;GO:0032774;GO:0032984;GO:…	18.4318	18.3972	18.2624	17.7293	18.5464	17.8382	17.6484	18.4654	18.7782	18.5612	18.7392	18.8069
+	2.49324	-0.546662	P11940;P11940-2	P11940;Q13310;E7ERJ7;E7EQV3;P11940-2;H0YAR2;H0YBN4;Q13310-2;Q13310-3;B1ANR0;B1ANR1;A0A7I2YQ88;A0A7I2YQ90;A0A087WTT1;E5RJB9;E5RGH3;E5RH24;E5RHG7;A0A7I2V4L7;A0A7I2V649	PABP1_HUMAN	PABPC1	Polyadenylate-binding protein 1	Color2 [DarkGray]	1	4		biological regulation;biosynthetic process;catabolic process;cellular biosynthetic process;cellular catabolic process;cellular macromolecule biosynthetic process;cellular macromolecule catabolic process;cellular macromolecule metabolic process;cellular metabolic process;cellular nitrogen compound metabolic process;cellular process;cellular protein metabolic process;gene expression;gene silencing;…	GO:0000184;GO:0000288;GO:0000289;GO:0000375;GO:0000377;GO:0000398;GO:0000956;GO:0006139;GO:0006378;GO:0006396;GO:0006397;GO:0006401;GO:0006402;GO:0006412;GO:0006413;GO:0006417;GO:0006807;GO:0008152;GO:0008380;GO:0009056;GO:0009057;GO:0009058;GO:0009059;GO:0009889;GO:0009891;GO:0009892;GO:0009893;GO:0009894;GO:0009895;GO:0009896;GO:0009987;GO:0010467;GO:0010468;GO:0010556;GO:0010557;GO:0010604;GO:…	18.9965	18.8063	19.2055	18.9423	19.4936	18.6316	18.6561	19.5505	19.3949	19.5034	19.5509	19.5421
+	2.11246	-0.542146	P07686	P07686	HEXB_HUMAN	HEXB	Beta-hexosaminidase subunit beta	Color2 [DarkGray]	1	4		amine metabolic process;aminoglycan catabolic process;aminoglycan metabolic process;anatomical structure development;astrocyte cell migration;axon ensheathment;behavior;biological regulation;biosynthetic process;calcium ion homeostasis;carbohydrate catabolic process;carbohydrate metabolic process;catabolic process;cation homeostasis;cell migration;cell motility;cellular biosynthetic process;cellu…	GO:0000272;GO:0001501;GO:0001573;GO:0003008;GO:0005975;GO:0005976;GO:0006022;GO:0006026;GO:0006027;GO:0006355;GO:0006357;GO:0006629;GO:0006643;GO:0006644;GO:0006664;GO:0006665;GO:0006672;GO:0006687;GO:0006689;GO:0006790;GO:0006807;GO:0006873;GO:0006874;GO:0006875;GO:0006928;GO:0006996;GO:0007033;GO:0007040;GO:0007272;GO:0007276;GO:0007292;GO:0007341;GO:0007600;GO:0007605;GO:0007610;GO:0007626;GO:…	18.8923	19.7658	19.6233	19.6731	19.4289	19.3537	19.8345	20.0118	20.0156	19.9562	20.3908	19.8873
+	4.76637	-0.532883	Q15369	Q15369;R4GMY8;E5RHG8	ELOC_HUMAN	ELOC	Elongin-C	Color2 [DarkGray]	1	4		biological regulation;biosynthetic process;cellular biosynthetic process;cellular macromolecule biosynthetic process;cellular macromolecule metabolic process;cellular metabolic process;cellular nitrogen compound metabolic process;cellular process;cellular protein metabolic process;cellular response to chemical stimulus;cellular response to hypoxia;cellular response to oxygen levels;cellular respo…	GO:0001666;GO:0006139;GO:0006351;GO:0006354;GO:0006355;GO:0006357;GO:0006366;GO:0006368;GO:0006464;GO:0006807;GO:0006950;GO:0008152;GO:0009058;GO:0009059;GO:0009889;GO:0009891;GO:0009893;GO:0009987;GO:0010467;GO:0010468;GO:0010556;GO:0010604;GO:0016032;GO:0016070;GO:0016567;GO:0019219;GO:0019222;GO:0019538;GO:0031323;GO:0031325;GO:0031326;GO:0031328;GO:0032446;GO:0032774;GO:0032784;GO:0032786;GO:…	17.8874	17.9292	17.8397	17.9601	17.8358	17.5537	17.9125	18.2549	18.3452	18.4684	18.3748	18.4485
+	1.98855	-0.519422	P38606;P38606-2	P38606;P38606-2	VATA_HUMAN	ATP6V1A	V-type proton ATPase catalytic subunit A	Color2 [DarkGray]	1	4		ATP hydrolysis coupled proton transport;ATP metabolic process;biological regulation;cation homeostasis;cation transport;cell surface receptor linked signaling pathway;cellular cation homeostasis;cellular chemical homeostasis;cellular component organization;cellular component organization at cellular level;cellular component organization or biogenesis;cellular component organization or biogenesis …	GO:0000041;GO:0006139;GO:0006163;GO:0006753;GO:0006807;GO:0006810;GO:0006811;GO:0006812;GO:0006818;GO:0006826;GO:0006873;GO:0006875;GO:0006879;GO:0006996;GO:0007165;GO:0007166;GO:0007167;GO:0007169;GO:0008152;GO:0008286;GO:0009117;GO:0009141;GO:0009144;GO:0009150;GO:0009199;GO:0009205;GO:0009259;GO:0009719;GO:0009725;GO:0009987;GO:0010033;GO:0015031;GO:0015672;GO:0015682;GO:0015988;GO:0015991;GO:…	16.0098	15.7363	16.1221	NaN	15.4162	15.6051	NaN	16.3537	16.2552	16.2318	NaN	16.3486
+	2.14258	-0.519411	Q14697;Q14697-2	Q14697;Q14697-2;F5H6X6	GANAB_HUMAN	GANAB	Neutral alpha-glucosidase AB	Color2 [DarkGray]	1	4		carbohydrate metabolic process;cellular carbohydrate metabolic process;cellular macromolecule metabolic process;cellular metabolic process;cellular process;cellular protein metabolic process;glycosylation;macromolecule glycosylation;macromolecule metabolic process;macromolecule modification;metabolic process;peptidyl-amino acid modification;peptidyl-asparagine modification;post-translational prot…	GO:0005975;GO:0006457;GO:0006464;GO:0006486;GO:0006487;GO:0008152;GO:0009987;GO:0018193;GO:0018196;GO:0018279;GO:0019538;GO:0043170;GO:0043412;GO:0043413;GO:0043687;GO:0044237;GO:0044238;GO:0044260;GO:0044262;GO:0044267;GO:0070085	19.9096	19.4884	19.7808	19.6197	19.4122	19.4774	19.0506	19.758	20.3568	20.0646	19.8815	20.2066
+	2.0116	-0.513336	P07339	P07339;F8WD96;F8W787;C9JH19;A0A1B0GVD5;A0A1B0GV23;A0A1B0GWE8;A0A1B0GVP3;A0A1B0GU92;A0A1B0GU03	CATD_HUMAN	CTSD	Cathepsin D	Color2 [DarkGray]	1	4		antigen processing and presentation;antigen processing and presentation of exogenous antigen;antigen processing and presentation of exogenous peptide antigen;antigen processing and presentation of exogenous peptide antigen via MHC class II;antigen processing and presentation of peptide antigen;antigen processing and presentation of peptide antigen via MHC class II;antigen processing and presentat…	GO:0002376;GO:0002478;GO:0002495;GO:0002504;GO:0006508;GO:0006914;GO:0008152;GO:0009056;GO:0009057;GO:0009987;GO:0016043;GO:0019538;GO:0019882;GO:0019884;GO:0019886;GO:0022411;GO:0022617;GO:0030163;GO:0030198;GO:0030574;GO:0032501;GO:0032963;GO:0043062;GO:0043170;GO:0044236;GO:0044237;GO:0044238;GO:0044243;GO:0044248;GO:0044259;GO:0048002;GO:0071840;GO:0071841;GO:0071842;GO:0071845	18.9584	19.5404	19.4286	19.7281	19.6723	19.4368	19.8666	20.1467	20.0687	19.7244	20.3539	19.8669
+	3.24164	-0.503935	O75367;O75367-1;O75367-3	O75367;O75367-1;O75367-3;B4DJC3	H2AY_HUMAN	MACROH2A1	Core histone macro-H2A.1	Color2 [DarkGray]	1	4		biological regulation;cellular component assembly;cellular component assembly at cellular level;cellular component organization;cellular component organization at cellular level;cellular component organization or biogenesis;cellular component organization or biogenesis at cellular level;cellular macromolecular complex assembly;cellular macromolecular complex subunit organization;cellular process;…	GO:0000122;GO:0001932;GO:0001933;GO:0006325;GO:0006334;GO:0006355;GO:0006357;GO:0006469;GO:0006996;GO:0007549;GO:0009889;GO:0009890;GO:0009892;GO:0009893;GO:0009987;GO:0010468;GO:0010556;GO:0010558;GO:0010563;GO:0010604;GO:0010605;GO:0010628;GO:0010629;GO:0010639;GO:0016043;GO:0016568;GO:0019216;GO:0019219;GO:0019220;GO:0019222;GO:0022607;GO:0030856;GO:0030858;GO:0031056;GO:0031057;GO:0031060;GO:…	18.7641	18.8306	19.0439	18.9472	18.6655	19.0735	19.2037	19.5742	19.4971	19.1936	19.4219	19.4962
+	2.81397	0.538516	Q12904;Q12904-2	Q12904;A0A8C8MUD1;A0A8C8KIA0;Q12904-2	AIMP1_HUMAN	AIMP1	Aminoacyl tRNA synthase complex-interacting multifunctional protein 1	Color2 [DarkGray]	1	4		alcohol metabolic process;amine metabolic process;amino acid activation;anatomical structure formation involved in morphogenesis;angiogenesis;apoptosis;biological adhesion;biological regulation;carbohydrate metabolic process;carboxylic acid metabolic process;cell adhesion;cell communication;cell death;cell migration;cell motility;cell-cell signaling;cellular amine metabolic process;cellular amino…	GO:0001525;GO:0001936;GO:0001937;GO:0002376;GO:0005975;GO:0005996;GO:0006006;GO:0006066;GO:0006082;GO:0006139;GO:0006399;GO:0006418;GO:0006520;GO:0006807;GO:0006915;GO:0006928;GO:0006935;GO:0006950;GO:0006952;GO:0006954;GO:0007154;GO:0007155;GO:0007165;GO:0007267;GO:0008152;GO:0008219;GO:0008285;GO:0009308;GO:0009605;GO:0009611;GO:0009987;GO:0010467;GO:0012501;GO:0016070;GO:0016265;GO:0016477;GO:…	17.776	17.7778	17.6093	17.9054	17.4628	17.9585	NaN	17.3277	17.2139	16.977	NaN	17.3205
+	2.09044	0.59677	O00429;O00429-2;O00429-3;O00429-4;O00429-5;O00429-6;O00429-8;O00429-9	O00429;O00429-2;O00429-3;O00429-4;O00429-5;O00429-6;O00429-8;O00429-9;F8VZ52;F8VYL3;F8VUJ9;F8VR28;B4DPZ9;F8W1W3;B4DDQ3;A0A8V8TRA9;A0A8V8TQV1	DNM1L_HUMAN	DNM1L	Dynamin-1-like protein	Color2 [DarkGray]	1	4		anatomical structure morphogenesis;apoptosis;apoptotic mitochondrial changes;biological regulation;cell death;cell part morphogenesis;cellular component assembly;cellular component assembly at cellular level;cellular component disassembly;cellular component disassembly at cellular level;cellular component disassembly involved in apoptosis;cellular component morphogenesis;cellular component organi…	GO:0000266;GO:0001836;GO:0003373;GO:0003374;GO:0006461;GO:0006810;GO:0006897;GO:0006915;GO:0006921;GO:0006996;GO:0007005;GO:0008104;GO:0008152;GO:0008219;GO:0008637;GO:0009653;GO:0009987;GO:0010324;GO:0010638;GO:0010821;GO:0010822;GO:0010941;GO:0010942;GO:0012501;GO:0016043;GO:0016044;GO:0016192;GO:0016265;GO:0016559;GO:0022411;GO:0022603;GO:0022607;GO:0032459;GO:0032502;GO:0032879;GO:0032880;GO:…	17.0478	16.5891	16.7387	16.3462	16.7484	16.7232	NaN	15.8784	16.3783	15.7854	NaN	16.3664
+	3.07749	0.610502	Q8TF66;Q8TF66-2	Q8TF66;Q8TF66-2	LRC15_HUMAN	LRRC15	Leucine-rich repeat-containing protein 15	Color2 [DarkGray]	1	4		biological regulation;negative regulation of biological process;negative regulation of cellular component organization;negative regulation of cellular process;negative regulation of establishment of protein localization in plasma membrane;positive regulation of biological process;positive regulation of cell migration;positive regulation of cell motility;positive regulation of cellular component m…	GO:0022414;GO:0022415;GO:0030334;GO:0030335;GO:0032879;GO:0032880;GO:0040012;GO:0040017;GO:0046813;GO:0048518;GO:0048519;GO:0048522;GO:0048523;GO:0050789;GO:0050794;GO:0051128;GO:0051129;GO:0051270;GO:0051272;GO:0060341;GO:0065007;GO:0070201;GO:0090003;GO:0090005;GO:2000145;GO:2000147	18.517	19.0259	18.7678	18.8319	18.5763	19.0149	18.7354	17.9637	17.9282	18.3233	18.5328	18.106
+	2.10062	0.620693	P15374	P15374;Q5TBK7;A0A087WTB8	UCHL3_HUMAN	UCHL3	Ubiquitin carboxyl-terminal hydrolase isozyme L3	Color2 [DarkGray]	1	4		catabolic process;cellular catabolic process;cellular macromolecule catabolic process;cellular macromolecule metabolic process;cellular metabolic process;cellular process;cellular protein metabolic process;macromolecule catabolic process;macromolecule metabolic process;macromolecule modification;metabolic process;modification-dependent macromolecule catabolic process;modification-dependent protei…	GO:0006464;GO:0006508;GO:0006511;GO:0008152;GO:0009056;GO:0009057;GO:0009987;GO:0016579;GO:0019538;GO:0019941;GO:0030163;GO:0043170;GO:0043412;GO:0043632;GO:0044237;GO:0044238;GO:0044248;GO:0044260;GO:0044265;GO:0044267;GO:0051603;GO:0070646;GO:0070647	18.1683	18.4907	18.2645	18.1731	18.1895	18.5011	NaN	17.9621	18.0324	17.8102	16.9969	17.5842
+	2.70314	0.62532	Q12907	Q12907;D6RIU4;D6RBH1;D6RDX1;D6RBV2;A0A8Q3WK65	LMAN2_HUMAN	LMAN2	Vesicular integral-membrane protein VIP36	Color2 [DarkGray]	1	4		biological regulation;cellular process;establishment of localization;establishment of localization in cell;establishment of protein localization;Golgi vesicle transport;intracellular transport;positive regulation of biological process;positive regulation of cellular component organization;positive regulation of cellular process;positive regulation of endocytosis;positive regulation of phagocytosi…	GO:0006810;GO:0006890;GO:0009987;GO:0015031;GO:0016192;GO:0030100;GO:0032879;GO:0045184;GO:0045807;GO:0046907;GO:0048193;GO:0048518;GO:0048522;GO:0050764;GO:0050766;GO:0050789;GO:0050794;GO:0051049;GO:0051050;GO:0051128;GO:0051130;GO:0051234;GO:0051649;GO:0060627;GO:0065007	19.2846	19.6231	19.2633	19.2078	18.9945	19.5191	19.2637	18.685	19.2295	18.4666	18.5633	18.4691
+	2.33671	0.628282	Q9Y224	Q9Y224;G3V4C6;G3V4E7	RTRAF_HUMAN	RTRAF	RNA transcription, translation and transport factor protein	Color2 [DarkGray]	1	4		biological regulation;biosynthetic process;cellular biosynthetic process;cellular macromolecule biosynthetic process;cellular macromolecule metabolic process;cellular metabolic process;cellular nitrogen compound metabolic process;cellular process;establishment of localization;establishment of RNA localization;macromolecule biosynthetic process;macromolecule metabolic process;metabolic process;ncR…	GO:0000394;GO:0006139;GO:0006351;GO:0006355;GO:0006357;GO:0006388;GO:0006396;GO:0006399;GO:0006807;GO:0006810;GO:0008033;GO:0008152;GO:0008380;GO:0009058;GO:0009059;GO:0009889;GO:0009891;GO:0009893;GO:0009987;GO:0010468;GO:0010556;GO:0010557;GO:0010604;GO:0010628;GO:0015931;GO:0016032;GO:0016070;GO:0019219;GO:0019222;GO:0031323;GO:0031325;GO:0031326;GO:0031328;GO:0032774;GO:0034470;GO:0034641;GO:…	18.8405	18.4265	18.5196	18.104	18.2189	18.3788	18.0328	17.946	17.922	17.917	17.692	17.1825
+	2.27644	0.628625	Q01433;Q01433-2;Q01433-3;Q01433-4;Q01433-5	Q01433;Q01433-2;Q01433-3;Q01433-4;Q01433-5;H0YF16;A0A804CCZ3;A0A804H2H4;H0Y360;A0A590UJX5;A0A590UK85;A0A7P0Z4H6;A0A5F9UK94	AMPD2_HUMAN	AMPD2	AMP deaminase 2	Color2 [DarkGray]	1	4		biological regulation;biosynthetic process;cellular aromatic compound metabolic process;cellular biosynthetic process;cellular metabolic compound salvage;cellular metabolic process;cellular nitrogen compound biosynthetic process;cellular nitrogen compound metabolic process;cellular process;cyclic nucleotide metabolic process;cyclic purine nucleotide metabolic process;energy homeostasis;heterocycl…	GO:0006139;GO:0006144;GO:0006163;GO:0006164;GO:0006188;GO:0006725;GO:0006753;GO:0006807;GO:0008152;GO:0009058;GO:0009112;GO:0009117;GO:0009123;GO:0009124;GO:0009126;GO:0009127;GO:0009150;GO:0009152;GO:0009156;GO:0009161;GO:0009165;GO:0009167;GO:0009168;GO:0009187;GO:0009259;GO:0009260;GO:0009987;GO:0018130;GO:0032261;GO:0032264;GO:0032501;GO:0034641;GO:0034654;GO:0042592;GO:0043094;GO:0043101;GO:…	17.2239	16.8779	17.2664	16.838	16.9694	17.5421	NaN	16.4004	16.3365	16.3966	NaN	16.8305
+	2.85958	0.630065	P52907	P52907	CAZA1_HUMAN	CAPZA1	F-actin-capping protein subunit alpha-1	Color2 [DarkGray]	1	4		actin filament capping;barbed-end actin filament capping;biological regulation;blood coagulation;cellular component assembly;cellular component movement;cellular component organization;cellular component organization or biogenesis;cellular process;coagulation;defense response;hemostasis;immune response;immune system process;innate immune response;macromolecular complex assembly;macromolecular com…	GO:0002376;GO:0006461;GO:0006928;GO:0006950;GO:0006952;GO:0006955;GO:0007596;GO:0007599;GO:0008064;GO:0009987;GO:0010639;GO:0016043;GO:0022607;GO:0030832;GO:0030833;GO:0030834;GO:0030835;GO:0030837;GO:0031333;GO:0032271;GO:0032272;GO:0032501;GO:0032535;GO:0032956;GO:0032970;GO:0033043;GO:0043242;GO:0043244;GO:0043254;GO:0043933;GO:0044087;GO:0045087;GO:0048519;GO:0048523;GO:0050789;GO:0050794;GO:…	18.9719	19.0561	19.0901	19.1833	19.1321	18.443	NaN	18.3046	18.5397	18.1171	18.4348	18.3506
+	1.90082	0.639722	P43034	P43034;A0A6Q8PFT2;A0A6Q8PFU3;A0A6Q8PG63;A0A6Q8PH33	LIS1_HUMAN	PAFAH1B1	Platelet-activating factor acetylhydrolase IB subunit beta	Color2 [DarkGray]	1	4		acrosome assembly;actin cytoskeleton organization;actin filament-based process;adult behavior;adult locomotory behavior;alcohol metabolic process;ameboidal cell migration;amine metabolic process;anatomical structure development;anatomical structure formation involved in morphogenesis;anatomical structure morphogenesis;axon cargo transport;axonogenesis;behavior;biological regulation;brain morphoge…	GO:0000086;GO:0000132;GO:0000226;GO:0000278;GO:0000280;GO:0001558;GO:0001667;GO:0001675;GO:0001764;GO:0001959;GO:0001961;GO:0003006;GO:0003008;GO:0006066;GO:0006576;GO:0006629;GO:0006644;GO:0006650;GO:0006807;GO:0006810;GO:0006928;GO:0006996;GO:0006998;GO:0007010;GO:0007017;GO:0007018;GO:0007049;GO:0007067;GO:0007097;GO:0007154;GO:0007165;GO:0007264;GO:0007267;GO:0007268;GO:0007346;GO:0007405;GO:…	18.5801	18.4533	18.2166	18.2784	18.4564	18.5489	17.6996	18.1216	18.0565	17.6549	17.0727	17.4909
+	2.151	0.654928	O14579	O14579;O14579-2;M0QXB4	COPE_HUMAN	COPE	Coatomer subunit epsilon	Color2 [DarkGray]	1	4		cellular component organization;cellular component organization at cellular level;cellular component organization or biogenesis;cellular component organization or biogenesis at cellular level;cellular process;COPI coating of Golgi vesicle;ER to Golgi vesicle-mediated transport;establishment of localization;establishment of localization in cell;establishment of protein localization;Golgi transport…	GO:0006810;GO:0006888;GO:0006890;GO:0006891;GO:0006901;GO:0006996;GO:0009987;GO:0015031;GO:0016043;GO:0016050;GO:0016192;GO:0045184;GO:0046907;GO:0048193;GO:0048200;GO:0048205;GO:0051234;GO:0051649;GO:0061024;GO:0071840;GO:0071841;GO:0071842	18.7026	18.8494	18.7314	18.3124	18.4782	18.7091	17.7197	18.0423	18.02	17.9384	17.5505	17.6763
+	1.8748	0.673444	Q15233;Q15233-2	Q15233;A0A7P0MRW0;C9JYS8;H7C367;Q15233-2;A0A7I2V464;A0A7I2V4K9;A0A7I2V4J2;A0A7I2V4N2;A0A7I2V535;A0A7I2V5Y7	NONO_HUMAN	NONO	Non-POU domain-containing octamer-binding protein	Color2 [DarkGray]	1	4		biological regulation;biosynthetic process;cellular biosynthetic process;cellular macromolecule biosynthetic process;cellular macromolecule metabolic process;cellular metabolic process;cellular nitrogen compound metabolic process;cellular process;cellular response to stimulus;cellular response to stress;circadian rhythm;DNA metabolic process;DNA recombination;DNA repair;macromolecule biosynthetic…	GO:0006139;GO:0006259;GO:0006281;GO:0006310;GO:0006351;GO:0006355;GO:0006396;GO:0006397;GO:0006807;GO:0006950;GO:0006974;GO:0007623;GO:0008152;GO:0008380;GO:0009058;GO:0009059;GO:0009889;GO:0009890;GO:0009892;GO:0009987;GO:0010468;GO:0010556;GO:0010558;GO:0010605;GO:0010629;GO:0016070;GO:0016071;GO:0019219;GO:0019222;GO:0031323;GO:0031324;GO:0031326;GO:0031327;GO:0032774;GO:0033554;GO:0034641;GO:…	18.5554	18.3908	18.1483	17.7662	18.4663	18.2702	NaN	18.3217	17.5109	17.631	17.2108	17.2892
+	1.82053	0.677734	P20908	P20908;P20908-2;H7BY82	CO5A1_HUMAN	COL5A1	Collagen alpha-1(V) chain	Color2 [DarkGray]	1	4		anatomical structure development;anatomical structure morphogenesis;axon guidance;biological adhesion;biological regulation;biosynthetic process;blood vessel development;cell adhesion;cell migration;cell motility;cellular component disassembly;cellular component disassembly at cellular level;cellular component movement;cellular component organization;cellular component organization at cellular le…	GO:0001568;GO:0003007;GO:0006928;GO:0006935;GO:0007155;GO:0007411;GO:0008152;GO:0008544;GO:0009058;GO:0009059;GO:0009605;GO:0009653;GO:0009887;GO:0009888;GO:0009987;GO:0016043;GO:0016477;GO:0022411;GO:0022610;GO:0022617;GO:0030198;GO:0030199;GO:0030574;GO:0032501;GO:0032502;GO:0032963;GO:0032964;GO:0035313;GO:0035989;GO:0040011;GO:0042221;GO:0042330;GO:0043062;GO:0043170;GO:0043206;GO:0043588;GO:…	24.9178	25.2602	24.8087	25.8798	25.201	25.1075	25.2564	23.9198	25.1517	24.7114	24.2841	24.5669
+	1.70152	0.684888	Q14974	Q14974;J3KTM9;Q14974-2	IMB1_HUMAN	KPNB1	Importin subunit beta-1	Color2 [DarkGray]	1	4		apoptosis;biological regulation;catabolic process;cell death;cell surface receptor linked signaling pathway;cellular catabolic process;cellular component disassembly;cellular component disassembly at cellular level;cellular component disassembly involved in apoptosis;cellular component organization;cellular component organization at cellular level;cellular component organization or biogenesis;cel…	GO:0000060;GO:0000737;GO:0006139;GO:0006259;GO:0006308;GO:0006309;GO:0006605;GO:0006606;GO:0006607;GO:0006610;GO:0006807;GO:0006810;GO:0006886;GO:0006913;GO:0006915;GO:0006921;GO:0007165;GO:0007166;GO:0008152;GO:0008219;GO:0009056;GO:0009057;GO:0009987;GO:0010033;GO:0012501;GO:0015031;GO:0016032;GO:0016043;GO:0016265;GO:0017038;GO:0019058;GO:0019221;GO:0022411;GO:0022414;GO:0022415;GO:0034097;GO:…	19.236	19.2365	18.9577	18.6141	18.6963	18.7776	17.9356	18.4155	18.4358	18.0148	17.4903	18.1148
+	3.06996	0.686648	P16152	P16152;A8MTM1;P16152-2;E9PQ63	CBR1_HUMAN	CBR1	Carbonyl reductase [NADPH] 1	Color2 [DarkGray]	1	4		arachidonic acid metabolic process;carboxylic acid metabolic process;cell differentiation;cellular developmental process;cellular ketone metabolic process;cellular lipid metabolic process;cellular metabolic process;cellular process;cofactor metabolic process;cyclooxygenase pathway;developmental process;drug metabolic process;epithelial cell differentiation;fat-soluble vitamin metabolic process;fa…	GO:0000038;GO:0006082;GO:0006629;GO:0006631;GO:0006690;GO:0006766;GO:0006775;GO:0008152;GO:0009987;GO:0017144;GO:0019369;GO:0019371;GO:0019752;GO:0030154;GO:0030855;GO:0032502;GO:0032787;GO:0033559;GO:0042180;GO:0042373;GO:0042375;GO:0043436;GO:0044237;GO:0044238;GO:0044255;GO:0044281;GO:0048869;GO:0051186;GO:0055114	18.8514	18.8816	18.9325	18.5961	18.8784	18.3357	18.4248	18.028	18.4534	17.8475	17.8863	17.852
+	1.69746	0.690673	P40121;P40121-2	P40121;P40121-2;B8ZZL6;E7ENU9	CAPG_HUMAN	CAPG	Macrophage-capping protein	Color2 [DarkGray]	1	4		actin filament capping;barbed-end actin filament capping;biological regulation;cell projection assembly;cell projection organization;cellular component assembly;cellular component assembly at cellular level;cellular component organization;cellular component organization at cellular level;cellular component organization or biogenesis;cellular component organization or biogenesis at cellular level;…	GO:0006461;GO:0008064;GO:0009987;GO:0010639;GO:0016043;GO:0022607;GO:0030030;GO:0030031;GO:0030832;GO:0030833;GO:0030834;GO:0030835;GO:0030837;GO:0031333;GO:0032271;GO:0032272;GO:0032535;GO:0032956;GO:0032970;GO:0033043;GO:0043242;GO:0043244;GO:0043254;GO:0043933;GO:0044087;GO:0048519;GO:0048523;GO:0050789;GO:0050794;GO:0051016;GO:0051128;GO:0051129;GO:0051493;GO:0051494;GO:0051693;GO:0065003;GO:…	18.743	18.2311	18.7672	17.8562	18.9224	18.4462	NaN	17.4902	18.3556	17.9395	17.9194	17.3138
+	1.9855	0.693975	Q9BWS9;Q9BWS9-2;Q9BWS9-3	Q9BWS9;Q9BWS9-2;Q9BWS9-3	CHID1_HUMAN	CHID1	Chitinase domain-containing protein 1	Color2 [DarkGray]	1	4		amine metabolic process;aminoglycan catabolic process;aminoglycan metabolic process;carbohydrate catabolic process;carbohydrate metabolic process;catabolic process;chitin catabolic process;chitin metabolic process;defense response;immune response;immune system process;innate immune response;macromolecule catabolic process;macromolecule metabolic process;metabolic process;nitrogen compound metabol…	GO:0000272;GO:0002376;GO:0005975;GO:0005976;GO:0006022;GO:0006026;GO:0006030;GO:0006032;GO:0006807;GO:0006950;GO:0006952;GO:0006955;GO:0008152;GO:0009056;GO:0009057;GO:0009308;GO:0016052;GO:0043170;GO:0044238;GO:0045087;GO:0050896	19.8037	19.8574	19.5925	20.2698	19.5886	19.967	19.8303	18.6529	19.5956	19.6558	19.3008	18.546
+	4.18868	0.700191	P52888	P52888;K7EP46	THOP1_HUMAN	THOP1	Thimet oligopeptidase	Color2 [DarkGray]	1	4		biological regulation;cellular metabolic process;cellular process;cellular response to stimulus;intracellular signal transduction;metabolic process;peptide metabolic process;regulation of biological process;regulation of cellular process;response to stimulus;signal transduction	GO:0006518;GO:0007165;GO:0008152;GO:0009987;GO:0035556;GO:0044237;GO:0050789;GO:0050794;GO:0050896;GO:0051716;GO:0065007	17.6442	17.705	17.7844	17.2335	17.4268	17.6057	17.3015	16.8782	16.9238	16.6115	16.8045	16.9248
+	2.45253	0.702021	Q99873;Q99873-2;Q99873-3	Q99873;H0YDE4;E9PQ98;E9PNR9;E9PIX6;E9PKG1;Q99873-2;Q99873-3	ANM1_HUMAN	PRMT1	Protein arginine N-methyltransferase 1	Color2 [DarkGray]	1	4		biological regulation;cell projection organization;cell surface receptor linked signaling pathway;cellular component organization;cellular component organization at cellular level;cellular component organization or biogenesis;cellular component organization or biogenesis at cellular level;cellular macromolecule metabolic process;cellular metabolic process;cellular process;cellular protein metabol…	GO:0002682;GO:0006325;GO:0006355;GO:0006464;GO:0006479;GO:0006730;GO:0006996;GO:0007165;GO:0007166;GO:0008152;GO:0008213;GO:0009889;GO:0009987;GO:0010468;GO:0010556;GO:0016043;GO:0016568;GO:0016569;GO:0016570;GO:0016571;GO:0018193;GO:0018195;GO:0018216;GO:0019219;GO:0019222;GO:0019538;GO:0019919;GO:0030030;GO:0031175;GO:0031323;GO:0031326;GO:0032259;GO:0034969;GO:0035246;GO:0035247;GO:0043170;GO:…	18.5858	18.8258	18.4951	17.9786	17.9616	18.741	18.1528	17.6621	18.0959	17.6492	17.5588	17.4816
+	1.93957	0.708722	O43237;O43237-2	O43237;J3KRI4;J3KRZ2;O43237-2	DC1L2_HUMAN	DYNC1LI2	Cytoplasmic dynein 1 light intermediate chain 2	Color2 [DarkGray]	1	4		antigen processing and presentation;antigen processing and presentation of exogenous antigen;antigen processing and presentation of exogenous peptide antigen;antigen processing and presentation of exogenous peptide antigen via MHC class II;antigen processing and presentation of peptide antigen;antigen processing and presentation of peptide antigen via MHC class II;antigen processing and presentat…	GO:0000226;GO:0002376;GO:0002478;GO:0002495;GO:0002504;GO:0006810;GO:0006928;GO:0006996;GO:0007010;GO:0007017;GO:0007018;GO:0009987;GO:0016043;GO:0019882;GO:0019884;GO:0019886;GO:0048002;GO:0051179;GO:0051234;GO:0051640;GO:0051641;GO:0051642;GO:0071840;GO:0071841;GO:0071842	16.9539	NaN	17.0415	16.8525	17.5534	NaN	16.4618	16.2263	16.555	16.4361	15.8061	16.296
+	2.14435	0.715045	P68036;P68036-3	P68036;P68036-3;A0A8Q3WL22	UB2L3_HUMAN	UBE2L3	Ubiquitin-conjugating enzyme E2 L3	Color2 [DarkGray]	1	4		biological regulation;biosynthetic process;catabolic process;cell proliferation;cellular biosynthetic process;cellular catabolic process;cellular macromolecule biosynthetic process;cellular macromolecule catabolic process;cellular macromolecule metabolic process;cellular metabolic process;cellular nitrogen compound metabolic process;cellular process;cellular protein metabolic process;cellular res…	GO:0000209;GO:0006139;GO:0006351;GO:0006355;GO:0006464;GO:0006508;GO:0006511;GO:0006807;GO:0008152;GO:0008283;GO:0009056;GO:0009057;GO:0009058;GO:0009059;GO:0009719;GO:0009725;GO:0009889;GO:0009893;GO:0009987;GO:0010033;GO:0010468;GO:0010556;GO:0010604;GO:0016070;GO:0016567;GO:0019219;GO:0019222;GO:0019538;GO:0019941;GO:0031323;GO:0031325;GO:0031326;GO:0031396;GO:0031398;GO:0031399;GO:0031401;GO:…	19.2914	19.6061	19.5146	18.6705	19.2626	19.2066	18.6538	18.7066	18.6671	18.7107	17.9554	18.2462
+	2.37004	0.715559	Q01469	Q01469;I6L8B7	FABP5_HUMAN	FABP5	Fatty acid-binding protein 5	Color2 [DarkGray]	1	4		acylglycerol catabolic process;acylglycerol metabolic process;alcohol metabolic process;amine metabolic process;anatomical structure development;biosynthetic process;carbohydrate metabolic process;carbohydrate transport;catabolic process;cellular amine metabolic process;cellular biogenic amine metabolic process;cellular biosynthetic process;cellular carbohydrate metabolic process;cellular catabol…	GO:0005975;GO:0005996;GO:0006006;GO:0006066;GO:0006576;GO:0006629;GO:0006638;GO:0006639;GO:0006641;GO:0006644;GO:0006650;GO:0006656;GO:0006662;GO:0006807;GO:0006810;GO:0006950;GO:0008152;GO:0008544;GO:0008610;GO:0008643;GO:0008645;GO:0008654;GO:0009056;GO:0009058;GO:0009308;GO:0009611;GO:0009888;GO:0009987;GO:0015749;GO:0015758;GO:0016042;GO:0018904;GO:0019318;GO:0019433;GO:0019637;GO:0032502;GO:…	19.5105	19.5927	19.7766	19.6722	20.101	19.4284	NaN	18.8539	18.3378	19.217	19.2279	19.1867
+	1.86205	0.719519	O75874	O75874	IDHC_HUMAN	IDH1	Isocitrate dehydrogenase [NADP] cytoplasmic	Color2 [DarkGray]	1	4		2-oxoglutarate metabolic process;acetyl-CoA catabolic process;acetyl-CoA metabolic process;amine metabolic process;anatomical structure development;carbohydrate metabolic process;carboxylic acid metabolic process;catabolic process;cellular aldehyde metabolic process;cellular amine metabolic process;cellular amino acid metabolic process;cellular carbohydrate metabolic process;cellular catabolic pr…	GO:0003006;GO:0005975;GO:0006081;GO:0006082;GO:0006084;GO:0006097;GO:0006099;GO:0006102;GO:0006103;GO:0006139;GO:0006518;GO:0006520;GO:0006575;GO:0006629;GO:0006732;GO:0006733;GO:0006739;GO:0006740;GO:0006749;GO:0006753;GO:0006790;GO:0006807;GO:0006950;GO:0006979;GO:0008152;GO:0008406;GO:0008585;GO:0009056;GO:0009109;GO:0009117;GO:0009308;GO:0009719;GO:0009725;GO:0009987;GO:0010033;GO:0019362;GO:…	19.8023	19.4984	19.4954	19.5725	20.0687	19.5616	18.4276	18.6336	18.9291	18.9644	18.565	18.7578
+	2.94283	0.750814	Q00341	Q00341;C9J739;C9J5E5;C9JZI8;C9JT62;C9JQ82;C9JK79;C9JMQ6;C9JIZ1;C9JHS7;C9JHS9;C9JHN6;C9JHZ8;C9JBS3;C9JEJ8;C9JES8;A0A024R4E5	VIGLN_HUMAN	HDLBP	Vigilin	Color2 [DarkGray]	1	4		alcohol metabolic process;cholesterol metabolic process;establishment of localization;lipid metabolic process;lipid transport;metabolic process;organic substance transport;primary metabolic process;small molecule metabolic process;steroid metabolic process;sterol metabolic process;transport	GO:0006066;GO:0006629;GO:0006810;GO:0006869;GO:0008152;GO:0008202;GO:0008203;GO:0016125;GO:0044238;GO:0044281;GO:0051234;GO:0071702	17.7886	17.6336	17.6761	18.0577	17.9996	17.4913	NaN	17.0193	17.1701	16.8816	NaN	NaN
+	1.72614	0.751217	Q15262;Q15262-2;Q15262-3;Q15262-4	Q15262;Q5TG12;H0YDP9;Q15262-4;Q15262-2;Q15262-3;E9PGC5	PTPRK_HUMAN	PTPRK	Receptor-type tyrosine-protein phosphatase kappa	Color2 [DarkGray]	1	4		biological adhesion;biological regulation;cell adhesion;cell junction assembly;cell junction organization;cell migration;cell motility;cell surface receptor linked signaling pathway;cell-substrate junction assembly;cellular component assembly;cellular component assembly at cellular level;cellular component movement;cellular component organization;cellular component organization at cellular level;…	GO:0000302;GO:0006355;GO:0006464;GO:0006470;GO:0006793;GO:0006796;GO:0006928;GO:0006950;GO:0006979;GO:0007044;GO:0007155;GO:0007165;GO:0007166;GO:0007167;GO:0007178;GO:0007179;GO:0008104;GO:0008152;GO:0008285;GO:0009314;GO:0009411;GO:0009416;GO:0009628;GO:0009889;GO:0009890;GO:0009892;GO:0009987;GO:0010035;GO:0010468;GO:0010556;GO:0010558;GO:0010605;GO:0010629;GO:0010837;GO:0010839;GO:0016043;GO:…	17.9459	19.0716	18.1127	18.5795	18.1052	18.0909	17.408	17.6759	17.8091	17.5283	16.9755	17.1936
+	1.93403	0.754908	Q8NCW0;Q8NCW0-2;Q8NCW0-5	Q8NCW0;Q8NCW0-2;Q8NCW0-5	KREM2_HUMAN	KREMEN2	Kremen protein 2	Color2 [DarkGray]	1	4		biological regulation;cell communication;cell surface receptor linked signaling pathway;cellular process;cellular response to stimulus;negative regulation of biological process;negative regulation of canonical Wnt receptor signaling pathway;negative regulation of cell communication;negative regulation of cellular process;negative regulation of response to stimulus;negative regulation of signal tr…	GO:0007154;GO:0007165;GO:0007166;GO:0009966;GO:0009968;GO:0009987;GO:0010646;GO:0010648;GO:0016055;GO:0023051;GO:0023057;GO:0030111;GO:0030178;GO:0048519;GO:0048523;GO:0048583;GO:0048585;GO:0050789;GO:0050794;GO:0050896;GO:0051716;GO:0060828;GO:0065007;GO:0090090	24.4634	24.6479	23.7673	24.7994	24.2032	25.0837	24.0754	23.4626	24.3201	23.5896	23.478	23.5469
+	1.91974	0.761458	P60228	P60228;H0YBP5;H0YBR5;A0A161SXE1;B3KW56;E5RGA2;A0A7I2V2H9;A0A7I2V2Q9;A0A7I2V2W0;A0A7I2V3I0;A0A7I2V3I2;A0A7I2V429;A0A7I2V3S3;A0A7I2V3W9;A0A7I2V4B4;A0A7I2V4G3;A0A7I2V570;A0A7I2V5P9;A0A7I2V5K7;A0A7I2V5Z6	EIF3E_HUMAN	EIF3E	Eukaryotic translation initiation factor 3 subunit E	Color2 [DarkGray]	1	4		biological regulation;biosynthetic process;catabolic process;cellular biosynthetic process;cellular catabolic process;cellular component assembly;cellular component assembly at cellular level;cellular component organization;cellular component organization at cellular level;cellular component organization or biogenesis;cellular component organization or biogenesis at cellular level;cellular macrom…	GO:0000184;GO:0000956;GO:0001731;GO:0006139;GO:0006401;GO:0006402;GO:0006412;GO:0006413;GO:0006417;GO:0006446;GO:0006807;GO:0008152;GO:0009056;GO:0009057;GO:0009058;GO:0009059;GO:0009889;GO:0009890;GO:0009892;GO:0009987;GO:0010467;GO:0010468;GO:0010556;GO:0010558;GO:0010605;GO:0010608;GO:0016043;GO:0016070;GO:0016071;GO:0017148;GO:0019222;GO:0019538;GO:0022607;GO:0022618;GO:0031323;GO:0031324;GO:…	16.5488	16.4925	16.4433	16.7768	16.9071	16.471	NaN	NaN	15.7321	15.587	15.4236	16.6378
+	1.69626	0.771097	P63279	P63279;B0QYN7;H3BQQ9;H3BPC4	UBC9_HUMAN	UBE2I	SUMO-conjugating enzyme UBC9	Color2 [DarkGray]	1	4		biological regulation;catabolic process;cell cycle phase;cell cycle process;cell division;cellular catabolic process;cellular component organization;cellular component organization at cellular level;cellular component organization or biogenesis;cellular component organization or biogenesis at cellular level;cellular macromolecule catabolic process;cellular macromolecule metabolic process;cellular…	GO:0000122;GO:0000280;GO:0006355;GO:0006357;GO:0006464;GO:0006508;GO:0006511;GO:0006996;GO:0007059;GO:0007067;GO:0008152;GO:0009056;GO:0009057;GO:0009889;GO:0009890;GO:0009892;GO:0009966;GO:0009967;GO:0009987;GO:0010468;GO:0010469;GO:0010498;GO:0010556;GO:0010558;GO:0010605;GO:0010629;GO:0010646;GO:0010647;GO:0016032;GO:0016043;GO:0016567;GO:0016925;GO:0019219;GO:0019222;GO:0019538;GO:0019941;GO:…	19.4061	19.7324	19.7264	18.4877	19.161	19.4207	19.4111	18.4529	19.2712	18.9502	18.2378	17.9076
+	3.79672	0.778535	O00264	O15173;O00264;U3KQM0;O15173-2	PGRC1_HUMAN	PGRMC1	Membrane-associated progesterone receptor component 1	Color2 [DarkGray]	1	4		axon guidance;chemotaxis;locomotion;response to chemical stimulus;response to external stimulus;response to stimulus;taxis	GO:0006935;GO:0007411;GO:0009605;GO:0040011;GO:0042221;GO:0042330;GO:0050896	19.2784	19.2463	19.3221	19.0337	19.558	19.2892	NaN	18.5321	18.5901	NaN	NaN	18.406
+	1.93874	0.791363	Q9Y266	Q9Y266	NUDC_HUMAN	NUDC	Nuclear migration protein nudC	Color2 [DarkGray]	1	4		biological regulation;cell cycle;cell cycle phase;cell cycle process;cell division;cell proliferation;cellular component organization;cellular component organization at cellular level;cellular component organization or biogenesis;cellular component organization or biogenesis at cellular level;cellular process;cellular response to stimulus;developmental process;intracellular signal transduction;mi…	GO:0000278;GO:0000280;GO:0006996;GO:0007049;GO:0007067;GO:0007165;GO:0007264;GO:0007275;GO:0008283;GO:0009987;GO:0016043;GO:0022402;GO:0022403;GO:0032501;GO:0032502;GO:0035556;GO:0048285;GO:0050789;GO:0050794;GO:0050896;GO:0051301;GO:0051716;GO:0065007;GO:0071840;GO:0071841;GO:0071842	20.0811	20.0233	19.3812	19.3721	19.4535	20.3187	18.8853	19.2778	19.0319	18.7541	18.4911	18.7135
+	1.72166	0.799784	A1L4H1	A1L4H1;A1L4H1-2	SRCRL_HUMAN	SSC5D	Soluble scavenger receptor cysteine-rich domain-containing protein SSC5D	Color2 [DarkGray]	1	4		biological regulation;cellular component organization;cellular component organization or biogenesis;cellular membrane organization;cellular process;defense response;defense response to bacterium;defense response to Gram-negative bacterium;defense response to Gram-positive bacterium;detection of bacterial lipoprotein;detection of biotic stimulus;detection of chemical stimulus;detection of molecule…	GO:0001817;GO:0002237;GO:0002376;GO:0006810;GO:0006897;GO:0006898;GO:0006950;GO:0006952;GO:0006955;GO:0007275;GO:0009593;GO:0009595;GO:0009607;GO:0009617;GO:0009987;GO:0010033;GO:0010324;GO:0016043;GO:0016044;GO:0016192;GO:0032490;GO:0032493;GO:0032501;GO:0032502;GO:0032677;GO:0032879;GO:0032880;GO:0042221;GO:0042494;GO:0042742;GO:0045087;GO:0048519;GO:0048523;GO:0050707;GO:0050708;GO:0050709;GO:…	19.3974	19.0893	18.7436	19.8402	20.3511	19.3411	19.4095	17.907	18.7663	18.6402	18.9529	19.0004
+	2.32505	0.807644	O43390-4	O43390;A0A6Q8PH31;A0A6Q8PH35;A0A6Q8PHG0;B4DT28;O43390-2;O43390-3;O43390-4	HNRPR_HUMAN	HNRNPR	Isoform of O43390, Isoform 4 of Heterogeneous nuclear ribonucleoprotein R	Color2 [DarkGray]	1	4		cellular macromolecule metabolic process;cellular metabolic process;cellular nitrogen compound metabolic process;cellular process;gene expression;macromolecule metabolic process;metabolic process;mRNA metabolic process;mRNA processing;nitrogen compound metabolic process;nuclear mRNA splicing, via spliceosome;nucleic acid metabolic process;nucleobase-containing compound metabolic process;primary m…	GO:0000375;GO:0000377;GO:0000398;GO:0006139;GO:0006396;GO:0006397;GO:0006807;GO:0008152;GO:0008380;GO:0009987;GO:0010467;GO:0016070;GO:0016071;GO:0034641;GO:0043170;GO:0044237;GO:0044238;GO:0044260;GO:0090304	17.7867	17.7465	17.4143	17.2562	16.8541	17.0543	NaN	16.372	16.8884	16.8672	16.0911	16.5032
+	1.54435	0.810854	Q9P258	Q9P258	RCC2_HUMAN	RCC2	Protein RCC2	Color2 [DarkGray]	1	4		biological regulation;cell cycle;cell cycle phase;cell cycle process;cell division;cell junction assembly;cell junction organization;cell surface receptor linked signaling pathway;cell-substrate junction assembly;cellular component assembly;cellular component assembly at cellular level;cellular component organization;cellular component organization at cellular level;cellular component organizatio…	GO:0000278;GO:0000280;GO:0001952;GO:0001953;GO:0006140;GO:0006996;GO:0007032;GO:0007044;GO:0007049;GO:0007067;GO:0007162;GO:0007165;GO:0007166;GO:0007229;GO:0007264;GO:0007346;GO:0008104;GO:0009894;GO:0009987;GO:0010389;GO:0010564;GO:0010638;GO:0010810;GO:0010812;GO:0010971;GO:0016043;GO:0019219;GO:0019222;GO:0022402;GO:0022403;GO:0022607;GO:0030155;GO:0030334;GO:0030811;GO:0031323;GO:0031329;GO:…	18.8056	18.7332	18.4277	17.9797	17.7665	18.7236	16.9338	17.2525	17.2033	17.35	17.5072	17.6113
+	1.78319	0.820785	Q9UBR2	Q9UBR2;A0A7P0T8I6;A0A7P0T989	CATZ_HUMAN	CTSZ	Cathepsin Z	Color2 [DarkGray]	1	4		anatomical structure morphogenesis;angiotensin maturation;biological regulation;branching morphogenesis of a tube;cellular macromolecule metabolic process;cellular metabolic process;cellular process;cellular protein metabolic process;developmental process;epithelial tube branching involved in lung morphogenesis;epithelial tube morphogenesis;hormone metabolic process;macromolecule metabolic proces…	GO:0001763;GO:0002003;GO:0002009;GO:0006508;GO:0008152;GO:0009653;GO:0009987;GO:0010817;GO:0016485;GO:0016486;GO:0019538;GO:0032501;GO:0032502;GO:0035239;GO:0042445;GO:0043170;GO:0044237;GO:0044238;GO:0044260;GO:0044267;GO:0048729;GO:0048754;GO:0051603;GO:0051604;GO:0060441;GO:0060562;GO:0061138;GO:0065007;GO:0065008	21.4292	22.0988	21.9685	22.1998	23.1511	22.0064	21.4768	20.8685	21.0327	21.3296	21.7131	21.1883
+	1.72948	0.825313	Q5M775;Q5M775-2;Q5M775-3;Q5M775-4;Q5M775-5	Q5M775;A0A7P0T9K0;A0A7P0TB87;A0A7P0TBP2;A0A7P0TAS3;Q5M775-2;Q5M775-3;Q5M775-4;Q5M775-5;A0A7P0Z4I1;A0A7I2YQJ3;J3QS22;A0A7I2V451;A0A7I2V416;A0A7I2V486;A0A7I2V562	CYTSB_HUMAN	SPECC1	Cytospin-B	Color2 [DarkGray]	1	4		biological adhesion;cell adhesion;cellular process	GO:0007155;GO:0009987;GO:0022610	19.4297	18.901	18.6661	18.2644	18.3741	18.2991	18.1713	17.5994	18.0189	17.6654	NaN	NaN
+	1.75425	0.828983	Q14766;Q14766-2;Q14766-4;Q14766-5	Q14766;E7EV71;Q14766-2;Q14766-3;Q14766-4;Q14766-5;C9JD84	LTBP1_HUMAN	LTBP1	Latent-transforming growth factor beta-binding protein 1	Color2 [DarkGray]	1	4		biological regulation;cell surface receptor linked signaling pathway;cellular component organization;cellular component organization at cellular level;cellular component organization or biogenesis;cellular component organization or biogenesis at cellular level;cellular process;cellular response to stimulus;enzyme linked receptor protein signaling pathway;extracellular matrix organization;extracel…	GO:0007165;GO:0007166;GO:0007167;GO:0007178;GO:0009966;GO:0009968;GO:0009987;GO:0010646;GO:0010648;GO:0016043;GO:0017015;GO:0023051;GO:0023057;GO:0030198;GO:0030512;GO:0032507;GO:0035581;GO:0035583;GO:0043062;GO:0045185;GO:0048519;GO:0048523;GO:0048583;GO:0048585;GO:0050789;GO:0050794;GO:0050896;GO:0051235;GO:0051651;GO:0051716;GO:0065007;GO:0065008;GO:0071694;GO:0071840;GO:0071841;GO:0071842;GO:…	20.7068	20.0876	20.8484	20.5991	20.5687	20.5883	20.939	19.4262	20.8893	19.6722	19.9811	18.9848
+	2.05569	0.8333	O75503	O75503;A0A1B0GV94;A0A1B0GUE8;A0A1B0GTR6;A0A1B0GTV7;A0A1B0GU14;A0A1B0GWI2;A0A1B0GVL0;A0A1C7CYZ2;A0A087WZY0;A0A1B0GWJ7	CLN5_HUMAN	CLN5	Ceroid-lipofuscinosis neuronal protein 5	Color2 [DarkGray]	1	4		anatomical structure development;biological regulation;brain development;carbohydrate metabolic process;catabolic process;cation homeostasis;cell differentiation;cell maturation;cellular cation homeostasis;cellular chemical homeostasis;cellular developmental process;cellular homeostasis;cellular ion homeostasis;cellular macromolecule metabolic process;cellular metabolic process;cellular monovalen…	GO:0005975;GO:0006465;GO:0006518;GO:0006873;GO:0006885;GO:0007042;GO:0007420;GO:0008152;GO:0009056;GO:0009057;GO:0009987;GO:0016485;GO:0019538;GO:0019725;GO:0021700;GO:0022008;GO:0030003;GO:0030004;GO:0030154;GO:0030163;GO:0030641;GO:0032502;GO:0035751;GO:0042551;GO:0042592;GO:0043170;GO:0044237;GO:0044238;GO:0044260;GO:0044267;GO:0045851;GO:0048469;GO:0048513;GO:0048856;GO:0048869;GO:0048878;GO:…	17.8444	18.5317	18.1525	18.7295	18.3985	17.9403	17.6067	16.8107	17.756	17.3556	17.4321	NaN
+	1.70234	0.83601	P53992	P53992;G5EA31;P53992-2	SC24C_HUMAN	SEC24C	Protein transport protein Sec24C	Color2 [DarkGray]	1	4		antigen processing and presentation;antigen processing and presentation of exogenous antigen;antigen processing and presentation of exogenous peptide antigen;antigen processing and presentation of exogenous peptide antigen via MHC class II;antigen processing and presentation of peptide antigen;antigen processing and presentation of peptide antigen via MHC class I;antigen processing and presentati…	GO:0002376;GO:0002474;GO:0002478;GO:0002495;GO:0002504;GO:0005975;GO:0006464;GO:0006486;GO:0006487;GO:0006810;GO:0006886;GO:0006888;GO:0006901;GO:0006996;GO:0008152;GO:0009987;GO:0015031;GO:0016043;GO:0016050;GO:0016192;GO:0018193;GO:0018196;GO:0018279;GO:0019538;GO:0019882;GO:0019884;GO:0019886;GO:0043170;GO:0043412;GO:0043413;GO:0043687;GO:0044237;GO:0044238;GO:0044260;GO:0044262;GO:0044267;GO:…	18.2334	17.4835	17.5388	NaN	16.8706	17.873	NaN	17.0079	17.0806	16.8596	16.0816	16.7895
+	1.60442	0.842124	P54687;P54687-4;P54687-5	P54687;P54687-2;P54687-3;P54687-4;P54687-5	BCAT1_HUMAN	BCAT1	Branched-chain-amino-acid aminotransferase, cytosolic	Color2 [DarkGray]	1	4		amine biosynthetic process;amine catabolic process;amine metabolic process;biosynthetic process;branched chain family amino acid biosynthetic process;branched chain family amino acid catabolic process;branched chain family amino acid metabolic process;carboxylic acid biosynthetic process;carboxylic acid catabolic process;carboxylic acid metabolic process;catabolic process;cell cycle process;cell …	GO:0000082;GO:0006082;GO:0006520;GO:0006807;GO:0008152;GO:0008283;GO:0008652;GO:0009056;GO:0009058;GO:0009063;GO:0009081;GO:0009082;GO:0009083;GO:0009308;GO:0009309;GO:0009310;GO:0009987;GO:0016053;GO:0016054;GO:0019752;GO:0022402;GO:0034641;GO:0042180;GO:0043436;GO:0044106;GO:0044237;GO:0044238;GO:0044248;GO:0044249;GO:0044271;GO:0044281;GO:0044282;GO:0044283;GO:0046394;GO:0046395	17.7664	17.5311	16.5658	17.4322	16.691	16.4773	16.3834	16.4231	16.291	16.0787	NaN	15.7513
+	2.02235	0.849268	Q9P2B2	Q9P2B2	FPRP_HUMAN	PTGFRN	Prostaglandin F2 receptor negative regulator	Color2 [DarkGray]	1	4		cellular component organization;cellular component organization at cellular level;cellular component organization or biogenesis;cellular component organization or biogenesis at cellular level;cellular process;lipid particle organization;organelle organization	GO:0006996;GO:0009987;GO:0016043;GO:0034389;GO:0071840;GO:0071841;GO:0071842	18.0279	18.0879	17.8682	19.3027	18.265	18.6379	18.9996	17.1429	17.7895	17.8307	17.699	17.5697
+	1.63321	0.850944	Q9UNN5;Q9UNN5-2	Q9UNN5;Q9UNN5-2	FAF1_HUMAN	FAF1	FAS-associated factor 1	Color2 [DarkGray]	1	4		apoptosis;biological regulation;catabolic process;cell death;cellular catabolic process;cellular macromolecule catabolic process;cellular macromolecule metabolic process;cellular metabolic process;cellular process;cytoplasmic sequestering of NF-kappaB;cytoplasmic sequestering of protein;cytoplasmic sequestering of transcription factor;death;macromolecule catabolic process;macromolecule metabolic …	GO:0001932;GO:0006508;GO:0006511;GO:0006915;GO:0007253;GO:0008152;GO:0008219;GO:0009056;GO:0009057;GO:0009894;GO:0009987;GO:0010498;GO:0010941;GO:0010942;GO:0012501;GO:0016265;GO:0019220;GO:0019222;GO:0019538;GO:0019941;GO:0030155;GO:0031323;GO:0031334;GO:0031399;GO:0032268;GO:0032386;GO:0032387;GO:0032507;GO:0032879;GO:0032880;GO:0033157;GO:0034762;GO:0034763;GO:0042176;GO:0042306;GO:0042308;GO:…	18.0931	17.8961	18.0268	NaN	18.0246	17.7847	NaN	16.1646	17.5319	17.5655	NaN	17.1944
+	2.89262	0.856913	Q14195;Q14195-2	Q14195;D6RF19;Q14195-2	DPYL3_HUMAN	DPYSL3	Dihydropyrimidinase-related protein 3	Color2 [DarkGray]	1	4		actin crosslink formation;actin cytoskeleton organization;actin filament bundle assembly;actin filament organization;actin filament-based process;axon guidance;biological regulation;cellular component assembly;cellular component assembly at cellular level;cellular component organization;cellular component organization at cellular level;cellular component organization or biogenesis;cellular compon…	GO:0006461;GO:0006935;GO:0006950;GO:0006996;GO:0007010;GO:0007015;GO:0007411;GO:0009605;GO:0009611;GO:0009987;GO:0010033;GO:0010975;GO:0010976;GO:0010977;GO:0016043;GO:0022607;GO:0030029;GO:0030036;GO:0030334;GO:0030336;GO:0031344;GO:0031345;GO:0031346;GO:0032879;GO:0034097;GO:0040011;GO:0040012;GO:0040013;GO:0042221;GO:0042330;GO:0043933;GO:0044087;GO:0045595;GO:0045664;GO:0048518;GO:0048519;GO:…	18.7823	18.6155	18.208	18.4449	18.2216	18.8748	18.2555	17.8873	17.9655	17.6372	16.9578	17.6979
+	2.09639	0.863286	Q15113	Q15113	PCOC1_HUMAN	PCOLCE	Procollagen C-endopeptidase enhancer 1	Color2 [DarkGray]	1	4		biological regulation;developmental process;macromolecule metabolic process;metabolic process;multicellular organismal development;multicellular organismal process;positive regulation of catalytic activity;positive regulation of hydrolase activity;positive regulation of molecular function;positive regulation of peptidase activity;primary metabolic process;protein metabolic process;proteolysis;reg…	GO:0006508;GO:0007275;GO:0008152;GO:0010952;GO:0019222;GO:0019538;GO:0032501;GO:0032502;GO:0043085;GO:0043170;GO:0044093;GO:0044238;GO:0050789;GO:0050790;GO:0051336;GO:0051345;GO:0052547;GO:0065007;GO:0065009	24.8765	24.99	25.5034	25.0638	25.3585	24.586	24.4734	24.0051	24.9607	23.4702	24.1022	24.0394
+	1.73014	0.873915	Q15459	Q15459;Q15459-2	SF3A1_HUMAN	SF3A1	Splicing factor 3A subunit 1	Color2 [DarkGray]	1	4		biological regulation;cellular component assembly;cellular component assembly at cellular level;cellular component organization;cellular component organization at cellular level;cellular component organization or biogenesis;cellular component organization or biogenesis at cellular level;cellular macromolecular complex assembly;cellular macromolecular complex subunit organization;cellular macromol…	GO:0000375;GO:0000377;GO:0000381;GO:0000389;GO:0000398;GO:0006139;GO:0006376;GO:0006396;GO:0006397;GO:0006807;GO:0008152;GO:0008380;GO:0009987;GO:0010467;GO:0010468;GO:0016043;GO:0016070;GO:0016071;GO:0019219;GO:0019222;GO:0022607;GO:0022618;GO:0031323;GO:0034621;GO:0034622;GO:0034641;GO:0043170;GO:0043484;GO:0043933;GO:0044237;GO:0044238;GO:0044260;GO:0048024;GO:0050684;GO:0050789;GO:0050794;GO:…	19.2315	19.2372	18.6857	18.0471	18.4934	18.9494	17.6417	17.9038	17.6472	18.2245	17.7991	17.1173
+	1.66388	0.880755	P55001;P55001-2;P55001-3	P55001;P55001-2;P55001-3	MFAP2_HUMAN	MFAP2	Microfibrillar-associated protein 2	Color2 [DarkGray]	1	4		anatomical structure formation involved in morphogenesis;cell differentiation;cellular component organization;cellular component organization at cellular level;cellular component organization or biogenesis;cellular component organization or biogenesis at cellular level;cellular developmental process;cellular process;developmental process;extracellular matrix organization;extracellular structure o…	GO:0009987;GO:0016043;GO:0030099;GO:0030154;GO:0030198;GO:0030220;GO:0032502;GO:0043062;GO:0048646;GO:0048869;GO:0071840;GO:0071841;GO:0071842	20.0402	20.1099	20.0381	19.8926	20.6855	19.0139	19.5136	18.7748	19.2656	19.1795	19.7332	18.1387
+	2.74654	0.883962	O75821	O75821;K7EL20;K7EP16;K7ER90	EIF3G_HUMAN	EIF3G	Eukaryotic translation initiation factor 3 subunit G	Color2 [DarkGray]	1	4		biological regulation;biosynthetic process;cellular biosynthetic process;cellular component assembly;cellular component assembly at cellular level;cellular component organization;cellular component organization at cellular level;cellular component organization or biogenesis;cellular component organization or biogenesis at cellular level;cellular macromolecular complex assembly;cellular macromolec…	GO:0001731;GO:0006412;GO:0006413;GO:0006417;GO:0006446;GO:0008152;GO:0009058;GO:0009059;GO:0009889;GO:0009987;GO:0010467;GO:0010468;GO:0010556;GO:0010608;GO:0016043;GO:0019222;GO:0019538;GO:0022607;GO:0022618;GO:0031323;GO:0031326;GO:0032268;GO:0034621;GO:0034622;GO:0034645;GO:0043170;GO:0043933;GO:0044237;GO:0044238;GO:0044249;GO:0044260;GO:0044267;GO:0050789;GO:0050794;GO:0051246;GO:0060255;GO:…	18.8522	18.8894	19.054	18.3598	19.0369	19.0557	NaN	18.494	NaN	17.8402	17.7175	17.9111
+	1.592	0.886922	Q02388;Q02388-2	Q02388;Q02388-2	CO7A1_HUMAN	COL7A1	Collagen alpha-1(VII) chain	Color2 [DarkGray]	1	4		anatomical structure development;biological adhesion;cell adhesion;cell differentiation;cellular component disassembly;cellular component disassembly at cellular level;cellular component organization;cellular component organization at cellular level;cellular component organization or biogenesis;cellular component organization or biogenesis at cellular level;cellular developmental process;cellular…	GO:0007155;GO:0008152;GO:0008544;GO:0009888;GO:0009987;GO:0016043;GO:0022411;GO:0022610;GO:0022617;GO:0030154;GO:0030198;GO:0030574;GO:0032501;GO:0032502;GO:0032963;GO:0035987;GO:0043062;GO:0043170;GO:0044236;GO:0044243;GO:0044259;GO:0048856;GO:0048869;GO:0071840;GO:0071841;GO:0071842;GO:0071845	23.9274	24.2754	23.4667	25.1524	24.2329	24.6814	23.0179	23.3215	23.5163	23.2185	23.2126	22.8352
+	2.40241	0.894702	O00151	O00151	PDLI1_HUMAN	PDLIM1	PDZ and LIM domain protein 1	Color2 [DarkGray]	1	4		biological regulation;regulation of biological process;regulation of biosynthetic process;regulation of cellular biosynthetic process;regulation of cellular macromolecule biosynthetic process;regulation of cellular metabolic process;regulation of cellular process;regulation of gene expression;regulation of macromolecule biosynthetic process;regulation of macromolecule metabolic process;regulation…	GO:0001666;GO:0006355;GO:0006950;GO:0006979;GO:0009889;GO:0010468;GO:0010556;GO:0019219;GO:0019222;GO:0031323;GO:0031326;GO:0042221;GO:0050789;GO:0050794;GO:0050896;GO:0051171;GO:0051252;GO:0060255;GO:0065007;GO:0070482;GO:0080090;GO:2000112	18.2686	18.3238	18.3892	18.1856	18.6619	18.2279	NaN	17.1137	18.1335	17.5645	NaN	16.9808
+	1.85728	0.899856	Q13492;Q13492-2;Q13492-3;Q13492-4;Q13492-5	Q13492;E9PLJ8;E9PKP6;E9PI56;Q13492-2;Q13492-3;Q13492-4;Q13492-5	PICAL_HUMAN	PICALM	Phosphatidylinositol-binding clathrin assembly protein	Color2 [DarkGray]	1	4		anatomical structure development;anatomical structure morphogenesis;axonogenesis;biological regulation;cargo loading into vesicle;cation homeostasis;cell part morphogenesis;cell projection morphogenesis;cell projection organization;cell proliferation;cellular component assembly;cellular component assembly at cellular level;cellular component morphogenesis;cellular component organization;cellular …	GO:0006355;GO:0006461;GO:0006810;GO:0006897;GO:0006898;GO:0006901;GO:0006996;GO:0007409;GO:0008152;GO:0008283;GO:0009653;GO:0009889;GO:0009891;GO:0009892;GO:0009893;GO:0009987;GO:0010324;GO:0010468;GO:0010556;GO:0010557;GO:0010604;GO:0010605;GO:0010628;GO:0010629;GO:0016043;GO:0016044;GO:0016050;GO:0016188;GO:0016192;GO:0016197;GO:0019219;GO:0019222;GO:0021700;GO:0022607;GO:0030030;GO:0030097;GO:…	18.5078	18.0851	18.0966	18.6813	18.2069	18.0712	NaN	16.2059	17.6265	17.5448	17.9373	17.5602
+	1.54707	0.91785	P02751-1	P02751;H0Y7Z1;P02751-10;P02751-11;P02751-13;P02751-14;P02751-17;P02751-1;P02751-3;P02751-4;P02751-5;P02751-6;P02751-7;P02751-8;P02751-9	FINC_HUMAN	FN1	Isoform of P02751, Isoform 1 of Fibronectin	Color2 [DarkGray]	1	4		acute inflammatory response;acute-phase response;anatomical structure formation involved in morphogenesis;anatomical structure morphogenesis;angiogenesis;biological adhesion;biological regulation;blood coagulation;calcium-independent cell-matrix adhesion;cell activation;cell adhesion;cell differentiation;cell junction assembly;cell junction organization;cell migration;cell morphogenesis;cell morp…	GO:0000902;GO:0000904;GO:0001525;GO:0001558;GO:0001775;GO:0002376;GO:0002526;GO:0002576;GO:0006461;GO:0006464;GO:0006810;GO:0006887;GO:0006928;GO:0006950;GO:0006952;GO:0006953;GO:0006954;GO:0007044;GO:0007155;GO:0007160;GO:0007161;GO:0007596;GO:0007599;GO:0008152;GO:0008360;GO:0009611;GO:0009653;GO:0009987;GO:0010720;GO:0010769;GO:0010975;GO:0016043;GO:0016192;GO:0016477;GO:0018149;GO:0019538;GO:…	30.0581	29.4742	29.8422	30.3958	30.2925	29.0162	28.3927	28.2857	29.0927	28.3476	28.97	28.9087
+	1.50323	0.922632	P07225	P07225;A0A0S2Z4L3;G5E9F8;A0A3B3ISJ1;A0A3B3IUA6;A0A3B3IRK9	PROS_HUMAN	PROS1	Vitamin K-dependent protein S	Color2 [DarkGray]	1	4		biological regulation;blood coagulation;cell activation;cell migration;cell motility;cellular component movement;cellular macromolecule metabolic process;cellular metabolic process;cellular process;cellular protein metabolic process;coagulation;defense response;establishment of localization;establishment of localization in cell;exocytosis;fibrinolysis;hemostasis;immune response;immune system proc…	GO:0001775;GO:0002376;GO:0002576;GO:0002673;GO:0002682;GO:0002697;GO:0002920;GO:0006464;GO:0006508;GO:0006810;GO:0006887;GO:0006928;GO:0006950;GO:0006952;GO:0006955;GO:0007596;GO:0007599;GO:0008152;GO:0009987;GO:0010466;GO:0010468;GO:0010951;GO:0016192;GO:0016477;GO:0017187;GO:0018193;GO:0018200;GO:0018214;GO:0019222;GO:0019538;GO:0030168;GO:0030193;GO:0030195;GO:0030449;GO:0031347;GO:0032101;GO:…	19.4791	19.5251	19.5934	19.7826	19.1256	18.9476	18.5334	18.3174	19.7729	17.583	18.2285	17.9041
+	1.89792	0.926928	Q9UBX5	Q9UBX5;G3V4U0;G3XA98	FBLN5_HUMAN	FBLN5	Fibulin-5	Color2 [DarkGray]	1	4		biological adhesion;biological regulation;cell adhesion;cell-matrix adhesion;cell-substrate adhesion;cellular component assembly;cellular component assembly at cellular level;cellular component organization;cellular component organization at cellular level;cellular component organization or biogenesis;cellular component organization or biogenesis at cellular level;cellular localization;cellular m…	GO:0001558;GO:0006810;GO:0007155;GO:0007160;GO:0008104;GO:0009987;GO:0016043;GO:0019222;GO:0022607;GO:0022610;GO:0030198;GO:0031323;GO:0031589;GO:0033036;GO:0034394;GO:0034613;GO:0040008;GO:0043062;GO:0046903;GO:0048251;GO:0048583;GO:0050789;GO:0050794;GO:0051128;GO:0051179;GO:0051234;GO:0051641;GO:0065007;GO:0070727;GO:0071840;GO:0071841;GO:0071842;GO:0071844;GO:0080134;GO:0080135;GO:0085029;GO:…	22.5062	23.0683	22.2683	23.1769	22.7912	21.9609	21.5219	21.0634	21.4557	21.4015	22.0658	21.7315
+	2.95494	0.934174	P48723	P48723	HSP13_HUMAN	HSPA13	Heat shock 70 kDa protein 13	Color2 [DarkGray]	1	4				20.7801	20.9611	20.3383	21.5302	20.4945	20.724	20.458	19.942	20.1241	19.4176	19.7788	19.8425
+	2.44494	0.93523	Q96CG8	Q96CG8;E7EVQ5	CTHR1_HUMAN	CTHRC1	Collagen triple helix repeat-containing protein 1	Color2 [DarkGray]	1	4		anatomical structure morphogenesis;biological regulation;cell migration;cell motility;cell projection organization;cell surface receptor linked signaling pathway;cellular component movement;cellular component organization;cellular component organization at cellular level;cellular component organization or biogenesis;cellular component organization or biogenesis at cellular level;cellular process;…	GO:0001503;GO:0001736;GO:0006928;GO:0007164;GO:0007165;GO:0007166;GO:0008284;GO:0009653;GO:0009966;GO:0009968;GO:0009987;GO:0010646;GO:0010648;GO:0016043;GO:0016055;GO:0016477;GO:0022603;GO:0023051;GO:0023057;GO:0030030;GO:0030111;GO:0030178;GO:0030278;GO:0032092;GO:0032501;GO:0032502;GO:0033688;GO:0033690;GO:0035567;GO:0040011;GO:0042127;GO:0042249;GO:0043393;GO:0043932;GO:0044093;GO:0045595;GO:…	23.2936	23.0012	23.4564	23.5681	23.5496	22.9764	22.1592	21.9151	22.1743	22.0724	22.6497	22.2298
+	1.60611	0.945402	P61960	P61960;P61960-2	UFM1_HUMAN	UFM1	Ubiquitin-fold modifier 1	Color2 [DarkGray]	1	4		biological regulation;cellular macromolecule metabolic process;cellular metabolic process;cellular process;cellular protein metabolic process;cellular response to stimulus;cellular response to stress;macromolecule metabolic process;macromolecule modification;metabolic process;primary metabolic process;protein metabolic process;protein modification by small protein conjugation;protein modification…	GO:0006464;GO:0006950;GO:0008152;GO:0009966;GO:0009987;GO:0019538;GO:0023051;GO:0032446;GO:0033143;GO:0033146;GO:0033554;GO:0034976;GO:0043170;GO:0043412;GO:0044237;GO:0044238;GO:0044260;GO:0044267;GO:0048583;GO:0050789;GO:0050794;GO:0050896;GO:0051716;GO:0065007;GO:0070647;GO:0071569	19.9188	19.6489	20.3824	19.321	20.2911	19.559	18.2372	18.7308	18.815	17.9956	18.8551	18.9897
+	2.44789	0.966499	Q8NE71;Q8NE71-2	Q8NE71;Q8NE71-2;Q5STZ8;A0A0G2JIC2;A0A0G2JJB9	ABCF1_HUMAN	ABCF1	ATP-binding cassette sub-family F member 1	Color2 [DarkGray]	1	4		biological regulation;biosynthetic process;cellular biosynthetic process;cellular macromolecule biosynthetic process;cellular macromolecule metabolic process;cellular metabolic process;cellular process;cellular protein metabolic process;defense response;establishment of localization;inflammatory response;macromolecule biosynthetic process;macromolecule metabolic process;metabolic process;positive…	GO:0006412;GO:0006413;GO:0006417;GO:0006810;GO:0006950;GO:0006952;GO:0006954;GO:0008152;GO:0009058;GO:0009059;GO:0009611;GO:0009889;GO:0009891;GO:0009893;GO:0009987;GO:0010468;GO:0010556;GO:0010557;GO:0010604;GO:0010608;GO:0019222;GO:0019538;GO:0031323;GO:0031325;GO:0031326;GO:0031328;GO:0032268;GO:0032270;GO:0034645;GO:0043170;GO:0044237;GO:0044238;GO:0044249;GO:0044260;GO:0044267;GO:0045727;GO:…	17.4108	17.4096	17.3279	18.022	17.1609	17.9396	NaN	16.3382	NaN	16.7546	NaN	16.6431
+	2.97027	0.969972	O95831;O95831-3	O95831;A0A6Q8PFM5;A0A6Q8PFE1;A0A6Q8PFA7;A0A7I2RLJ8;A0A6Q8PFS4;A0A6Q8PFW2;A0A6Q8PFQ8;A0A6Q8PG15;A0A6Q8PHJ9;A0A6Q8PHC0;A0A7I2PK44;O95831-3;O95831-4	AIFM1_HUMAN	AIFM1	Apoptosis-inducing factor 1, mitochondrial	Color2 [DarkGray]	1	4		activation of caspase activity;apoptosis;apoptosis in response to endoplasmic reticulum stress;biological regulation;catabolic process;cell death;cell differentiation;cell redox homeostasis;cellular catabolic process;cellular component assembly;cellular component assembly at cellular level;cellular component biogenesis;cellular component organization;cellular component organization at cellular le…	GO:0000737;GO:0006139;GO:0006259;GO:0006308;GO:0006309;GO:0006323;GO:0006461;GO:0006807;GO:0006915;GO:0006919;GO:0006996;GO:0008152;GO:0008219;GO:0009056;GO:0009057;GO:0009987;GO:0010257;GO:0010941;GO:0010942;GO:0010952;GO:0012501;GO:0016043;GO:0016265;GO:0019222;GO:0019725;GO:0022607;GO:0030154;GO:0030182;GO:0030261;GO:0032502;GO:0032981;GO:0033108;GO:0034621;GO:0034622;GO:0034641;GO:0042592;GO:…	17.319	16.993	17.2085	17.4034	16.4907	17.4672	NaN	NaN	16.399	16.1245	16.137	16.0475
+	1.93128	0.970726	Q9UI15	Q9UI15;C9J5W6;H7C5N2	TAGL3_HUMAN	TAGLN3	Transgelin-3	Color2 [DarkGray]	1	4		anatomical structure development;biological regulation;central nervous system development;developmental process;negative regulation of biological process;negative regulation of biosynthetic process;negative regulation of cellular biosynthetic process;negative regulation of cellular macromolecule biosynthetic process;negative regulation of cellular metabolic process;negative regulation of cellular…	GO:0000122;GO:0006355;GO:0006357;GO:0007417;GO:0009889;GO:0009890;GO:0009892;GO:0010468;GO:0010556;GO:0010558;GO:0010605;GO:0010629;GO:0019219;GO:0019222;GO:0031323;GO:0031324;GO:0031326;GO:0031327;GO:0032502;GO:0045892;GO:0045934;GO:0048519;GO:0048523;GO:0048731;GO:0048856;GO:0050789;GO:0050794;GO:0051171;GO:0051172;GO:0051252;GO:0051253;GO:0060255;GO:0065007;GO:0080090;GO:2000112;GO:2000113	20.431	20.2542	19.7057	19.6082	19.6342	20.0564	19.176	19.556	19.5534	18.7787	18.2442	18.2037
+	3.23182	0.980737	Q13283	Q13283;A0A7P0P2U7;A0A7I2YQN9;A0A7I2YQU8;A0A7I2V326;A0A7I2V5M7;A0A7I2V651	G3BP1_HUMAN	G3BP1	Ras GTPase-activating protein-binding protein 1	Color2 [DarkGray]	1	4		biological regulation;cellular macromolecule metabolic process;cellular metabolic process;cellular nitrogen compound metabolic process;cellular process;cellular response to stimulus;DNA conformation change;DNA duplex unwinding;DNA geometric change;DNA metabolic process;establishment of localization;intracellular signal transduction;macromolecule metabolic process;metabolic process;negative regula…	GO:0006139;GO:0006259;GO:0006807;GO:0006810;GO:0007165;GO:0007264;GO:0007265;GO:0008152;GO:0009966;GO:0009968;GO:0009987;GO:0010646;GO:0010648;GO:0023051;GO:0023057;GO:0030111;GO:0030178;GO:0032392;GO:0032508;GO:0034641;GO:0035556;GO:0043170;GO:0044237;GO:0044238;GO:0044260;GO:0048519;GO:0048523;GO:0048583;GO:0048585;GO:0050789;GO:0050794;GO:0050896;GO:0051234;GO:0051716;GO:0060828;GO:0065007;GO:…	18.3095	18.3595	18.4202	17.4956	17.955	18.2621	17.5859	17.4491	16.8957	17.1986	17.0452	16.7846
+	3.41776	0.987648	O14562	O14562;H3BRL3	UBFD1_HUMAN	UBFD1	Ubiquitin domain-containing protein UBFD1	Color2 [DarkGray]	1	4				17.2487	17.3144	17.563	17.1128	17.4887	17.2801	NaN	16.1425	16.7131	NaN	NaN	16.1853
+	2.80839	0.990517	O60462;O60462-2;O60462-3;O60462-4;O60462-5	O60462;O60462-2;O60462-3;O60462-4;O60462-5;O60462-6	NRP2_HUMAN	NRP2	Neuropilin-2	Color2 [DarkGray]	1	4		anatomical structure development;anatomical structure formation involved in morphogenesis;angiogenesis;axon extension;axon extension involved in axon guidance;axon guidance;biological adhesion;biological regulation;cell adhesion;cell growth;cell surface receptor linked signaling pathway;cellular process;cellular response to chemical stimulus;cellular response to growth factor stimulus;cellular re…	GO:0001525;GO:0001936;GO:0001938;GO:0006935;GO:0007155;GO:0007165;GO:0007166;GO:0007167;GO:0007169;GO:0007411;GO:0008284;GO:0009605;GO:0009987;GO:0010033;GO:0010594;GO:0010595;GO:0016049;GO:0021675;GO:0022610;GO:0030334;GO:0030335;GO:0032502;GO:0032879;GO:0035924;GO:0040007;GO:0040011;GO:0040012;GO:0040017;GO:0042127;GO:0042221;GO:0042330;GO:0048010;GO:0048518;GO:0048522;GO:0048588;GO:0048589;GO:…	18.5105	19.071	18.3794	19.5065	19.0325	19.1108	18.2641	17.7808	18.3105	17.6285	17.8063	17.7177
+	2.86949	0.995846	P36955	P36955;I3L4N7;I3L4F9;I3L107	PEDF_HUMAN	SERPINF1	Pigment epithelium-derived factor	Color2 [DarkGray]	1	4		aging;anatomical structure development;behavior;biological regulation;carbohydrate homeostasis;cell communication;cell proliferation;cellular chemical homeostasis;cellular glucose homeostasis;cellular homeostasis;cellular process;cellular response to carbohydrate stimulus;cellular response to chemical stimulus;cellular response to cobalt ion;cellular response to corticosteroid stimulus;cellular r…	GO:0001678;GO:0001822;GO:0003008;GO:0007154;GO:0007275;GO:0007568;GO:0007584;GO:0007610;GO:0007611;GO:0007613;GO:0007614;GO:0008283;GO:0008285;GO:0009268;GO:0009605;GO:0009628;GO:0009719;GO:0009725;GO:0009743;GO:0009746;GO:0009749;GO:0009892;GO:0009987;GO:0009991;GO:0010033;GO:0010035;GO:0010038;GO:0010447;GO:0010466;GO:0010468;GO:0010594;GO:0010596;GO:0010605;GO:0010629;GO:0010720;GO:0010951;GO:…	25.0455	25.3422	25.6146	25.3031	25.2934	24.9425	24.8713	24.2356	25.0481	23.7323	24.2015	23.8123
+	1.78323	1.01666	P30046	A6NHG4;P30046;J3KQ18;B5MC82;P30046-2	DOPD_HUMAN	DDT	D-dopachrome decarboxylase	Color2 [DarkGray]	1	4		biosynthetic process;cellular biosynthetic process;cellular metabolic process;cellular process;melanin biosynthetic process;melanin metabolic process;metabolic process;pigment biosynthetic process;pigment metabolic process;secondary metabolic process	GO:0006582;GO:0008152;GO:0009058;GO:0009987;GO:0019748;GO:0042438;GO:0042440;GO:0044237;GO:0044249;GO:0046148	18.8535	18.928	19.3078	18.0603	18.6394	19.0546	17.4288	18.1768	17.9732	17.2352	16.9017	17.6814
+	2.24947	1.03973	P48739;P48739-2;P48739-3	P48739;P48739-2;P48739-3	PIPNB_HUMAN	PITPNB	Phosphatidylinositol transfer protein beta isoform	Color2 [DarkGray]	1	4		biosynthetic process;cellular biosynthetic process;cellular lipid metabolic process;cellular metabolic process;cellular process;chordate embryonic development;developmental process;embryo development;embryo development ending in birth or egg hatching;establishment of localization;glycerolipid biosynthetic process;glycerolipid metabolic process;glycerophospholipid biosynthetic process;glycerophosp…	GO:0001701;GO:0006629;GO:0006644;GO:0006650;GO:0006810;GO:0006869;GO:0008152;GO:0008610;GO:0008654;GO:0009058;GO:0009790;GO:0009792;GO:0009987;GO:0015914;GO:0019637;GO:0032502;GO:0043009;GO:0044237;GO:0044238;GO:0044249;GO:0044255;GO:0044281;GO:0045017;GO:0046474;GO:0046486;GO:0051234;GO:0071702	17.8298	17.7505	17.7651	16.7144	17.1444	17.6543	NaN	16.9899	16.5086	15.9647	15.8699	16.8504
+	1.84225	1.04491	Q03252	Q03252	LMNB2_HUMAN	LMNB2	Lamin-B2	Color2 [DarkGray]	1	4				20.0276	19.8308	19.693	18.8971	19.4524	19.4796	18.2358	18.6462	18.8199	18.6964	18.0551	17.4266
+	1.43744	1.04987	Q9UII2;Q9UII2-2;Q9UII2-3	Q9UII2;Q9UII2-2;Q9UII2-3;A0A0B4J230	ATIF1_HUMAN	ATP5IF1	ATPase inhibitor, mitochondrial	Color2 [DarkGray]	1	4		anatomical structure formation involved in morphogenesis;angiogenesis;biological regulation;biosynthetic process;cell differentiation;cellular biosynthetic process;cellular chemical homeostasis;cellular component assembly;cellular component organization;cellular component organization or biogenesis;cellular developmental process;cellular homeostasis;cellular ion homeostasis;cellular metabolic pro…	GO:0001525;GO:0001936;GO:0001937;GO:0006091;GO:0006140;GO:0006461;GO:0006778;GO:0006779;GO:0006783;GO:0006807;GO:0006873;GO:0008152;GO:0008285;GO:0009058;GO:0009892;GO:0009894;GO:0009987;GO:0016043;GO:0018130;GO:0019219;GO:0019222;GO:0019725;GO:0022607;GO:0030099;GO:0030154;GO:0030218;GO:0030811;GO:0031323;GO:0031324;GO:0031329;GO:0032502;GO:0032780;GO:0033013;GO:0033014;GO:0033121;GO:0034641;GO:…	18.4276	NaN	17.4905	18.1061	17.3174	19.1387	NaN	16.5602	16.9857	17.4159	17.223	NaN
+	2.75629	1.05625	Q6UX71	Q6UX71;Q6UX71-2	PXDC2_HUMAN	PLXDC2	Plexin domain-containing protein 2	Color2 [DarkGray]	1	4		developmental process;multicellular organismal development;multicellular organismal process	GO:0007275;GO:0032501;GO:0032502	19.0638	18.9789	18.3037	19.4191	19.4916	19.3246	18.9489	17.4007	17.9497	17.8238	18.5838	18.3398
+	1.53868	1.05901	P26641	P26641;P26641-2	EF1G_HUMAN	EEF1G	Elongation factor 1-gamma	Color2 [DarkGray]	1	4		biosynthetic process;cellular biosynthetic process;cellular macromolecule biosynthetic process;cellular macromolecule metabolic process;cellular metabolic process;cellular process;cellular protein metabolic process;gene expression;macromolecule biosynthetic process;macromolecule metabolic process;metabolic process;multi-organism process;primary metabolic process;protein metabolic process;response…	GO:0006412;GO:0006414;GO:0008152;GO:0009058;GO:0009059;GO:0009607;GO:0009615;GO:0009987;GO:0010467;GO:0019538;GO:0034645;GO:0043170;GO:0044237;GO:0044238;GO:0044249;GO:0044260;GO:0044267;GO:0050896;GO:0051704;GO:0051707	22.3674	22.3066	22.0215	22.1499	22.1245	22.4655	20.096	21.0871	21.0761	21.3119	20.0502	20.8449
+	2.30173	1.06437	Q9NRN5	Q9NRN5;Q9NRN5-2;B4DNG0	OLFL3_HUMAN	OLFML3	Olfactomedin-like protein 3	Color2 [DarkGray]	1	4		developmental process;multicellular organismal development;multicellular organismal process	GO:0007275;GO:0032501;GO:0032502	24.4888	24.6561	24.5098	24.8182	24.6126	23.7319	24.0471	23.3424	24.3646	22.6007	23.3923	23.0241
+	1.93718	1.07527	P47755;P47755-2	P47755;P47755-2;C9JUG7;F8W9N7	CAZA2_HUMAN	CAPZA2	F-actin-capping protein subunit alpha-2	Color2 [DarkGray]	1	4		actin filament capping;barbed-end actin filament capping;biological regulation;blood coagulation;cellular component assembly;cellular component movement;cellular component organization;cellular component organization or biogenesis;cellular process;coagulation;defense response;hemostasis;immune response;immune system process;innate immune response;macromolecular complex assembly;macromolecular com…	GO:0002376;GO:0006461;GO:0006928;GO:0006950;GO:0006952;GO:0006955;GO:0007596;GO:0007599;GO:0008064;GO:0009987;GO:0010639;GO:0016043;GO:0022607;GO:0030832;GO:0030833;GO:0030834;GO:0030835;GO:0030837;GO:0031333;GO:0032271;GO:0032272;GO:0032501;GO:0032535;GO:0032956;GO:0032970;GO:0033043;GO:0043242;GO:0043244;GO:0043254;GO:0043933;GO:0044087;GO:0045087;GO:0048519;GO:0048523;GO:0050789;GO:0050794;GO:…	17.342	17.257	18.3372	17.5598	18.1054	16.9831	NaN	NaN	16.5705	NaN	16.3608	16.6351
+	1.54968	1.08382	P04216	P04216;E9PNQ8;E9PIM6	THY1_HUMAN	THY1	Thy-1 membrane glycoprotein	Color2 [DarkGray]	1	4		activation of immune response;anatomical structure development;anatomical structure formation involved in morphogenesis;angiogenesis;antigen receptor-mediated signaling pathway;biological adhesion;biological regulation;cell adhesion;cell development;cell junction assembly;cell junction organization;cell surface receptor linked signaling pathway;cell-cell adhesion;cell-substrate junction assembly;…	GO:0001525;GO:0001932;GO:0002253;GO:0002376;GO:0002429;GO:0002682;GO:0002683;GO:0002684;GO:0002694;GO:0002696;GO:0002757;GO:0002764;GO:0002768;GO:0006140;GO:0006469;GO:0006996;GO:0007010;GO:0007044;GO:0007155;GO:0007165;GO:0007166;GO:0009894;GO:0009966;GO:0009968;GO:0009987;GO:0010522;GO:0010524;GO:0010646;GO:0010648;GO:0010721;GO:0010769;GO:0010959;GO:0010975;GO:0016043;GO:0016337;GO:0019219;GO:…	20.1198	19.7589	20.3074	19.1832	20.0299	19.8816	18.306	18.328	19.8579	17.8747	18.2147	18.5821
+	2.11724	1.08854	O75084;Q14332	Q14332;O75084	FZD2_HUMAN;FZD7_HUMAN	FZD2;FZD7	Frizzled-7	Color2 [DarkGray]	1	4		anatomical structure development;anatomical structure morphogenesis;biological adhesion;biological regulation;canonical Wnt receptor signaling pathway;cell activation;cell adhesion;cell communication;cell development;cell differentiation;cell division;cell morphogenesis;cell morphogenesis involved in differentiation;cell surface receptor linked signaling pathway;cell-cell signaling;cell-substrate…	GO:0000902;GO:0000904;GO:0001775;GO:0002376;GO:0002521;GO:0003008;GO:0003149;GO:0003150;GO:0003151;GO:0003382;GO:0006140;GO:0006355;GO:0007154;GO:0007155;GO:0007162;GO:0007165;GO:0007166;GO:0007267;GO:0007584;GO:0007600;GO:0007606;GO:0007608;GO:0008284;GO:0009605;GO:0009653;GO:0009889;GO:0009891;GO:0009893;GO:0009966;GO:0009967;GO:0009987;GO:0009991;GO:0009996;GO:0010453;GO:0010454;GO:0010468;GO:…	16.3898	16.5822	16.0413	16.6782	16.3358	15.7484	NaN	15.1354	16.1167	14.9138	NaN	14.6637
+	2.15645	1.08993	Q15637;Q15637-2;Q15637-3;Q15637-4;Q15637-6	Q15637;Q15637-2;Q15637-3;Q15637-4;Q15637-5;Q15637-6;Q15637-7;A0A7P0T9U7	SF01_HUMAN	SF1	Splicing factor 1	Color2 [DarkGray]	1	4		biological regulation;biosynthetic process;cell differentiation;cellular biosynthetic process;cellular component assembly;cellular component assembly at cellular level;cellular component organization;cellular component organization at cellular level;cellular component organization or biogenesis;cellular component organization or biogenesis at cellular level;cellular developmental process;cellular…	GO:0000245;GO:0000375;GO:0000377;GO:0000389;GO:0000398;GO:0003006;GO:0006139;GO:0006351;GO:0006355;GO:0006376;GO:0006396;GO:0006397;GO:0006807;GO:0007530;GO:0008152;GO:0008285;GO:0008380;GO:0009058;GO:0009059;GO:0009889;GO:0009987;GO:0010468;GO:0010556;GO:0016043;GO:0016070;GO:0016071;GO:0019216;GO:0019218;GO:0019219;GO:0019222;GO:0022414;GO:0022607;GO:0022618;GO:0030154;GO:0030238;GO:0031323;GO:…	19.8816	19.8839	19.7173	18.9088	19.4468	19.8174	18.1639	18.1503	18.8457	18.4119	18.2857	17.8708
+	2.68792	1.09068	Q04637;Q04637-3;Q04637-4;Q04637-5;Q04637-8;Q04637-9	Q04637;E7EX73;E7EUU4;A0A7I2Y1C3;Q04637-3;Q04637-4;Q04637-5;Q04637-6;Q04637-7;Q04637-8;Q04637-9;E9PGM1	IF4G1_HUMAN	EIF4G1	Eukaryotic translation initiation factor 4 gamma 1	Color2 [DarkGray]	1	4		biological regulation;biosynthetic process;catabolic process;cell surface receptor linked signaling pathway;cellular biosynthetic process;cellular catabolic process;cellular macromolecule biosynthetic process;cellular macromolecule catabolic process;cellular macromolecule metabolic process;cellular metabolic process;cellular nitrogen compound metabolic process;cellular process;cellular protein me…	GO:0000184;GO:0000288;GO:0000289;GO:0000956;GO:0006139;GO:0006396;GO:0006397;GO:0006401;GO:0006402;GO:0006412;GO:0006413;GO:0006417;GO:0006446;GO:0006807;GO:0007165;GO:0007166;GO:0007167;GO:0007169;GO:0008152;GO:0008286;GO:0009056;GO:0009057;GO:0009058;GO:0009059;GO:0009719;GO:0009725;GO:0009889;GO:0009987;GO:0010033;GO:0010467;GO:0010468;GO:0010556;GO:0010608;GO:0016032;GO:0016070;GO:0016071;GO:…	18.6461	18.405	17.9311	17.4868	18.0975	18.7444	NaN	17.4129	17.1672	17.0759	16.5763	17.4068
+	2.38462	1.09507	A8MWD9;P62308	A8MWD9;P62308;Q49AN9;F5H013	RUXGL_HUMAN;RUXG_HUMAN	SNRPG;SNRPGP15	Putative small nuclear ribonucleoprotein G-like protein 15	Color2 [DarkGray]	1	4		biosynthetic process;cellular biosynthetic process;cellular component assembly;cellular component assembly at cellular level;cellular component organization;cellular component organization at cellular level;cellular component organization or biogenesis;cellular component organization or biogenesis at cellular level;cellular macromolecular complex assembly;cellular macromolecular complex subunit o…	GO:0000245;GO:0000375;GO:0000377;GO:0000387;GO:0000398;GO:0006139;GO:0006351;GO:0006353;GO:0006366;GO:0006369;GO:0006396;GO:0006397;GO:0006807;GO:0008152;GO:0008334;GO:0008380;GO:0009058;GO:0009059;GO:0009987;GO:0010467;GO:0016043;GO:0016070;GO:0016071;GO:0022607;GO:0022618;GO:0031123;GO:0031124;GO:0032774;GO:0034621;GO:0034622;GO:0034641;GO:0034645;GO:0034660;GO:0043170;GO:0043933;GO:0044237;GO:…	18.1267	18.0303	18.7132	NaN	17.9707	NaN	NaN	17.2893	16.9362	NaN	NaN	17.1199
+	2.85379	1.09654	Q86SR1	Q86SR1;Q86SR1-2;Q86SR1-4	GLT10_HUMAN	GALNT10	Polypeptide N-acetylgalactosaminyltransferase 10	Color2 [DarkGray]	1	4		carbohydrate metabolic process;cellular carbohydrate metabolic process;cellular macromolecule metabolic process;cellular metabolic process;cellular process;cellular protein metabolic process;glycosylation;macromolecule glycosylation;macromolecule metabolic process;macromolecule modification;metabolic process;O-glycan processing;post-translational protein modification;primary metabolic process;pro…	GO:0005975;GO:0006464;GO:0006486;GO:0006493;GO:0008152;GO:0009987;GO:0016266;GO:0019538;GO:0043170;GO:0043412;GO:0043413;GO:0043687;GO:0044237;GO:0044238;GO:0044260;GO:0044262;GO:0044267;GO:0070085	19.3886	19.8572	19.2715	20.0521	19.6867	19.0147	19.0186	18.3433	19.1115	18.167	18.3773	17.8678
+	2.20494	1.09735	Q15389;Q15389-2	Q15389;Q15389-2;E7ERK4;B4DTQ9	ANGP1_HUMAN	ANGPT1	Angiopoietin-1	Color2 [DarkGray]	1	4		activation of protein kinase activity;activation of transmembrane receptor protein tyrosine kinase activity;amine metabolic process;aminoglycan biosynthetic process;aminoglycan metabolic process;anatomical structure development;anatomical structure formation involved in morphogenesis;angiogenesis;biological adhesion;biological regulation;biosynthetic process;blood coagulation;blood vessel develop…	GO:0000271;GO:0001525;GO:0001568;GO:0001701;GO:0001817;GO:0001932;GO:0001933;GO:0001934;GO:0001959;GO:0002040;GO:0002090;GO:0002092;GO:0002376;GO:0002682;GO:0002697;GO:0002700;GO:0002718;GO:0002739;GO:0002740;GO:0003008;GO:0003013;GO:0003018;GO:0005975;GO:0005976;GO:0006022;GO:0006023;GO:0006024;GO:0006461;GO:0006790;GO:0006807;GO:0006928;GO:0006935;GO:0007155;GO:0007162;GO:0007165;GO:0007166;GO:…	18.9128	17.9333	17.8465	18.6011	17.4299	18.2641	NaN	17.1406	17.447	16.8058	NaN	16.8759
+	2.63613	1.0977	Q09028;Q09028-2;Q09028-3;Q09028-4	Q09028;Q09028-2;Q09028-3;Q09028-4	RBBP4_HUMAN	RBBP4	Histone-binding protein RBBP4	Color2 [DarkGray]	1	4		ATP-dependent chromatin remodeling;biological regulation;biosynthetic process;cell cycle;cell cycle process;cellular biosynthetic process;cellular component assembly;cellular component assembly at cellular level;cellular component organization;cellular component organization at cellular level;cellular component organization or biogenesis;cellular component organization or biogenesis at cellular l…	GO:0000086;GO:0000278;GO:0006139;GO:0006259;GO:0006260;GO:0006325;GO:0006333;GO:0006334;GO:0006335;GO:0006336;GO:0006338;GO:0006351;GO:0006355;GO:0006807;GO:0006996;GO:0007049;GO:0008152;GO:0008285;GO:0009058;GO:0009059;GO:0009889;GO:0009892;GO:0009987;GO:0010467;GO:0010468;GO:0010556;GO:0010605;GO:0010629;GO:0016043;GO:0016070;GO:0016568;GO:0019219;GO:0019222;GO:0022402;GO:0022607;GO:0031055;GO:…	18.5976	18.6311	19.1613	17.9197	18.5545	18.2116	NaN	17.5727	17.5017	NaN	16.9383	17.647
+	3.88337	1.11919	P35442	P35442;A0A3B3ITK0;A0A7I2YQ86;A0A7I2YQT6;A0A7I2V585	TSP2_HUMAN	THBS2	Thrombospondin-2	Color2 [DarkGray]	1	4		biological adhesion;biological regulation;cell adhesion;cellular process;negative regulation of angiogenesis;negative regulation of biological process;negative regulation of developmental process;positive regulation of biological process;positive regulation of cellular component biogenesis;positive regulation of cellular component organization;positive regulation of cellular process;positive regu…	GO:0007155;GO:0009987;GO:0016525;GO:0022603;GO:0022610;GO:0044087;GO:0044089;GO:0045765;GO:0048518;GO:0048519;GO:0048522;GO:0050789;GO:0050793;GO:0050794;GO:0050807;GO:0051093;GO:0051094;GO:0051128;GO:0051130;GO:0051239;GO:0051960;GO:0051962;GO:0051963;GO:0051965;GO:0065007;GO:2000026	22.1693	22.1804	21.8592	22.569	22.9669	22.1761	21.9039	21.0642	21.2037	21.0111	21.0264	21.4021
+	1.48016	1.13447	Q00325;Q00325-2	Q00325;F8VVM2;Q00325-2	MPCP_HUMAN	SLC25A3	Phosphate carrier protein, mitochondrial	Color2 [DarkGray]	1	4		anion transport;cellular metabolic process;cellular process;establishment of localization;generation of precursor metabolites and energy;inorganic anion transport;ion transmembrane transport;ion transport;metabolic process;phosphate ion transmembrane transport;phosphate ion transport;transmembrane transport;transport	GO:0006091;GO:0006810;GO:0006811;GO:0006817;GO:0006820;GO:0008152;GO:0009987;GO:0015698;GO:0034220;GO:0035435;GO:0044237;GO:0051234;GO:0055085	16.8058	16.327	15.6855	16.0454	16.3269	14.8443	NaN	NaN	15.1831	14.4634	NaN	14.9675
+	2.49624	1.13512	Q12905	Q12905;B4DY09	ILF2_HUMAN	ILF2	Interleukin enhancer-binding factor 2	Color2 [DarkGray]	1	4		biological regulation;biosynthetic process;cellular biosynthetic process;cellular macromolecule biosynthetic process;cellular macromolecule metabolic process;cellular metabolic process;cellular nitrogen compound metabolic process;cellular process;immune response;immune system process;macromolecule biosynthetic process;macromolecule metabolic process;metabolic process;nitrogen compound metabolic p…	GO:0002376;GO:0006139;GO:0006351;GO:0006355;GO:0006807;GO:0006955;GO:0008152;GO:0009058;GO:0009059;GO:0009889;GO:0009891;GO:0009893;GO:0009987;GO:0010468;GO:0010556;GO:0010557;GO:0010604;GO:0010628;GO:0016070;GO:0019219;GO:0019222;GO:0031323;GO:0031325;GO:0031326;GO:0031328;GO:0032774;GO:0034641;GO:0034645;GO:0043170;GO:0044237;GO:0044238;GO:0044249;GO:0044260;GO:0045893;GO:0045935;GO:0048518;GO:…	19.4577	19.1836	18.9571	18.5893	18.4612	19.3703	NaN	17.3562	18.1263	18.5989	17.3333	17.9256
+	1.66764	1.15161	Q9NR12;Q9NR12-2	Q9NR12;D6RF83;D6RH06;D6RAN1;Q9NR12-4;Q9NR12-5;Q9NR12-6;Q9NR12-2;Q9NR12-3;H7BYK4	PDLI7_HUMAN	PDLIM7	PDZ and LIM domain protein 7	Color2 [DarkGray]	1	4		actin cytoskeleton organization;actin filament-based process;biological regulation;cell differentiation;cellular component organization;cellular component organization at cellular level;cellular component organization or biogenesis;cellular component organization or biogenesis at cellular level;cellular developmental process;cellular membrane organization;cellular process;cytoskeleton organizatio…	GO:0001503;GO:0006810;GO:0006897;GO:0006898;GO:0006996;GO:0007010;GO:0007275;GO:0009987;GO:0010324;GO:0016043;GO:0016044;GO:0016192;GO:0030029;GO:0030036;GO:0030154;GO:0030278;GO:0032501;GO:0032502;GO:0045595;GO:0045597;GO:0045667;GO:0045669;GO:0048518;GO:0048522;GO:0048869;GO:0050789;GO:0050793;GO:0050794;GO:0051094;GO:0051234;GO:0051239;GO:0061024;GO:0065007;GO:0071840;GO:0071841;GO:0071842	18.8372	18.2757	19.0168	18.4759	19.7854	18.1451	NaN	17.1786	18.5325	NaN	17.0787	17.6278
+	1.53912	1.15774	Q13435	Q13435;H0YCG1;E9PPJ0;E9PJ04;E9PJT3;E9PIL8	SF3B2_HUMAN	SF3B2	Splicing factor 3B subunit 2	Color2 [DarkGray]	1	4		cellular macromolecule metabolic process;cellular metabolic process;cellular nitrogen compound metabolic process;cellular process;gene expression;macromolecule metabolic process;metabolic process;mRNA metabolic process;mRNA processing;nitrogen compound metabolic process;nuclear mRNA splicing, via spliceosome;nucleic acid metabolic process;nucleobase-containing compound metabolic process;primary m…	GO:0000375;GO:0000377;GO:0000398;GO:0006139;GO:0006396;GO:0006397;GO:0006807;GO:0008152;GO:0008380;GO:0009987;GO:0010467;GO:0016032;GO:0016070;GO:0016071;GO:0034641;GO:0043170;GO:0044237;GO:0044238;GO:0044260;GO:0090304	19.2197	19.3517	18.3844	17.9376	18.0879	18.4427	NaN	18.0836	17.3097	NaN	NaN	16.8455
+	1.86713	1.15804	P20700	P20700;E9PBF6;A0A0D9SFE5	LMNB1_HUMAN	LMNB1	Lamin-B1	Color2 [DarkGray]	1	4		apoptosis;cell death;cellular component disassembly;cellular component disassembly at cellular level;cellular component disassembly involved in apoptosis;cellular component organization;cellular component organization at cellular level;cellular component organization or biogenesis;cellular component organization or biogenesis at cellular level;cellular process;death;programmed cell death	GO:0006915;GO:0006921;GO:0008219;GO:0009987;GO:0012501;GO:0016043;GO:0016265;GO:0022411;GO:0071840;GO:0071841;GO:0071842;GO:0071845	19.4437	19.1508	18.8827	17.6828	18.6006	18.9583	17.5584	17.4572	17.698	17.473	17.1838	NaN
+	1.6826	1.16753	P08603	P08603;A0A8Q3WLY2;A0A8Q3WLF7;A0A8Q3WKW3;A0A8Q3WKW7;A0A8Q3WKX4;A0A8Q3SID8;A0A8Q3SIC3;A0A8Q3SIE0;A0A8Q3SI99;A0A8Q3SIA1	CFAH_HUMAN	CFH	Complement factor H	Color2 [DarkGray]	1	4		activation of immune response;biological regulation;complement activation;complement activation, alternative pathway;defense response;humoral immune response;immune effector process;immune response;immune system process;innate immune response;macromolecule metabolic process;metabolic process;positive regulation of biological process;positive regulation of immune response;positive regulation of im…	GO:0002252;GO:0002253;GO:0002376;GO:0002673;GO:0002682;GO:0002684;GO:0002697;GO:0002920;GO:0006950;GO:0006952;GO:0006955;GO:0006956;GO:0006957;GO:0006959;GO:0008152;GO:0010468;GO:0019222;GO:0019538;GO:0030449;GO:0031347;GO:0032101;GO:0043170;GO:0044238;GO:0045087;GO:0048518;GO:0048583;GO:0048584;GO:0050727;GO:0050776;GO:0050778;GO:0050789;GO:0050896;GO:0051246;GO:0060255;GO:0065007;GO:0070613;GO:…	21.06	21.7153	21.7905	22.0795	22.2805	22.2761	19.7204	20.2096	20.7322	20.086	20.3655	20.5707
+	3.35738	1.18231	Q99729;Q99729-2;Q99729-3;Q99729-4	Q99729;D6RD18;D6RBZ0;D6R9P3;Q99729-2;Q99729-3;Q99729-4	ROAA_HUMAN	HNRNPAB	Heterogeneous nuclear ribonucleoprotein A/B	Color2 [DarkGray]	1	4		anatomical structure morphogenesis;biological regulation;cell morphogenesis;cell morphogenesis involved in differentiation;cellular component morphogenesis;cellular component organization;cellular component organization or biogenesis;cellular developmental process;cellular process;developmental process;epithelial to mesenchymal transition;negative regulation of biological process;negative regulat…	GO:0000122;GO:0000902;GO:0000904;GO:0001837;GO:0006355;GO:0006357;GO:0009653;GO:0009889;GO:0009890;GO:0009891;GO:0009892;GO:0009893;GO:0009987;GO:0010468;GO:0010556;GO:0010557;GO:0010558;GO:0010604;GO:0010605;GO:0010628;GO:0010629;GO:0016043;GO:0019219;GO:0019222;GO:0031323;GO:0031324;GO:0031325;GO:0031326;GO:0031327;GO:0031328;GO:0032502;GO:0032989;GO:0045892;GO:0045893;GO:0045934;GO:0045935;GO:…	19.2252	18.6116	18.7392	18.6638	18.7467	18.5247	18.0096	18.1082	17.6011	17.4961	17.0845	17.0278
+	2.43038	1.18772	Q9UN86;Q9UN86-2	Q9UN86;Q9UN86-2;A0A7I2YQD9;A0A7I2V382;A0A7I2V3P9;A0A7I2V647	G3BP2_HUMAN	G3BP2	Ras GTPase-activating protein-binding protein 2	Color2 [DarkGray]	1	4		biological regulation;cellular process;cellular response to stimulus;cytoplasmic sequestering of NF-kappaB;cytoplasmic sequestering of protein;cytoplasmic sequestering of transcription factor;establishment of localization;establishment of RNA localization;intracellular signal transduction;maintenance of location;maintenance of location in cell;maintenance of protein location;maintenance of protei…	GO:0006810;GO:0007165;GO:0007253;GO:0007264;GO:0007265;GO:0009987;GO:0015931;GO:0032386;GO:0032387;GO:0032507;GO:0032879;GO:0032880;GO:0033157;GO:0034762;GO:0034763;GO:0035556;GO:0042306;GO:0042308;GO:0042345;GO:0042347;GO:0042990;GO:0042992;GO:0042994;GO:0045185;GO:0046822;GO:0046823;GO:0048519;GO:0048523;GO:0050657;GO:0050658;GO:0050789;GO:0050794;GO:0050896;GO:0051028;GO:0051049;GO:0051051;GO:…	17.1887	16.5751	16.4357	16.2104	16.3184	16.4757	NaN	15.4477	15.8459	14.3583	15.9817	15.0978
+	2.90611	1.2026	Q13308;Q13308-6	Q13308;Q13308-2;Q13308-3;Q13308-5;Q13308-6	PTK7_HUMAN	PTK7	Inactive tyrosine-protein kinase 7	Color2 [DarkGray]	1	4		actin cytoskeleton organization;actin cytoskeleton reorganization;actin filament-based process;anatomical structure development;anatomical structure formation involved in morphogenesis;anatomical structure morphogenesis;axis elongation;biological adhesion;biological regulation;canonical Wnt receptor signaling pathway;cell adhesion;cell communication;cell differentiation;cell migration;cell motili…	GO:0001736;GO:0001843;GO:0002009;GO:0003401;GO:0006928;GO:0006950;GO:0006996;GO:0007010;GO:0007154;GO:0007155;GO:0007163;GO:0007164;GO:0007165;GO:0007166;GO:0007584;GO:0009605;GO:0009611;GO:0009653;GO:0009888;GO:0009987;GO:0009991;GO:0010975;GO:0010976;GO:0016043;GO:0016055;GO:0016477;GO:0022603;GO:0022610;GO:0030010;GO:0030029;GO:0030036;GO:0030154;GO:0030855;GO:0030859;GO:0031344;GO:0031346;GO:…	20.0543	20.4768	20.4614	21.1944	21.339	20.7457	20.3423	19.485	20.0267	18.7462	19.4832	19.5415
+	2.76509	1.21464	P22234	P22234;P22234-2;E9PBS1;D6RF62	PUR6_HUMAN	PAICS	Bifunctional phosphoribosylaminoimidazole carboxylase/phosphoribosylaminoimidazole succinocarboxamide synthetase	Color2 [DarkGray]	1	4		biosynthetic process;cellular aromatic compound metabolic process;cellular biosynthetic process;cellular metabolic process;cellular nitrogen compound biosynthetic process;cellular nitrogen compound metabolic process;cellular process;'de novo' IMP biosynthetic process;heterocycle biosynthetic process;heterocycle metabolic process;IMP biosynthetic process;IMP metabolic process;metabolic process;nit…	GO:0006139;GO:0006144;GO:0006163;GO:0006164;GO:0006188;GO:0006189;GO:0006725;GO:0006753;GO:0006807;GO:0008152;GO:0009058;GO:0009112;GO:0009113;GO:0009117;GO:0009123;GO:0009124;GO:0009126;GO:0009127;GO:0009150;GO:0009152;GO:0009156;GO:0009161;GO:0009165;GO:0009167;GO:0009168;GO:0009259;GO:0009260;GO:0009987;GO:0018130;GO:0034641;GO:0034654;GO:0042440;GO:0044237;GO:0044238;GO:0044249;GO:0044271;GO:…	18.2615	17.9474	18.1953	17.4001	17.5119	17.7371	NaN	17.0103	16.3762	NaN	NaN	16.4962
+	1.34564	1.21521	Q99983	Q99983	OMD_HUMAN	OMD	Osteomodulin	Color2 [DarkGray]	1	4		amine metabolic process;aminoglycan biosynthetic process;aminoglycan catabolic process;aminoglycan metabolic process;biological adhesion;biosynthetic process;carbohydrate biosynthetic process;carbohydrate catabolic process;carbohydrate metabolic process;catabolic process;cell adhesion;cellular biosynthetic process;cellular catabolic process;cellular metabolic process;cellular process;glycosaminog…	GO:0000271;GO:0000272;GO:0005975;GO:0005976;GO:0006022;GO:0006023;GO:0006024;GO:0006026;GO:0006027;GO:0006790;GO:0006807;GO:0007155;GO:0008152;GO:0009056;GO:0009057;GO:0009058;GO:0009059;GO:0009308;GO:0009987;GO:0016051;GO:0016052;GO:0018146;GO:0022610;GO:0030203;GO:0042339;GO:0042340;GO:0043170;GO:0044237;GO:0044238;GO:0044248;GO:0044249;GO:0044272;GO:0044273;GO:0044281	19.4382	19.9447	20.2543	18.1242	18.9712	18.981	18.161	17.6977	19.0289	NaN	16.9418	17.9705
+	1.83595	1.23485	Q96I24	Q96I24;Q96I24-2	FUBP3_HUMAN	FUBP3	Far upstream element-binding protein 3	Color2 [DarkGray]	1	4		biological regulation;biosynthetic process;cellular biosynthetic process;cellular macromolecule biosynthetic process;cellular macromolecule metabolic process;cellular metabolic process;cellular nitrogen compound metabolic process;cellular process;macromolecule biosynthetic process;macromolecule metabolic process;metabolic process;nitrogen compound metabolic process;nucleic acid metabolic process;…	GO:0006139;GO:0006351;GO:0006355;GO:0006357;GO:0006807;GO:0008152;GO:0009058;GO:0009059;GO:0009889;GO:0009891;GO:0009893;GO:0009987;GO:0010468;GO:0010556;GO:0010557;GO:0010604;GO:0010628;GO:0016070;GO:0019219;GO:0019222;GO:0031323;GO:0031325;GO:0031326;GO:0031328;GO:0032774;GO:0034641;GO:0034645;GO:0043170;GO:0044237;GO:0044238;GO:0044249;GO:0044260;GO:0045893;GO:0045935;GO:0045944;GO:0048518;GO:…	18.0111	17.8641	17.29	16.3248	16.8672	17.4306	NaN	16.6292	16.7487	16.2559	15.7058	14.976
+	2.05164	1.2445	Q05707	Q05707;Q05707-2;Q05707-3	COEA1_HUMAN	COL14A1	Collagen alpha-1(XIV) chain	Color2 [DarkGray]	1	4		anatomical structure development;anatomical structure homeostasis;biological adhesion;biological regulation;cardiac muscle tissue development;cell adhesion;cell-cell adhesion;cellular component disassembly;cellular component disassembly at cellular level;cellular component organization;cellular component organization at cellular level;cellular component organization or biogenesis;cellular compone…	GO:0001558;GO:0001894;GO:0003229;GO:0007155;GO:0008152;GO:0009888;GO:0009987;GO:0010611;GO:0014706;GO:0014743;GO:0016043;GO:0016202;GO:0016337;GO:0022411;GO:0022610;GO:0022617;GO:0030198;GO:0030199;GO:0030574;GO:0032501;GO:0032502;GO:0032963;GO:0040008;GO:0042592;GO:0043062;GO:0043170;GO:0043502;GO:0044057;GO:0044236;GO:0044243;GO:0044259;GO:0045595;GO:0046620;GO:0048634;GO:0048638;GO:0048738;GO:…	22.8724	22.7502	22.499	20.9558	21.2013	21.43	22.0039	20.417	21.4389	20.4773	20.5812	20.6578
+	2.4556	1.25148	P51884	P51884	LUM_HUMAN	LUM	Lumican	Color2 [DarkGray]	1	4		amine metabolic process;aminoglycan biosynthetic process;aminoglycan catabolic process;aminoglycan metabolic process;anatomical structure development;biological regulation;biosynthetic process;carbohydrate biosynthetic process;carbohydrate catabolic process;carbohydrate metabolic process;cartilage development;catabolic process;cellular biosynthetic process;cellular catabolic process;cellular comp…	GO:0000271;GO:0000272;GO:0003008;GO:0005975;GO:0005976;GO:0006022;GO:0006023;GO:0006024;GO:0006026;GO:0006027;GO:0006355;GO:0006357;GO:0006790;GO:0006807;GO:0007600;GO:0007601;GO:0008152;GO:0009056;GO:0009057;GO:0009058;GO:0009059;GO:0009308;GO:0009888;GO:0009889;GO:0009891;GO:0009893;GO:0009987;GO:0010033;GO:0010468;GO:0010556;GO:0010557;GO:0010604;GO:0010628;GO:0014070;GO:0016043;GO:0016051;GO:…	27.0314	26.7821	27.9246	26.9034	27.3496	26.4683	25.9204	25.5463	26.1871	25.0681	25.9529	25.5452
+	1.64089	1.25918	P01024	P01024;A0A8Q3WM02;A0A8Q3SI34;A0A8Q3SI05	CO3_HUMAN	C3	Complement C3	Color2 [DarkGray]	1	4		activation of immune response;biological regulation;carboxylic acid metabolic process;cell surface receptor linked signaling pathway;cellular ketone metabolic process;cellular lipid metabolic process;cellular metabolic process;cellular process;cellular response to stimulus;complement activation;complement activation, alternative pathway;complement activation, classical pathway;defense response;fa…	GO:0001796;GO:0001798;GO:0001817;GO:0001819;GO:0001932;GO:0001934;GO:0001969;GO:0001970;GO:0002252;GO:0002253;GO:0002376;GO:0002673;GO:0002675;GO:0002682;GO:0002684;GO:0002697;GO:0002699;GO:0002703;GO:0002705;GO:0002706;GO:0002708;GO:0002712;GO:0002714;GO:0002819;GO:0002821;GO:0002822;GO:0002824;GO:0002861;GO:0002863;GO:0002864;GO:0002866;GO:0002883;GO:0002885;GO:0002886;GO:0002888;GO:0002889;GO:…	21.9126	22.2188	22.1498	23.2393	22.1534	22.94	20.4732	20.4463	22.0327	20.4821	20.8703	20.6491
+	1.51753	1.2619	P51571	P51571;A6NLM8	SSRD_HUMAN	SSR4	Translocon-associated protein subunit delta	Color2 [DarkGray]	1	4		biosynthetic process;cellular biosynthetic process;cellular macromolecule biosynthetic process;cellular macromolecule metabolic process;cellular metabolic process;cellular process;cellular protein metabolic process;cotranslational protein targeting to membrane;establishment of localization;establishment of localization in cell;establishment of protein localization;establishment of protein localiz…	GO:0006412;GO:0006605;GO:0006612;GO:0006613;GO:0006614;GO:0006810;GO:0006886;GO:0008152;GO:0009058;GO:0009059;GO:0009987;GO:0010467;GO:0015031;GO:0019538;GO:0034645;GO:0043170;GO:0044237;GO:0044238;GO:0044249;GO:0044260;GO:0044267;GO:0045047;GO:0045184;GO:0046907;GO:0051234;GO:0051649;GO:0072594;GO:0072599	17.5975	16.7414	16.1584	17.2372	16.8981	16.4466	NaN	NaN	16.3863	14.5852	NaN	15.7824
+	2.55829	1.27379	Q8NBP7	Q8NBP7;Q8NBP7-2;A0A669KBG0	PCSK9_HUMAN	PCSK9	Proprotein convertase subtilisin/kexin type 9	Color2 [DarkGray]	1	4		acylglycerol metabolic process;alcohol metabolic process;anatomical structure development;apoptosis;biological regulation;catabolic process;cell communication;cell death;cell differentiation;cellular catabolic process;cellular developmental process;cellular lipid metabolic process;cellular macromolecule catabolic process;cellular macromolecule metabolic process;cellular metabolic process;cellular…	GO:0001822;GO:0001889;GO:0001919;GO:0001920;GO:0002028;GO:0002090;GO:0002092;GO:0006066;GO:0006508;GO:0006629;GO:0006638;GO:0006639;GO:0006641;GO:0006644;GO:0006662;GO:0006810;GO:0006915;GO:0006950;GO:0007034;GO:0007041;GO:0007154;GO:0008152;GO:0008202;GO:0008203;GO:0008219;GO:0009056;GO:0009057;GO:0009267;GO:0009605;GO:0009719;GO:0009725;GO:0009892;GO:0009893;GO:0009894;GO:0009896;GO:0009966;GO:…	19.6075	19.2117	19.7411	18.9562	19.9107	19.1429	19.0992	18.4275	18.9173	NaN	17.6686	17.4167
+	3.37445	1.2773	P61923;P61923-5	P61923;P61923-4;P61923-5;F8VYZ4;F8VXB1;F8VXR1;F8VVA7;F8VUC5;F8W156	COPZ1_HUMAN	COPZ1	Coatomer subunit zeta-1	Color2 [DarkGray]	1	4		cellular component organization;cellular component organization at cellular level;cellular component organization or biogenesis;cellular component organization or biogenesis at cellular level;cellular process;COPI coating of Golgi vesicle;establishment of localization;establishment of localization in cell;establishment of protein localization;Golgi transport vesicle coating;Golgi vesicle transpor…	GO:0006810;GO:0006886;GO:0006890;GO:0006891;GO:0006901;GO:0006996;GO:0009987;GO:0015031;GO:0016043;GO:0016050;GO:0016192;GO:0045184;GO:0046907;GO:0048193;GO:0048200;GO:0048205;GO:0051234;GO:0051649;GO:0061024;GO:0071840;GO:0071841;GO:0071842	19.119	18.8577	18.9749	18.5979	19.1225	19.0957	NaN	18.4029	17.8996	17.3364	17.0063	17.7748
+	1.63538	1.27812	Q99832	Q99832;Q99832-2;Q99832-3;Q99832-4	TCPH_HUMAN	CCT7	T-complex protein 1 subunit eta	Color2 [DarkGray]	1	4		binding of sperm to zona pellucida;cell recognition;cell-cell recognition;cellular macromolecule metabolic process;cellular metabolic process;cellular process;cellular process involved in reproduction;cellular protein metabolic process;'de novo' posttranslational protein folding;'de novo' protein folding;macromolecule metabolic process;metabolic process;primary metabolic process;protein folding;p…	GO:0006457;GO:0006458;GO:0007339;GO:0008037;GO:0008152;GO:0009987;GO:0009988;GO:0019538;GO:0022414;GO:0035036;GO:0043170;GO:0044237;GO:0044238;GO:0044260;GO:0044267;GO:0048610;GO:0051084	17.7285	17.5434	17.3031	16.8724	17.1187	17.009	NaN	16.6989	16.746	16.1084	14.0771	16.2914
+	2.24941	1.28517	O15498;O15498-2	O15498;O15498-2;A0A7I2V3A1;A0A7I2V3V7;A0A7I2V4L6	YKT6_HUMAN	YKT6	Synaptobrevin homolog YKT6	Color2 [DarkGray]	1	4		cellular component organization;cellular component organization at cellular level;cellular component organization or biogenesis;cellular component organization or biogenesis at cellular level;cellular membrane fusion;cellular membrane organization;cellular process;endosome transport;ER to Golgi vesicle-mediated transport;establishment of localization;establishment of localization in cell;establis…	GO:0006810;GO:0006888;GO:0006903;GO:0006904;GO:0006906;GO:0006944;GO:0006996;GO:0008152;GO:0009987;GO:0015031;GO:0016043;GO:0016044;GO:0016050;GO:0016192;GO:0016197;GO:0022406;GO:0042147;GO:0045184;GO:0046907;GO:0048193;GO:0048278;GO:0048284;GO:0051234;GO:0051649;GO:0061024;GO:0061025;GO:0071840;GO:0071841;GO:0071842	17.3027	17.4498	17.5518	17.7286	17.6687	16.8229	NaN	NaN	16.539	15.3411	NaN	16.5266
+	1.99871	1.28668	Q9UPT6	Q9UPT6;E9PFH7;A0A669KB35;A0A087WYG2	JIP3_HUMAN	MAPK8IP3	C-Jun-amino-terminal kinase-interacting protein 3	Color2 [DarkGray]	1	4		activation of JUN kinase activity;activation of MAPK activity;anatomical structure development;anatomical structure morphogenesis;axon guidance;biological regulation;cellular macromolecule metabolic process;cellular metabolic process;cellular process;cellular protein metabolic process;chemotaxis;chordate embryonic development;developmental process;embryo development;embryo development ending in b…	GO:0000187;GO:0001701;GO:0001932;GO:0006464;GO:0006468;GO:0006793;GO:0006796;GO:0006810;GO:0006935;GO:0007257;GO:0007411;GO:0007585;GO:0008104;GO:0008152;GO:0009605;GO:0009653;GO:0009790;GO:0009791;GO:0009792;GO:0009887;GO:0009966;GO:0009987;GO:0010468;GO:0010627;GO:0016192;GO:0016310;GO:0019220;GO:0019222;GO:0019538;GO:0023051;GO:0030900;GO:0031323;GO:0031399;GO:0032268;GO:0032501;GO:0032502;GO:…	18.0975	NaN	17.6432	19.3433	18.8264	18.8416	NaN	17.1669	17.1718	17.003	17.7131	NaN
+	1.52762	1.31827	Q15063	Q15063;Q15063-2;Q15063-3;Q15063-4;Q15063-5;Q15063-6;Q15063-7;B1ALD9	POSTN_HUMAN	POSTN	Periostin	Color2 [DarkGray]	1	4		anatomical structure development;biological adhesion;biological regulation;cell adhesion;cellular component organization;cellular component organization at cellular level;cellular component organization or biogenesis;cellular component organization or biogenesis at cellular level;cellular process;developmental process;extracellular matrix organization;extracellular structure organization;regulati…	GO:0001501;GO:0007155;GO:0008593;GO:0009888;GO:0009966;GO:0009987;GO:0016043;GO:0022610;GO:0023051;GO:0030198;GO:0032502;GO:0043062;GO:0048583;GO:0048731;GO:0048856;GO:0050789;GO:0050794;GO:0065007;GO:0071840;GO:0071841;GO:0071842	25.3106	25.5862	24.8816	26.4131	26.0245	25.3905	24.6666	24.2998	23.1943	25.1409	25.4206	22.691
+	2.39525	1.321	Q96RW7	Q96RW7;Q96RW7-2	HMCN1_HUMAN	HMCN1	Hemicentin-1	Color2 [DarkGray]	1	4		multicellular organismal process;neurological system process;response to stimulus;sensory perception;sensory perception of light stimulus;system process;visual perception	GO:0003008;GO:0007600;GO:0007601;GO:0032501;GO:0050877;GO:0050896;GO:0050953	22.5106	22.9719	23.2129	22.5229	22.6902	22.2828	21.2895	21.0506	22.1408	20.6072	21.272	20.8108
+	2.01748	1.32912	Q7Z304	Q7Z304;A0A0G2JQ91	MAMC2_HUMAN	MAMDC2	MAM domain-containing protein 2	Color2 [DarkGray]	1	4		amine metabolic process;aminoglycan metabolic process;carbohydrate metabolic process;cellular macromolecule metabolic process;cellular metabolic process;cellular process;cellular protein metabolic process;chondroitin sulfate metabolic process;glycosaminoglycan metabolic process;macromolecule metabolic process;macromolecule modification;metabolic process;nitrogen compound metabolic process;peptide…	GO:0005975;GO:0005976;GO:0006022;GO:0006464;GO:0006790;GO:0006807;GO:0008152;GO:0009308;GO:0009987;GO:0018149;GO:0018193;GO:0018209;GO:0019538;GO:0019800;GO:0030203;GO:0030204;GO:0043170;GO:0043412;GO:0044237;GO:0044238;GO:0044260;GO:0044267	20.4696	20.6897	20.6189	21.6781	20.4092	22.0143	19.8395	19.1123	19.8029	19.6885	NaN	19.3481
+	4.4094	1.33201	Q86VP6	Q86VP6	CAND1_HUMAN	CAND1	Cullin-associated NEDD8-dissociated protein 1	Color2 [DarkGray]	1	4		biological regulation;cell differentiation;cellular component assembly;cellular component assembly at cellular level;cellular component organization;cellular component organization at cellular level;cellular component organization or biogenesis;cellular component organization or biogenesis at cellular level;cellular developmental process;cellular macromolecular complex assembly;cellular macromole…	GO:0006355;GO:0006357;GO:0006461;GO:0006464;GO:0008152;GO:0009889;GO:0009891;GO:0009893;GO:0009987;GO:0010265;GO:0010468;GO:0010556;GO:0010557;GO:0010604;GO:0010628;GO:0016043;GO:0016567;GO:0019219;GO:0019222;GO:0019538;GO:0022607;GO:0030154;GO:0031323;GO:0031325;GO:0031326;GO:0031328;GO:0032446;GO:0032502;GO:0034621;GO:0034622;GO:0043086;GO:0043170;GO:0043254;GO:0043412;GO:0043623;GO:0043933;GO:…	18.8093	18.3488	18.4873	17.8268	18.3663	18.3376	NaN	17.0845	17.0797	17.0117	NaN	16.9466
+	2.14059	1.35949	Q96HY6	Q96HY6;A0A0A0MRX2;Q96HY6-2	DDRGK_HUMAN	DDRGK1	DDRGK domain-containing protein 1	Color2 [DarkGray]	1	4		biological regulation;cellular process;cellular response to stimulus;cellular response to stress;positive regulation of molecular function;positive regulation of NF-kappaB transcription factor activity;positive regulation of sequence-specific DNA binding transcription factor activity;regulation of biological process;regulation of biosynthetic process;regulation of cellular biosynthetic process;re…	GO:0006355;GO:0006950;GO:0009889;GO:0009966;GO:0009987;GO:0010468;GO:0010556;GO:0019219;GO:0019222;GO:0023051;GO:0031323;GO:0031326;GO:0033143;GO:0033146;GO:0033554;GO:0034976;GO:0044093;GO:0048583;GO:0050789;GO:0050794;GO:0050896;GO:0051090;GO:0051091;GO:0051092;GO:0051171;GO:0051252;GO:0051716;GO:0060255;GO:0065007;GO:0065009;GO:0080090;GO:2000112	16.7359	15.9403	16.5465	15.827	16.0068	15.1708	NaN	NaN	15.5367	14.7694	14.3209	14.0866
+	2.8222	1.4069	Q86Y38	Q86Y38	XYLT1_HUMAN	XYLT1	Xylosyltransferase 1	Color2 [DarkGray]	1	4		amine metabolic process;aminoglycan biosynthetic process;aminoglycan metabolic process;biosynthetic process;carbohydrate biosynthetic process;carbohydrate metabolic process;cellular biosynthetic process;cellular macromolecule biosynthetic process;cellular macromolecule metabolic process;cellular metabolic process;cellular process;cellular response to heat;cellular response to stimulus;cellular re…	GO:0000271;GO:0005975;GO:0005976;GO:0006022;GO:0006023;GO:0006024;GO:0006029;GO:0006790;GO:0006807;GO:0006950;GO:0008152;GO:0009058;GO:0009059;GO:0009100;GO:0009101;GO:0009266;GO:0009308;GO:0009408;GO:0009628;GO:0009987;GO:0015012;GO:0016051;GO:0030166;GO:0030201;GO:0030203;GO:0030204;GO:0030206;GO:0033554;GO:0034605;GO:0034645;GO:0043170;GO:0044237;GO:0044238;GO:0044249;GO:0044260;GO:0044272;GO:…	21.0776	21.7129	20.1627	21.7748	20.5017	21.5055	20.386	19.7366	19.5214	19.5879	20.0333	19.1729
+	2.29643	1.47926	O60518	O60518;A0A096LPA6	RNBP6_HUMAN	RANBP6	Ran-binding protein 6	Color2 [DarkGray]	1	4		establishment of localization;establishment of protein localization;protein transport;transport	GO:0006810;GO:0015031;GO:0045184;GO:0051234	17.296	16.9977	18.0091	17.6809	18.0194	16.9754	NaN	15.1617	16.1942	15.82	15.5483	17.3615
+	3.57856	1.51214	P55287;P55287-2	P55287;H3BUU9;P55287-2	CAD11_HUMAN	CDH11	Cadherin-11	Color2 [DarkGray]	1	4		adherens junction organization;anatomical structure development;anatomical structure morphogenesis;axonogenesis;biological adhesion;cell adhesion;cell junction assembly;cell junction organization;cell part morphogenesis;cell projection morphogenesis;cell projection organization;cell-cell adhesion;cell-cell junction organization;cellular component assembly;cellular component assembly at cellular l…	GO:0001501;GO:0001503;GO:0007155;GO:0007156;GO:0007409;GO:0009653;GO:0009987;GO:0016043;GO:0016337;GO:0021952;GO:0021955;GO:0021957;GO:0022607;GO:0022610;GO:0030030;GO:0032501;GO:0032502;GO:0032989;GO:0032990;GO:0034329;GO:0034330;GO:0034332;GO:0045216;GO:0048731;GO:0048812;GO:0048856;GO:0048858;GO:0048869;GO:0071840;GO:0071841;GO:0071842;GO:0071844	23.1141	23.5969	23.3407	22.8469	22.895	22.9142	21.9748	21.27	22.133	21.1066	21.4201	21.2829
+	2.70856	1.51598	P02652	P02652;V9GYE3;V9GYG9;V9GYM3;V9GYS1;V9GYC1	APOA2_HUMAN	APOA2	Apolipoprotein A-II	Color2 [DarkGray]	1	4		acute inflammatory response;acylglycerol catabolic process;acylglycerol metabolic process;alcohol metabolic process;amine metabolic process;anatomical structure morphogenesis;biological regulation;biosynthetic process;catabolic process;cellular amine metabolic process;cellular biogenic amine metabolic process;cellular biosynthetic process;cellular catabolic process;cellular component assembly;cel…	GO:0001523;GO:0001817;GO:0002526;GO:0002682;GO:0002697;GO:0002700;GO:0002718;GO:0002739;GO:0002740;GO:0006066;GO:0006457;GO:0006464;GO:0006576;GO:0006629;GO:0006638;GO:0006639;GO:0006641;GO:0006644;GO:0006650;GO:0006656;GO:0006662;GO:0006720;GO:0006721;GO:0006807;GO:0006810;GO:0006869;GO:0006950;GO:0006952;GO:0006954;GO:0007165;GO:0007602;GO:0007603;GO:0008152;GO:0008202;GO:0008203;GO:0008610;GO:…	20.5568	20.5934	20.6711	22.1167	20.7906	21.2761	NaN	19.1532	NaN	19.8923	19.5992	19.2946
+	2.16818	1.53787	Q6KF10	Q6KF10	GDF6_HUMAN	GDF6	Growth/differentiation factor 6	Color2 [DarkGray]	1	4		activin receptor signaling pathway;anatomical structure development;apoptosis;biological regulation;BMP signaling pathway;cell death;cell development;cell surface receptor linked signaling pathway;cellular developmental process;cellular macromolecule metabolic process;cellular metabolic process;cellular process;cellular protein metabolic process;cellular response to stimulus;death;developmental p…	GO:0001932;GO:0001934;GO:0006355;GO:0006464;GO:0006468;GO:0006793;GO:0006796;GO:0006915;GO:0007165;GO:0007166;GO:0007167;GO:0007178;GO:0008152;GO:0008219;GO:0009889;GO:0009891;GO:0009893;GO:0009966;GO:0009967;GO:0009987;GO:0010468;GO:0010556;GO:0010557;GO:0010562;GO:0010604;GO:0010627;GO:0010628;GO:0010646;GO:0010647;GO:0010862;GO:0010941;GO:0012501;GO:0016265;GO:0016310;GO:0019219;GO:0019220;GO:…	18.2133	17.3661	15.9578	17.418	16.5331	17.8487	18.1614	15.894	NaN	15.5725	15.687	16.1226
+	1.49012	1.59573	P04843	P04843;B7Z4L4	RPN1_HUMAN	RPN1	Dolichyl-diphosphooligosaccharide--protein glycosyltransferase subunit 1	Color2 [DarkGray]	1	4		biosynthetic process;carbohydrate metabolic process;cellular biosynthetic process;cellular carbohydrate metabolic process;cellular macromolecule biosynthetic process;cellular macromolecule metabolic process;cellular metabolic process;cellular process;cellular protein metabolic process;cotranslational protein targeting to membrane;establishment of localization;establishment of localization in cell…	GO:0005975;GO:0006412;GO:0006464;GO:0006486;GO:0006487;GO:0006605;GO:0006612;GO:0006613;GO:0006614;GO:0006810;GO:0006886;GO:0008152;GO:0009058;GO:0009059;GO:0009987;GO:0010467;GO:0015031;GO:0018193;GO:0018196;GO:0018279;GO:0019538;GO:0034645;GO:0043170;GO:0043412;GO:0043413;GO:0043687;GO:0044237;GO:0044238;GO:0044249;GO:0044260;GO:0044262;GO:0044267;GO:0045047;GO:0045184;GO:0046907;GO:0051234;GO:…	17.6139	17.1969	16.5008	17.088	17.137	16.6251	14.7141	NaN	16.4336	15.6039	14.2148	14.151
+	2.03519	1.59583	Q9UEE5	Q9UEE5	ST17A_HUMAN	STK17A	Serine/threonine-protein kinase 17A	Color2 [DarkGray]	1	4		apoptosis;biological regulation;cell death;cellular macromolecule metabolic process;cellular metabolic process;cellular process;cellular protein metabolic process;cellular response to stimulus;death;intracellular signal transduction;macromolecule metabolic process;macromolecule modification;metabolic process;phosphate-containing compound metabolic process;phosphorus metabolic process;phosphorylat…	GO:0006464;GO:0006468;GO:0006793;GO:0006796;GO:0006915;GO:0007165;GO:0008152;GO:0008219;GO:0009987;GO:0010941;GO:0010942;GO:0012501;GO:0016265;GO:0016310;GO:0019222;GO:0019538;GO:0031323;GO:0035556;GO:0042981;GO:0043065;GO:0043067;GO:0043068;GO:0043170;GO:0043412;GO:0044237;GO:0044238;GO:0044260;GO:0044267;GO:0048518;GO:0048522;GO:0050789;GO:0050794;GO:0050896;GO:0051716;GO:0065007;GO:2000269;GO:…	22.8894	22.5277	21.1458	22.1288	22.0095	23.3616	20.5092	21.4997	20.1591	20.1235	20.2427	20.4045
+	1.983	1.61226	P31943	P31943;P55795;G8JLB6;D6RIU0;D6RBM0;H0YB39;E9PCY7;E7EN40;E5RGH4;E5RGV0	HNRH1_HUMAN	HNRNPH1	Heterogeneous nuclear ribonucleoprotein H	Color2 [DarkGray]	1	4		biological regulation;cellular macromolecule metabolic process;cellular metabolic process;cellular nitrogen compound metabolic process;cellular process;gene expression;macromolecule metabolic process;metabolic process;mRNA metabolic process;mRNA processing;nitrogen compound metabolic process;nuclear mRNA splicing, via spliceosome;nucleic acid metabolic process;nucleobase-containing compound metab…	GO:0000375;GO:0000377;GO:0000398;GO:0006139;GO:0006396;GO:0006397;GO:0006807;GO:0008152;GO:0008380;GO:0009987;GO:0010467;GO:0010468;GO:0016070;GO:0016071;GO:0019219;GO:0019222;GO:0031323;GO:0034641;GO:0043170;GO:0043484;GO:0044237;GO:0044238;GO:0044260;GO:0050789;GO:0050794;GO:0051171;GO:0051252;GO:0060255;GO:0065007;GO:0080090;GO:0090304	17.9486	17.5744	17.7918	17.0813	18.0522	16.107	NaN	16.8801	16.5621	14.9362	14.8222	15.8676
+	1.42828	1.61691	P02768	P02768;H0YA55;H7C013;A0A0C4DGB6	ALBU_HUMAN	ALB	Albumin	Color2 [DarkGray]	1	4		anatomical structure homeostasis;anion transport;behavior;bile acid and bile salt transport;bile acid metabolic process;biological regulation;blood coagulation;carboxylic acid metabolic process;carboxylic acid transport;cell activation;cell communication;cell killing;cellular component organization;cellular component organization or biogenesis;cellular ketone metabolic process;cellular macromolec…	GO:0001775;GO:0001894;GO:0001895;GO:0001897;GO:0001906;GO:0001907;GO:0002576;GO:0006082;GO:0006629;GO:0006810;GO:0006811;GO:0006820;GO:0006887;GO:0006897;GO:0006898;GO:0006950;GO:0007154;GO:0007584;GO:0007596;GO:0007599;GO:0007610;GO:0007622;GO:0007623;GO:0008152;GO:0008202;GO:0008206;GO:0009267;GO:0009605;GO:0009987;GO:0009991;GO:0010033;GO:0010035;GO:0010038;GO:0010324;GO:0010941;GO:0015711;GO:…	27.4093	28.9355	29.0266	30.3487	29.3597	28.5051	26.2175	26.122	26.1194	27.3939	27.6642	27.3319
+	1.53754	1.64893	P00738	P00738;P00738-2;H3BS21;H0Y300;J3QLC9;J3QR68;A0A0C4DGL8	HPT_HUMAN	HP	Haptoglobin	Color2 [DarkGray]	1	4		acute inflammatory response;acute-phase response;biological regulation;cellular component organization;cellular component organization or biogenesis;cellular membrane organization;cellular process;defense response;defense response to bacterium;endocytosis;establishment of localization;immune system process;inflammatory response;membrane invagination;membrane organization;multi-organism process;ne…	GO:0000302;GO:0002376;GO:0002526;GO:0006810;GO:0006897;GO:0006898;GO:0006950;GO:0006952;GO:0006953;GO:0006954;GO:0006979;GO:0009607;GO:0009611;GO:0009617;GO:0009892;GO:0009894;GO:0009895;GO:0009987;GO:0010035;GO:0010310;GO:0010324;GO:0010727;GO:0010941;GO:0010942;GO:0016043;GO:0016044;GO:0016192;GO:0019222;GO:0031323;GO:0031324;GO:0031329;GO:0031330;GO:0042221;GO:0042542;GO:0042742;GO:0043086;GO:…	21.7978	23.0236	22.8386	24.3098	23.4543	22.8106	20.2708	20.3487	20.0533	21.4075	21.7685	21.3956
+	2.04318	1.66035	Q08043	Q08043;A0A087WSZ2	ACTN3_HUMAN	ACTN3	Alpha-actinin-3	Color2 [DarkGray]	1	4		actin filament-based movement;actin filament-based process;actin-mediated cell contraction;actin-myosin filament sliding;biological regulation;cell junction assembly;cell junction organization;cell-substrate junction assembly;cellular component assembly;cellular component assembly at cellular level;cellular component movement;cellular component organization;cellular component organization at cell…	GO:0006928;GO:0007044;GO:0009987;GO:0010941;GO:0016043;GO:0022607;GO:0030029;GO:0030048;GO:0030049;GO:0033275;GO:0034329;GO:0034330;GO:0042981;GO:0043067;GO:0048041;GO:0050789;GO:0050794;GO:0065007;GO:0070252;GO:0071840;GO:0071841;GO:0071842;GO:0071844	NaN	19.1548	19.4911	18.7748	20.0437	18.9931	18.8536	18.429	19.0534	16.454	17.024	16.8303
+	1.6209	1.69155	Q6AHZ1;Q6AHZ1-2	Q6AHZ1;Q6AHZ1-2	Z518A_HUMAN	ZNF518A	Zinc finger protein 518A	Color2 [DarkGray]	1	4		biosynthetic process;cellular biosynthetic process;cellular macromolecule biosynthetic process;cellular macromolecule metabolic process;cellular metabolic process;cellular nitrogen compound metabolic process;cellular process;macromolecule biosynthetic process;macromolecule metabolic process;metabolic process;nitrogen compound metabolic process;nucleic acid metabolic process;nucleobase-containing …	GO:0006139;GO:0006351;GO:0006807;GO:0008152;GO:0009058;GO:0009059;GO:0009987;GO:0016070;GO:0032774;GO:0034641;GO:0034645;GO:0043170;GO:0044237;GO:0044238;GO:0044249;GO:0044260;GO:0090304	21.5054	22.5221	22.417	23.515	22.1911	22.0826	20.1808	19.9614	18.4966	20.923	21.3565	21.1004
+	1.69657	1.72917	Q5SYB0;Q5SYB0-2;Q5SYB0-3	Q5SYB0;Q5SYB0-2;Q5SYB0-3	FRPD1_HUMAN	FRMPD1	FERM and PDZ domain-containing protein 1	Color2 [DarkGray]	1	4				22.1229	22.3319	23.0388	20.8353	20.2531	21.3419	20.5701	20.0649	21.6163	18.8184	19.1801	19.1701
+	2.1977	1.73077	P55083;P55083-2	P55083;P55083-2;K7ES70	MFAP4_HUMAN	MFAP4	Microfibril-associated glycoprotein 4	Color2 [DarkGray]	1	4		biological adhesion;biological regulation;cell adhesion;cellular component assembly;cellular component assembly at cellular level;cellular component organization;cellular component organization at cellular level;cellular component organization or biogenesis;cellular component organization or biogenesis at cellular level;cellular process;cellular response to abiotic stimulus;cellular response to l…	GO:0007155;GO:0009314;GO:0009411;GO:0009416;GO:0009628;GO:0009650;GO:0009987;GO:0010224;GO:0010712;GO:0016043;GO:0019222;GO:0022607;GO:0022610;GO:0030198;GO:0034644;GO:0043062;GO:0043206;GO:0044246;GO:0048251;GO:0050789;GO:0050896;GO:0051239;GO:0051716;GO:0060255;GO:0065007;GO:0071214;GO:0071478;GO:0071482;GO:0071493;GO:0071840;GO:0071841;GO:0071842;GO:0071844;GO:0085029	23.1398	23.0543	24.0022	22.425	23.1383	21.9471	21.2645	20.738	22.358	20.6113	20.8053	20.3846
+	3.08189	1.76884	P12107;P12107-2;P12107-3;P12107-4	P12107;P12107-2;P12107-3;P12107-4;A0A2R8Y5N4;A0A2R8Y4M5;A0A2R8Y4I5;A0A2R8YDU3;C9JMN2;H7C381	COBA1_HUMAN	COL11A1	Collagen alpha-1(XI) chain	Color2 [DarkGray]	1	4		anatomical structure development;anatomical structure morphogenesis;biological adhesion;cardiac muscle tissue morphogenesis;cartilage condensation;cell adhesion;cell development;cell differentiation;cell-cell adhesion;cellular component disassembly;cellular component disassembly at cellular level;cellular component organization;cellular component organization at cellular level;cellular component …	GO:0001502;GO:0001503;GO:0002063;GO:0003008;GO:0006029;GO:0007155;GO:0007600;GO:0007601;GO:0007605;GO:0008152;GO:0009100;GO:0009581;GO:0009582;GO:0009605;GO:0009612;GO:0009628;GO:0009653;GO:0009887;GO:0009888;GO:0009987;GO:0016043;GO:0016337;GO:0022411;GO:0022610;GO:0022617;GO:0030154;GO:0030198;GO:0030199;GO:0030574;GO:0032501;GO:0032502;GO:0032963;GO:0035987;GO:0035989;GO:0042472;GO:0043062;GO:…	22.5825	22.3202	21.9723	24.2349	23.3202	22.7895	22.153	20.5061	21.0731	21.3098	20.8812	21.2231
+	2.46885	1.82932	P16989;P16989-2;P16989-3	P16989;P16989-2;P16989-3;A0A0D9SEI8	YBOX3_HUMAN	YBX3	Y-box-binding protein 3	Color2 [DarkGray]	1	4		3'-UTR-mediated mRNA stabilization;anatomical structure development;biological regulation;cellular hyperosmotic response;cellular macromolecule metabolic process;cellular metabolic process;cellular nitrogen compound metabolic process;cellular process;cellular response to abiotic stimulus;cellular response to chemical stimulus;cellular response to cytokine stimulus;cellular response to organic sub…	GO:0000122;GO:0001701;GO:0003006;GO:0006139;GO:0006355;GO:0006357;GO:0006417;GO:0006807;GO:0006950;GO:0006970;GO:0006972;GO:0007276;GO:0007283;GO:0008152;GO:0008406;GO:0008584;GO:0009266;GO:0009409;GO:0009566;GO:0009628;GO:0009790;GO:0009792;GO:0009889;GO:0009890;GO:0009891;GO:0009892;GO:0009893;GO:0009987;GO:0010033;GO:0010468;GO:0010556;GO:0010557;GO:0010558;GO:0010604;GO:0010605;GO:0010608;GO:…	17.6275	17.9496	17.7701	17.2074	17.6365	18.328	NaN	NaN	14.7487	16.2944	17.1223	15.53
+	1.65269	1.85498	P01834	P01834;A0A5H1ZRQ3	IGKC_HUMAN	IGKC	Immunoglobulin kappa constant	Color2 [DarkGray]	1	4		activation of immune response;anatomical structure homeostasis;biological regulation;cellular component organization;cellular component organization or biogenesis;cellular membrane organization;cellular process;complement activation;complement activation, classical pathway;defense response;endocytosis;establishment of localization;homeostatic process;humoral immune response;immune effector proces…	GO:0001894;GO:0001895;GO:0002252;GO:0002253;GO:0002376;GO:0002682;GO:0002684;GO:0006810;GO:0006897;GO:0006898;GO:0006950;GO:0006952;GO:0006955;GO:0006956;GO:0006958;GO:0006959;GO:0008152;GO:0009987;GO:0010324;GO:0016043;GO:0016044;GO:0016192;GO:0019538;GO:0042592;GO:0043170;GO:0044238;GO:0045087;GO:0048518;GO:0048583;GO:0048584;GO:0050776;GO:0050778;GO:0050789;GO:0050896;GO:0051234;GO:0060249;GO:…	18.5998	20.4314	20.1191	21.9642	20.5702	19.564	18.2389	NaN	17.3683	18.5823	18.2146	18.122
+	2.43555	1.90888	P12111	P12111;E7ENL6;P12111-2;P12111-4	CO6A3_HUMAN	COL6A3	Collagen alpha-3(VI) chain	Color2 [DarkGray]	1	4		anatomical structure development;axon guidance;biological adhesion;cell adhesion;cellular component disassembly;cellular component disassembly at cellular level;cellular component organization;cellular component organization at cellular level;cellular component organization or biogenesis;cellular component organization or biogenesis at cellular level;cellular process;chemotaxis;collagen catabolic…	GO:0006935;GO:0007155;GO:0007411;GO:0007517;GO:0008152;GO:0009605;GO:0009987;GO:0016043;GO:0022411;GO:0022610;GO:0022617;GO:0030198;GO:0030574;GO:0032501;GO:0032502;GO:0032963;GO:0040011;GO:0042221;GO:0042330;GO:0043062;GO:0043170;GO:0044236;GO:0044243;GO:0044259;GO:0048513;GO:0048856;GO:0050896;GO:0061061;GO:0071840;GO:0071841;GO:0071842;GO:0071845	25.9381	25.465	25.4929	25.5965	25.7707	26.0152	23.0888	24.0297	24.0181	22.7367	23.1861	23.1758
+	3.291	1.95989	P49257	P49257	LMAN1_HUMAN	LMAN1	Protein ERGIC-53	Color2 [DarkGray]	1	4		biological regulation;blood coagulation;carbohydrate metabolic process;cellular carbohydrate metabolic process;cellular component organization;cellular component organization at cellular level;cellular component organization or biogenesis;cellular component organization or biogenesis at cellular level;cellular macromolecule metabolic process;cellular metabolic process;cellular process;cellular pr…	GO:0005975;GO:0006457;GO:0006464;GO:0006486;GO:0006487;GO:0006810;GO:0006888;GO:0006996;GO:0007029;GO:0007030;GO:0007596;GO:0007599;GO:0008152;GO:0009987;GO:0010638;GO:0015031;GO:0016043;GO:0016192;GO:0018193;GO:0018196;GO:0018279;GO:0019538;GO:0032501;GO:0033043;GO:0043170;GO:0043412;GO:0043413;GO:0043687;GO:0044237;GO:0044238;GO:0044260;GO:0044262;GO:0044267;GO:0045184;GO:0046907;GO:0048193;GO:…	18.723	18.8002	19.0201	18.6135	18.5687	17.7113	NaN	16.5999	17.092	NaN	NaN	16.1468
+	1.85387	2.05155	P26368;P26368-2	P26368;P26368-2	U2AF2_HUMAN	U2AF2	Splicing factor U2AF 65 kDa subunit	Color2 [DarkGray]	1	4		biological regulation;biosynthetic process;cellular biosynthetic process;cellular macromolecule biosynthetic process;cellular macromolecule metabolic process;cellular metabolic process;cellular nitrogen compound metabolic process;cellular process;establishment of localization;establishment of localization in cell;establishment of RNA localization;gene expression;intracellular transport;macromolec…	GO:0000375;GO:0000377;GO:0000398;GO:0006139;GO:0006351;GO:0006353;GO:0006366;GO:0006369;GO:0006396;GO:0006397;GO:0006405;GO:0006406;GO:0006807;GO:0006810;GO:0006913;GO:0008152;GO:0008380;GO:0009058;GO:0009059;GO:0009892;GO:0009893;GO:0009987;GO:0010467;GO:0010468;GO:0010604;GO:0010605;GO:0015931;GO:0016070;GO:0016071;GO:0019219;GO:0019222;GO:0031123;GO:0031124;GO:0031323;GO:0031324;GO:0031325;GO:…	18.7999	18.1958	18.9246	17.9203	18.6241	17.6265	15.717	16.6605	17.0612	13.7671	15.835	16.2815
+	4.11566	2.05459	P26599;P26599-1;P26599-2	P26599;A0A0U1RRM4;P26599-1;P26599-2;A6NLN1;A0A0D9SF20;A0A7I2V621	PTBP1_HUMAN	PTBP1	Polypyrimidine tract-binding protein 1	Color2 [DarkGray]	1	4		alternative nuclear mRNA splicing, via spliceosome;biological regulation;cellular macromolecule metabolic process;cellular metabolic process;cellular nitrogen compound metabolic process;cellular process;gene expression;macromolecule metabolic process;metabolic process;mRNA metabolic process;mRNA processing;negative regulation of biological process;negative regulation of cell differentiation;negat…	GO:0000375;GO:0000377;GO:0000380;GO:0000381;GO:0000398;GO:0006139;GO:0006396;GO:0006397;GO:0006807;GO:0008152;GO:0008380;GO:0009892;GO:0009987;GO:0010467;GO:0010468;GO:0010605;GO:0016070;GO:0016071;GO:0019219;GO:0019222;GO:0031323;GO:0031324;GO:0033119;GO:0034641;GO:0043170;GO:0043484;GO:0044237;GO:0044238;GO:0044260;GO:0045595;GO:0045596;GO:0045934;GO:0048024;GO:0048025;GO:0048519;GO:0048523;GO:…	19.9043	19.5364	19.3052	18.7652	19.2943	19.3779	NaN	17.4798	17.9164	17.3569	16.2668	17.5266
+	1.26142	2.0839	Q9P2R6;Q9P2R6-2	Q9P2R6;Q9P2R6-2;B1AKN3	RERE_HUMAN	RERE	Arginine-glutamic acid dipeptide repeats protein	Color2 [DarkGray]	1	4		biosynthetic process;cellular biosynthetic process;cellular component organization;cellular component organization at cellular level;cellular component organization or biogenesis;cellular component organization or biogenesis at cellular level;cellular macromolecule biosynthetic process;cellular macromolecule metabolic process;cellular metabolic process;cellular nitrogen compound metabolic process…	GO:0006139;GO:0006325;GO:0006338;GO:0006351;GO:0006605;GO:0006606;GO:0006607;GO:0006807;GO:0006810;GO:0006886;GO:0006913;GO:0006996;GO:0007275;GO:0008152;GO:0009058;GO:0009059;GO:0009987;GO:0015031;GO:0016043;GO:0016070;GO:0016568;GO:0017038;GO:0032501;GO:0032502;GO:0032774;GO:0034641;GO:0034645;GO:0043170;GO:0044237;GO:0044238;GO:0044249;GO:0044260;GO:0045184;GO:0046907;GO:0051169;GO:0051170;GO:…	19.1213	20.6081	NaN	21.7672	20.7316	19.9063	16.5298	16.8576	16.0922	18.2595	18.5576	18.7005
+	2.29467	2.19615	P02790	P02790	HEMO_HUMAN	HPX	Hemopexin	Color2 [DarkGray]	1	4		biological regulation;cation homeostasis;cellular cation homeostasis;cellular chemical homeostasis;cellular component organization;cellular component organization or biogenesis;cellular homeostasis;cellular ion homeostasis;cellular iron ion homeostasis;cellular membrane organization;cellular metabolic process;cellular metal ion homeostasis;cellular process;chemical homeostasis;cofactor metabolic …	GO:0001932;GO:0001934;GO:0001959;GO:0001961;GO:0002637;GO:0002639;GO:0002682;GO:0002684;GO:0002697;GO:0002699;GO:0002700;GO:0002702;GO:0002703;GO:0002705;GO:0002706;GO:0002708;GO:0002712;GO:0002714;GO:0002819;GO:0002821;GO:0002822;GO:0002824;GO:0002889;GO:0002891;GO:0002920;GO:0002922;GO:0002923;GO:0002925;GO:0006778;GO:0006807;GO:0006810;GO:0006873;GO:0006875;GO:0006879;GO:0006897;GO:0006898;GO:…	21.1789	22.4017	22.1367	23.5252	22.276	22.185	19.2977	19.1047	19.4403	19.8345	19.9576	19.9687
+	2.41101	2.24573	Q07507	Q07507	DERM_HUMAN	DPT	Dermatopontin	Color2 [DarkGray]	1	4		biological adhesion;biological regulation;cell adhesion;cellular component organization;cellular component organization at cellular level;cellular component organization or biogenesis;cellular component organization or biogenesis at cellular level;cellular process;collagen fibril organization;extracellular matrix organization;extracellular structure organization;negative regulation of biological …	GO:0007155;GO:0008285;GO:0009987;GO:0016043;GO:0022610;GO:0030198;GO:0030199;GO:0042127;GO:0043062;GO:0048519;GO:0048523;GO:0050789;GO:0050794;GO:0065007;GO:0071840;GO:0071841;GO:0071842	21.1962	21.3752	21.9233	20.7921	23.005	20.1337	19.5792	17.8781	18.2003	19.2446	19.2353	19.9307
+	4.74474	2.38605	Q86VP1;Q86VP1-2;Q86VP1-3;Q86VP1-4	Q86VP1;Q86VP1-2;Q86VP1-3;Q86VP1-4;B8ZZD4	TAXB1_HUMAN	TAX1BP1	Tax1-binding protein 1	Color2 [DarkGray]	1	4		apoptosis;biological regulation;cell death;cellular process;death;defense response;immune response;immune system process;innate immune response;negative regulation of apoptosis;negative regulation of biological process;negative regulation of cell death;negative regulation of cellular process;negative regulation of cytokine production;negative regulation of molecular function;negative regulation o…	GO:0001817;GO:0001818;GO:0002376;GO:0006355;GO:0006915;GO:0006950;GO:0006952;GO:0006955;GO:0008219;GO:0009889;GO:0009987;GO:0010468;GO:0010556;GO:0010941;GO:0012501;GO:0016265;GO:0019219;GO:0019222;GO:0031323;GO:0031326;GO:0032088;GO:0032479;GO:0032480;GO:0042981;GO:0043066;GO:0043067;GO:0043069;GO:0043433;GO:0044092;GO:0045087;GO:0048519;GO:0048523;GO:0050789;GO:0050794;GO:0050896;GO:0051090;GO:…	20.6836	19.8456	20.79	20.4111	20.9938	20.4664	NaN	18.6129	18.3415	NaN	17.6276	18.0008
+	2.01595	2.4962	P20774	P20774	MIME_HUMAN	OGN	Mimecan	Color2 [DarkGray]	1	4		amine metabolic process;aminoglycan biosynthetic process;aminoglycan catabolic process;aminoglycan metabolic process;biological regulation;biosynthetic process;carbohydrate biosynthetic process;carbohydrate catabolic process;carbohydrate metabolic process;catabolic process;cellular biosynthetic process;cellular catabolic process;cellular metabolic process;cellular process;glycosaminoglycan biosyn…	GO:0000271;GO:0000272;GO:0005975;GO:0005976;GO:0006022;GO:0006023;GO:0006024;GO:0006026;GO:0006027;GO:0006790;GO:0006807;GO:0008152;GO:0008285;GO:0009056;GO:0009057;GO:0009058;GO:0009059;GO:0009308;GO:0009987;GO:0016051;GO:0016052;GO:0018146;GO:0030203;GO:0042127;GO:0042339;GO:0042340;GO:0043170;GO:0044237;GO:0044238;GO:0044248;GO:0044249;GO:0044272;GO:0044273;GO:0044281;GO:0048519;GO:0048523;GO:…	20.3358	20.989	21.3296	17.5766	20.5908	19.8097	18.2719	16.7708	19.5209	16.7838	16.8956	16.7646
+	1.56777	2.76664	P0DOY2;P0DOY3	P0DOY3;P0CF74;P0DOY2;B9A064;A0M8Q6;P0CG04;A0A5H1ZRQ4;A0A5H1ZRQ7;A0A0B4J231	IGLC2_HUMAN;IGLC3_HUMAN	IGLC2;IGLC3	Immunoglobulin lambda constant 2	Color2 [DarkGray]	1	4				18.7304	20.5128	20.5553	21.7937	21.0033	20.3993	NaN	NaN	15.7867	15.8027	19.497	19.8436
+	1.88337	2.78163	P01009	P01009;A0A0G2JRN3;P01009-2;P01009-3;A0A024R6I7	A1AT_HUMAN	SERPINA1	Alpha-1-antitrypsin	Color2 [DarkGray]	1	4		acute inflammatory response;acute-phase response;biological regulation;blood coagulation;cell activation;cellular process;coagulation;defense response;establishment of localization;establishment of localization in cell;exocytosis;hemostasis;inflammatory response;multicellular organismal process;negative regulation of catalytic activity;negative regulation of endopeptidase activity;negative regula…	GO:0001666;GO:0001775;GO:0002237;GO:0002526;GO:0002576;GO:0006810;GO:0006887;GO:0006950;GO:0006952;GO:0006953;GO:0006954;GO:0007596;GO:0007599;GO:0009607;GO:0009611;GO:0009719;GO:0009725;GO:0009987;GO:0010033;GO:0010035;GO:0010038;GO:0010288;GO:0010466;GO:0010951;GO:0016192;GO:0019222;GO:0030168;GO:0032355;GO:0032496;GO:0032501;GO:0032940;GO:0033986;GO:0033993;GO:0034014;GO:0034097;GO:0042221;GO:…	18.8055	21.5836	21.2507	23.3573	22.0122	20.9948	17.5963	17.0308	17.6947	18.6209	18.5747	18.1711
+	3.01305	3.27372	P01876	P01877;P01876;A0A286YEY1;A0A286YEY5;A0A0G2JMB2	IGHA1_HUMAN	IGHA1	Immunoglobulin heavy constant alpha 1	Color2 [DarkGray]	1	4		anatomical structure homeostasis;antibacterial humoral response;antimicrobial humoral response;biological regulation;cellular component organization;cellular component organization or biogenesis;cellular macromolecule metabolic process;cellular membrane organization;cellular metabolic process;cellular process;cellular protein metabolic process;defense response;defense response to bacterium;endocy…	GO:0001894;GO:0001895;GO:0002376;GO:0003008;GO:0003014;GO:0003094;GO:0006464;GO:0006810;GO:0006897;GO:0006898;GO:0006950;GO:0006952;GO:0006955;GO:0006959;GO:0008152;GO:0009607;GO:0009617;GO:0009893;GO:0009987;GO:0010324;GO:0016043;GO:0016044;GO:0016192;GO:0018298;GO:0019222;GO:0019538;GO:0019730;GO:0019731;GO:0032501;GO:0042592;GO:0042742;GO:0043170;GO:0043412;GO:0044237;GO:0044238;GO:0044260;GO:…	19.3826	20.9528	21.0222	22.4467	21.1669	20.7011	NaN	16.4388	NaN	17.8957	18.9276	17.4247
+	4.7489	3.64086	P02647	P02647;F8W696	APOA1_HUMAN	APOA1	Apolipoprotein A-I	Color2 [DarkGray]	1	4		adrenal gland development;alcohol metabolic process;amine metabolic process;anatomical structure development;anatomical structure morphogenesis;axon regeneration;axonogenesis;biological regulation;biosynthetic process;blood coagulation;blood vessel endothelial cell migration;C21-steroid hormone metabolic process;cell activation;cell migration;cell motility;cell part morphogenesis;cell projection …	GO:0001523;GO:0001775;GO:0001817;GO:0001818;GO:0001932;GO:0001935;GO:0001959;GO:0001960;GO:0002576;GO:0002682;GO:0002697;GO:0002700;GO:0002718;GO:0002739;GO:0002740;GO:0006066;GO:0006464;GO:0006576;GO:0006629;GO:0006644;GO:0006650;GO:0006656;GO:0006694;GO:0006695;GO:0006720;GO:0006721;GO:0006807;GO:0006810;GO:0006869;GO:0006887;GO:0006897;GO:0006898;GO:0006928;GO:0006935;GO:0006950;GO:0007162;GO:…	21.5442	22.5108	22.1444	23.8412	22.6658	22.3534	22.4548	18.0334	20.5205	18.7011	18.7068	18.3444
+	3.21604	4.22191	P01857	P01861;P01860;P01857;A0A286YES1;A0A4W9A917;A0A286YFJ8;A0A0A0MS08	IGHG1_HUMAN	IGHG1	Immunoglobulin heavy constant gamma 1	Color2 [DarkGray]	1	4		activation of immune response;biological regulation;complement activation;complement activation, classical pathway;defense response;humoral immune response;immune effector process;immune response;immune system process;innate immune response;macromolecule metabolic process;metabolic process;positive regulation of biological process;positive regulation of immune response;positive regulation of immu…	GO:0002252;GO:0002253;GO:0002376;GO:0002682;GO:0002684;GO:0006950;GO:0006952;GO:0006955;GO:0006956;GO:0006958;GO:0006959;GO:0008152;GO:0019538;GO:0043170;GO:0044238;GO:0045087;GO:0048518;GO:0048583;GO:0048584;GO:0050776;GO:0050778;GO:0050789;GO:0050896;GO:0065007;GO:0072376	21.6966	24.4856	23.826	25.758	24.2647	23.6266	20.3987	19.5038	18.0382	19.632	19.7112	19.1883
+	2.81719	4.28226	P02787	P02787	TRFE_HUMAN	TF	Serotransferrin	Color2 [DarkGray]	1	4		anatomical structure homeostasis;biological regulation;blood coagulation;cation homeostasis;cation transport;cell activation;cellular cation homeostasis;cellular chemical homeostasis;cellular homeostasis;cellular ion homeostasis;cellular iron ion homeostasis;cellular metal ion homeostasis;cellular process;chemical homeostasis;coagulation;establishment of localization;establishment of localization…	GO:0000041;GO:0001775;GO:0001894;GO:0001895;GO:0002576;GO:0006810;GO:0006811;GO:0006812;GO:0006826;GO:0006873;GO:0006875;GO:0006879;GO:0006887;GO:0007596;GO:0007599;GO:0009987;GO:0015031;GO:0015682;GO:0016192;GO:0019725;GO:0030001;GO:0030003;GO:0030168;GO:0032501;GO:0032940;GO:0033572;GO:0042592;GO:0045184;GO:0046903;GO:0048878;GO:0050801;GO:0050817;GO:0050878;GO:0051234;GO:0051649;GO:0055065;GO:…	22.7394	23.9338	24.1904	25.2371	24.7724	23.5456	18.9815	17.7656	19.0539	19.4282	19.9413	19.1141
+	2.21884	4.41719	P01859	P01859;A0A286YEY4	IGHG2_HUMAN	IGHG2	Immunoglobulin heavy constant gamma 2	Color2 [DarkGray]	1	4		activation of immune response;biological regulation;complement activation;complement activation, classical pathway;defense response;humoral immune response;immune effector process;immune response;immune system process;innate immune response;macromolecule metabolic process;metabolic process;positive regulation of biological process;positive regulation of immune response;positive regulation of immu…	GO:0002252;GO:0002253;GO:0002376;GO:0002682;GO:0002684;GO:0006950;GO:0006952;GO:0006955;GO:0006956;GO:0006958;GO:0006959;GO:0008152;GO:0019538;GO:0043170;GO:0044238;GO:0045087;GO:0048518;GO:0048583;GO:0048584;GO:0050776;GO:0050778;GO:0050789;GO:0050896;GO:0065007;GO:0072376	19.6563	22.5833	21.7429	23.863	22.1154	21.7139	NaN	NaN	19.933	16.4057	16.2472	NaN
	0.91805	-2.88566	Q06033;Q06033-2	Q06033;Q06033-2;E7ET33;A0A087WW43	ITIH3_HUMAN	ITIH3	Inter-alpha-trypsin inhibitor heavy chain H3	Color2 [DarkGray]	1	4		amine metabolic process;aminoglycan metabolic process;biological regulation;carbohydrate metabolic process;glycosaminoglycan metabolic process;hyaluronan metabolic process;macromolecule metabolic process;metabolic process;negative regulation of catalytic activity;negative regulation of endopeptidase activity;negative regulation of hydrolase activity;negative regulation of molecular function;negat…	GO:0005975;GO:0005976;GO:0006022;GO:0006807;GO:0008152;GO:0009308;GO:0010466;GO:0010951;GO:0019222;GO:0030203;GO:0030212;GO:0043086;GO:0043170;GO:0044092;GO:0044238;GO:0050789;GO:0050790;GO:0051336;GO:0051346;GO:0052547;GO:0052548;GO:0065007;GO:0065009	NaN	16.5468	15.4201	NaN	NaN	NaN	22.1038	20.9153	22.1614	21.1174	19.7318	20.6204
	1.007	-2.27444	Q03181;Q03181-2;Q03181-3;Q03181-4	Q03181;Q03181-2;Q03181-3;Q03181-4	PPARD_HUMAN	PPARD	Peroxisome proliferator-activated receptor delta	Color2 [DarkGray]	1	4		adipose tissue development;alcohol metabolic process;anatomical structure development;apoptosis;axon ensheathment;biological adhesion;biological regulation;biosynthetic process;carbohydrate metabolic process;carbohydrate transport;carboxylic acid catabolic process;carboxylic acid metabolic process;carboxylic acid transport;catabolic process;cell adhesion;cell death;cell differentiation;cell migra…	GO:0000122;GO:0001558;GO:0001666;GO:0002791;GO:0002793;GO:0003006;GO:0005975;GO:0005996;GO:0006006;GO:0006029;GO:0006066;GO:0006082;GO:0006091;GO:0006139;GO:0006351;GO:0006352;GO:0006355;GO:0006357;GO:0006367;GO:0006629;GO:0006631;GO:0006635;GO:0006644;GO:0006720;GO:0006766;GO:0006775;GO:0006776;GO:0006807;GO:0006810;GO:0006869;GO:0006915;GO:0006928;GO:0006950;GO:0007155;GO:0007165;GO:0007272;GO:…	NaN	NaN	16.2876	NaN	16.6991	NaN	20.9154	19.9681	21.0961	20.8957	19.3849	19.8644
	1.20107	-1.6797	Q12805;Q12805-2;Q12805-3;Q12805-4	Q12805;A0A0U1RQV3;Q12805-2;Q12805-3;Q12805-4;Q12805-5	FBLN3_HUMAN	EFEMP1	EGF-containing fibulin-like extracellular matrix protein 1	Color2 [DarkGray]	1	4		biological regulation;cell surface receptor linked signaling pathway;cellular component organization;cellular component organization at cellular level;cellular component organization or biogenesis;cellular component organization or biogenesis at cellular level;cellular macromolecule metabolic process;cellular metabolic process;cellular process;cellular protein metabolic process;cellular response …	GO:0003008;GO:0006355;GO:0006464;GO:0006468;GO:0006793;GO:0006796;GO:0007165;GO:0007166;GO:0007167;GO:0007169;GO:0007173;GO:0007600;GO:0007601;GO:0008152;GO:0009889;GO:0009987;GO:0010468;GO:0010556;GO:0016043;GO:0016310;GO:0018108;GO:0018193;GO:0018212;GO:0019219;GO:0019222;GO:0019538;GO:0030198;GO:0031323;GO:0031326;GO:0032330;GO:0032331;GO:0032501;GO:0043062;GO:0043170;GO:0043412;GO:0044237;GO:…	20.9839	18.7857	21.3329	20.0025	20.5011	20.0454	23.2024	20.0704	23.2292	22.6545	23.5268	22.3849
	1.24759	-1.60567	P49747	P49747;P49747-2;G3XAP6	COMP_HUMAN	COMP	Cartilage oligomeric matrix protein	Color2 [DarkGray]	1	4		anatomical structure development;anatomical structure morphogenesis;apoptosis;appendage development;biological adhesion;biological regulation;cartilage development;cartilage development involved in endochondral bone morphogenesis;cell adhesion;cell death;cellular component organization;cellular component organization at cellular level;cellular component organization or biogenesis;cellular compone…	GO:0001501;GO:0003417;GO:0006915;GO:0007155;GO:0008219;GO:0009653;GO:0009887;GO:0009888;GO:0009987;GO:0010941;GO:0012501;GO:0016043;GO:0016265;GO:0022610;GO:0030198;GO:0032502;GO:0042981;GO:0043062;GO:0043066;GO:0043067;GO:0043069;GO:0048519;GO:0048523;GO:0048731;GO:0048736;GO:0048856;GO:0050789;GO:0050794;GO:0051216;GO:0060173;GO:0060351;GO:0060548;GO:0065007;GO:0071840;GO:0071841;GO:0071842	21.5402	21.5697	21.5254	22.6493	20.6501	20.777	22.621	21.1951	21.4106	24.5414	24.2436	24.7324
	1.11784	-1.54518	Q9NV79	Q9NV79;F8W9F3;V9GYG6;A0A0G2JM70	PCMD2_HUMAN	PCMTD2	Protein-L-isoaspartate O-methyltransferase domain-containing protein 2	Color2 [DarkGray]	1	4				18.9123	18.915	17.3842	20.4685	17.3682	20.7405	21.7949	20.8816	20.6762	21.4257	20.5354	21.0525
	1.1511	-1.5084	Q5T749	Q5T749	KPRP_HUMAN	KPRP	Keratinocyte proline-rich protein	Color2 [DarkGray]	1	4				16.6735	17.0825	17.3572	18.7772	19.199	18.6522	18.961	17.6384	18.2219	20.2705	20.9961	20.9169
	1.16922	-1.48561	Q3SY84	Q3SY84	K2C71_HUMAN	KRT71	Keratin, type II cytoskeletal 71	Color2 [DarkGray]	1	4		anatomical structure morphogenesis;cellular component organization;cellular component organization at cellular level;cellular component organization or biogenesis;cellular component organization or biogenesis at cellular level;cellular process;cytoskeleton organization;developmental process;hair cycle process;hair follicle morphogenesis;intermediate filament cytoskeleton organization;intermediate…	GO:0006996;GO:0007010;GO:0009653;GO:0009987;GO:0016043;GO:0022404;GO:0022405;GO:0031069;GO:0032501;GO:0032502;GO:0042303;GO:0045103;GO:0045104;GO:0045109;GO:0071840;GO:0071841;GO:0071842	15.7651	16.5388	NaN	17.7	16.2675	17.251	17.6858	17.1746	17.1195	20.0542	19.0661	NaN
	0.989637	-1.46743	Q15848	Q15848	ADIPO_HUMAN	ADIPOQ	Adiponectin	Color2 [DarkGray]	1	4		adiponectin-mediated signaling pathway;alcohol metabolic process;anatomical structure development;biological regulation;brown fat cell differentiation;carbohydrate homeostasis;carbohydrate metabolic process;carboxylic acid catabolic process;carboxylic acid metabolic process;catabolic process;cell differentiation;cell surface receptor linked signaling pathway;cellular carbohydrate metabolic proces…	GO:0001656;GO:0001666;GO:0001817;GO:0001818;GO:0001819;GO:0001822;GO:0001932;GO:0001933;GO:0001934;GO:0001959;GO:0001960;GO:0002682;GO:0002761;GO:0002762;GO:0005975;GO:0005996;GO:0006006;GO:0006066;GO:0006082;GO:0006091;GO:0006109;GO:0006111;GO:0006355;GO:0006461;GO:0006469;GO:0006629;GO:0006631;GO:0006635;GO:0006873;GO:0006950;GO:0006979;GO:0007009;GO:0007162;GO:0007165;GO:0007166;GO:0007584;GO:…	17.0827	18.1317	NaN	17.6825	NaN	19.6881	21.1047	20.9324	19.6698	20.8989	20.1178	19.408
	0.748235	-1.46475	P31040;P31040-2;P31040-3	P31040;P31040-2;P31040-3;D6RFM5;H0Y8X1	SDHA_HUMAN	SDHA	Succinate dehydrogenase [ubiquinone] flavoprotein subunit, mitochondrial	Color2 [DarkGray]	1	4		acetyl-CoA catabolic process;acetyl-CoA metabolic process;anatomical structure development;carboxylic acid metabolic process;catabolic process;cellular catabolic process;cellular ketone metabolic process;cellular metabolic process;cellular process;coenzyme catabolic process;coenzyme metabolic process;cofactor catabolic process;cofactor metabolic process;developmental process;dicarboxylic acid met…	GO:0006082;GO:0006084;GO:0006091;GO:0006099;GO:0006105;GO:0006732;GO:0007399;GO:0008152;GO:0009056;GO:0009109;GO:0009987;GO:0019752;GO:0022900;GO:0022904;GO:0032502;GO:0042180;GO:0043436;GO:0043648;GO:0044237;GO:0044248;GO:0044281;GO:0046356;GO:0048731;GO:0048856;GO:0051186;GO:0051187;GO:0055114	NaN	13.6557	13.865	15.8383	15.8214	NaN	NaN	NaN	NaN	14.7998	16.9053	17.0744
	1.17532	-1.44518	Q06481;Q06481-3;Q06481-6	Q06481;Q06481-2;Q06481-3;Q06481-4;Q06481-5;Q06481-6	APLP2_HUMAN	APLP2	Amyloid beta precursor like protein 2	Color2 [DarkGray]	1	4		alcohol metabolic process;anatomical structure development;behavior;behavioral interaction between organisms;biological regulation;cation homeostasis;cell surface receptor linked signaling pathway;cellular cation homeostasis;cellular chemical homeostasis;cellular component organization;cellular component organization at cellular level;cellular component organization or biogenesis;cellular compone…	GO:0001932;GO:0001967;GO:0003008;GO:0006066;GO:0006629;GO:0006873;GO:0006878;GO:0007165;GO:0007166;GO:0007176;GO:0007186;GO:0007610;GO:0007617;GO:0007626;GO:0007631;GO:0008152;GO:0008202;GO:0008203;GO:0009966;GO:0009987;GO:0010469;GO:0016043;GO:0016125;GO:0019098;GO:0019220;GO:0019222;GO:0019725;GO:0022414;GO:0023051;GO:0030003;GO:0030198;GO:0030900;GO:0030901;GO:0031323;GO:0031399;GO:0032268;GO:…	16.047	17.5667	15.112	NaN	NaN	16.8612	19.0536	18.7295	18.2237	18.434	18.4608	18.0185
	1.27238	-1.4361	Q2TAZ0;Q2TAZ0-3	Q2TAZ0;H7C3T2;Q2TAZ0-3	ATG2A_HUMAN	ATG2A	Autophagy-related protein 2 homolog A	Color2 [DarkGray]	1	4		autophagic vacuole assembly;autophagy;catabolic process;cell communication;cellular catabolic process;cellular component assembly;cellular component assembly at cellular level;cellular component organization;cellular component organization at cellular level;cellular component organization or biogenesis;cellular component organization or biogenesis at cellular level;cellular metabolic process;cell…	GO:0000045;GO:0000422;GO:0006914;GO:0006950;GO:0006995;GO:0006996;GO:0007033;GO:0007154;GO:0008152;GO:0009056;GO:0009267;GO:0009605;GO:0009987;GO:0009991;GO:0016043;GO:0022607;GO:0031667;GO:0031668;GO:0031669;GO:0033554;GO:0042594;GO:0043562;GO:0044237;GO:0044248;GO:0050896;GO:0051716;GO:0070925;GO:0071496;GO:0071840;GO:0071841;GO:0071842;GO:0071844	NaN	15.354	NaN	15.4883	NaN	14.8718	17.6856	18.1361	16.9381	17.0377	16.7588	17.5594
	1.09833	-1.41439	Q14CN4;Q14CN4-2	Q14CN4;Q14CN4-2;Q14CN4-3	K2C72_HUMAN	KRT72	Keratin, type II cytoskeletal 72	Color2 [DarkGray]	1	4				17.0085	17.566	NaN	18.9506	NaN	NaN	18.589	18.7698	18.0417	20.5635	20.5801	19.2594
	0.817491	-1.40635	P05543	P05543	THBG_HUMAN	SERPINA7	Thyroxine-binding globulin	Color2 [DarkGray]	1	4		aging;amine transport;amino acid transport;biological regulation;carboxylic acid transport;developmental process;establishment of localization;hormone transport;modified amino acid transport;negative regulation of catalytic activity;negative regulation of endopeptidase activity;negative regulation of hydrolase activity;negative regulation of molecular function;negative regulation of peptidase act…	GO:0006810;GO:0006865;GO:0007568;GO:0007584;GO:0009605;GO:0009719;GO:0009725;GO:0009791;GO:0009914;GO:0009991;GO:0010033;GO:0010466;GO:0010817;GO:0010951;GO:0015837;GO:0015849;GO:0019222;GO:0031667;GO:0031960;GO:0032502;GO:0033189;GO:0033273;GO:0033993;GO:0034694;GO:0034695;GO:0042221;GO:0042493;GO:0043086;GO:0043434;GO:0044092;GO:0046942;GO:0048545;GO:0050789;GO:0050790;GO:0050896;GO:0051234;GO:…	NaN	14.9949	NaN	16.701	17.1751	NaN	19.3937	18.0859	19.591	18.6605	17.6874	18.3379
	1.2864	-1.28875	Q9UL68;Q9UL68-4	Q9UL68;Q9UL68-4;A0A2R8YF72;R4GMY9;A0A3B3IRX0;A0A3B3IRX5;A0A3B3IS14;A0A3B3IRT9;A0A3B3IS61;A0A3B3IS77;A0A3B3ISN1;A0A3B3ISP2;A0A3B3ISB6;A0A3B3ISW5;A0A3B3ITJ8;A0A3B3IU66;A0A3B3IU83;A0A3B3IUE2;A0A3B3IRK4;A0A3B3IRM3	MYT1L_HUMAN	MYT1L	Myelin transcription factor 1-like protein	Color2 [DarkGray]	1	4		anatomical structure development;biosynthetic process;cell differentiation;cellular biosynthetic process;cellular developmental process;cellular macromolecule biosynthetic process;cellular macromolecule metabolic process;cellular metabolic process;cellular nitrogen compound metabolic process;cellular process;developmental process;macromolecule biosynthetic process;macromolecule metabolic process;…	GO:0006139;GO:0006351;GO:0006807;GO:0007399;GO:0008152;GO:0009058;GO:0009059;GO:0009987;GO:0016070;GO:0030154;GO:0032502;GO:0032774;GO:0034641;GO:0034645;GO:0043170;GO:0044237;GO:0044238;GO:0044249;GO:0044260;GO:0048731;GO:0048856;GO:0048869;GO:0090304	NaN	15.3883	NaN	16.8311	16.5993	NaN	NaN	16.9594	16.6693	17.9167	18.2894	17.9736
	1.1895	-1.28271	O94832	O94832;J3KRL0;K7EIG7;J3QRN6	MYO1D_HUMAN	MYO1D	Unconventional myosin-Id	Color2 [DarkGray]	1	4		biological regulation;cellular localization;cellular process;localization;negative regulation of catalytic activity;negative regulation of hydrolase activity;negative regulation of molecular function;negative regulation of phosphatase activity;regulation of biological process;regulation of catalytic activity;regulation of cellular metabolic process;regulation of cellular process;regulation of dep…	GO:0009987;GO:0010921;GO:0010923;GO:0019220;GO:0019222;GO:0031323;GO:0035303;GO:0043086;GO:0044092;GO:0050789;GO:0050790;GO:0050794;GO:0051174;GO:0051179;GO:0051336;GO:0051346;GO:0051641;GO:0065007;GO:0065009	15.066	NaN	14.425	NaN	13.2598	NaN	NaN	NaN	15.3144	16.0571	15.8716	14.8888
	1.11966	-1.2812	P07093;P07093-2;P07093-3	P07093;P07093-2;P07093-3	GDN_HUMAN	SERPINE2	Glia-derived nexin	Color2 [DarkGray]	1	4		anatomical structure development;anatomical structure morphogenesis;behavior;biological regulation;blood coagulation;cellular component organization;cellular component organization at cellular level;cellular component organization or biogenesis;cellular component organization or biogenesis at cellular level;cellular process;cerebellar granular layer morphogenesis;coagulation;detection of abiotic …	GO:0001558;GO:0002028;GO:0003006;GO:0006810;GO:0006996;GO:0007162;GO:0007596;GO:0007599;GO:0007610;GO:0008285;GO:0008589;GO:0009581;GO:0009582;GO:0009605;GO:0009612;GO:0009628;GO:0009653;GO:0009888;GO:0009892;GO:0009894;GO:0009895;GO:0009966;GO:0009968;GO:0009987;GO:0010466;GO:0010468;GO:0010543;GO:0010605;GO:0010646;GO:0010647;GO:0010648;GO:0010720;GO:0010755;GO:0010757;GO:0010766;GO:0010951;GO:…	21.8455	21.8877	21.3312	21.8821	20.9675	21.7667	24.7338	22.3793	22.5977	23.3073	24.4958	23.9218
	1.32705	-1.24042	Q9Y5W7;Q9Y5W7-2;Q9Y5W7-3;Q9Y5W7-4	Q9Y5W7;D6RJG9;Q9Y5W7-2;Q9Y5W7-3;Q9Y5W7-4;D6RDH9;Q5JRQ0;H0Y926;A0A804HI51;A0A804HI30;A0A804HI47;A0A804HIR3;A0A804HJ91;A0A804HJ61;A0A804HIA1;A0A804HIC6;A0A804HIK6;A0A804HID8;A0A804HJS3;A0A804HJT4;A0A804HK55;A0A804HK22;A0A804HJZ4;A0A804HJW4;A0A804HJC6;A0A804HJI4;A0A804HJK3;A0A804HJG1;A0A804HL44;A0A804HKZ1;A0A804HKC6;A0A804HKA3;A0A804HKJ3;A0A804HKH6	SNX14_HUMAN	SNX14	Sorting nexin-14	Color2 [DarkGray]	1	4		biological regulation;establishment of localization;establishment of protein localization;negative regulation of biological process;negative regulation of cell communication;negative regulation of cellular process;negative regulation of G-protein coupled receptor protein signaling pathway;negative regulation of response to stimulus;negative regulation of signal transduction;negative regulation of…	GO:0006810;GO:0008277;GO:0009966;GO:0009968;GO:0010646;GO:0010648;GO:0015031;GO:0023021;GO:0023051;GO:0023057;GO:0038032;GO:0045184;GO:0045744;GO:0048519;GO:0048523;GO:0048583;GO:0048585;GO:0050789;GO:0050794;GO:0051234;GO:0065007	16.8921	17.007	16.4846	18.7794	17.7994	17.594	17.5725	17.4558	17.4064	19.234	19.6166	19.7243
	1.13181	-1.21825	Q8N4C6;Q8N4C6-10;Q8N4C6-11;Q8N4C6-2;Q8N4C6-4;Q8N4C6-5;Q8N4C6-6;Q8N4C6-7;Q8N4C6-9	Q8N4C6;C9J066;Q8N4C6-10;Q8N4C6-11;Q8N4C6-2;Q8N4C6-4;Q8N4C6-5;Q8N4C6-6;Q8N4C6-7;Q8N4C6-9;E9PN67;A0A0B4J215;H9KV85	NIN_HUMAN	NIN	Ninein	Color2 [DarkGray]	1	4		biological regulation;cellular component organization;cellular component organization at cellular level;cellular component organization or biogenesis;cellular component organization or biogenesis at cellular level;cellular localization;cellular process;centrosome localization;centrosome-templated microtubule nucleation;cytoskeleton organization;localization;maintenance of location;maintenance of …	GO:0000226;GO:0006996;GO:0007010;GO:0007017;GO:0007020;GO:0009987;GO:0016043;GO:0032507;GO:0034453;GO:0034454;GO:0045185;GO:0051179;GO:0051235;GO:0051640;GO:0051641;GO:0051642;GO:0051651;GO:0065007;GO:0065008;GO:0071840;GO:0071841;GO:0071842;GO:0072393;GO:0090222	17.4904	NaN	NaN	18.3063	17.2873	17.7157	NaN	17.4147	NaN	19.0522	19.6749	19.5308
	1.3066	-1.21368	P62191	P62191	PRS4_HUMAN	PSMC1	26S proteasome regulatory subunit 4	Color2 [DarkGray]	1	4		activation of immune response;activation of innate immune response;anaphase-promoting complex-dependent proteasomal ubiquitin-dependent protein catabolic process;antigen processing and presentation;antigen processing and presentation of exogenous antigen;antigen processing and presentation of exogenous peptide antigen;antigen processing and presentation of exogenous peptide antigen via MHC class …	GO:0000082;GO:0000209;GO:0000278;GO:0002218;GO:0002220;GO:0002223;GO:0002253;GO:0002376;GO:0002429;GO:0002474;GO:0002478;GO:0002479;GO:0002682;GO:0002684;GO:0002757;GO:0002758;GO:0002764;GO:0002768;GO:0006355;GO:0006357;GO:0006464;GO:0006508;GO:0006511;GO:0006521;GO:0006807;GO:0006915;GO:0006950;GO:0006952;GO:0006955;GO:0006974;GO:0006977;GO:0007049;GO:0007165;GO:0007166;GO:0008152;GO:0008219;GO:…	15.9108	15.874	14.7064	NaN	14.5399	16.0674	NaN	17.2405	16.1823	16.4773	NaN	NaN
	1.17086	-1.20401	P22676	P22676;A6NER6;H3BN14;H3BMN5	CALB2_HUMAN	CALB2	Calretinin	Color2 [DarkGray]	1	4		biological regulation;calcium ion homeostasis;cation homeostasis;cellular calcium ion homeostasis;cellular cation homeostasis;cellular chemical homeostasis;cellular divalent inorganic cation homeostasis;cellular homeostasis;cellular ion homeostasis;cellular metal ion homeostasis;cellular process;chemical homeostasis;cytosolic calcium ion homeostasis;divalent inorganic cation homeostasis;homeostat…	GO:0006873;GO:0006874;GO:0006875;GO:0009987;GO:0019725;GO:0030003;GO:0042592;GO:0048878;GO:0050801;GO:0051480;GO:0055065;GO:0055074;GO:0055080;GO:0055082;GO:0065007;GO:0065008;GO:0072503;GO:0072507	13.8062	NaN	13.924	NaN	14.8595	15.9802	16.513	16.4625	15.5549	16.4959	16.4515	16.1382
	1.0122	-1.1805	P55290;P55290-4	P55290;P55290-4;P55290-5;P55290-2;P55290-3	CAD13_HUMAN	CDH13	Cadherin-13	Color2 [DarkGray]	1	4		adherens junction organization;anatomical structure formation involved in morphogenesis;angiogenesis;biological adhesion;biological regulation;calcium-dependent cell-cell adhesion;cell adhesion;cell junction assembly;cell junction organization;cell migration;cell motility;cell projection assembly;cell projection organization;cell proliferation;cell-cell adhesion;cell-cell junction organization;ce…	GO:0001525;GO:0001936;GO:0001938;GO:0001952;GO:0001954;GO:0002040;GO:0006355;GO:0006357;GO:0006928;GO:0007155;GO:0007156;GO:0007162;GO:0007165;GO:0007264;GO:0007265;GO:0007266;GO:0008283;GO:0008284;GO:0008285;GO:0009889;GO:0009891;GO:0009893;GO:0009966;GO:0009967;GO:0009987;GO:0010468;GO:0010556;GO:0010557;GO:0010604;GO:0010628;GO:0010646;GO:0010647;GO:0010810;GO:0010811;GO:0016043;GO:0016337;GO:…	19.1922	17.346	17.1752	20.6856	19.2127	18.5675	20.5063	19.584	19.8749	20.255	20.687	20.277
	0.567341	-1.17628	Q8TEP8;Q8TEP8-1	Q8TEP8;Q8TEP8-1;A0A0A0MR42;K7ENP4	CE192_HUMAN	CEP192	Centrosomal protein of 192 kDa	Color2 [DarkGray]	1	4		biological regulation;cell cycle;cell cycle process;cellular component assembly;cellular component assembly at cellular level;cellular component organization;cellular component organization at cellular level;cellular component organization or biogenesis;cellular component organization or biogenesis at cellular level;cellular process;centrosome duplication;centrosome organization;cytoskeleton orga…	GO:0000086;GO:0000226;GO:0000278;GO:0006996;GO:0007010;GO:0007017;GO:0007049;GO:0007051;GO:0009987;GO:0010921;GO:0010923;GO:0016043;GO:0019220;GO:0019222;GO:0022402;GO:0022607;GO:0031023;GO:0031323;GO:0035303;GO:0043086;GO:0044092;GO:0050789;GO:0050790;GO:0050794;GO:0051174;GO:0051225;GO:0051297;GO:0051298;GO:0051336;GO:0051346;GO:0065007;GO:0065009;GO:0070925;GO:0071840;GO:0071841;GO:0071842;GO:…	17.6472	18.6107	15.8963	NaN	16.1742	19.6871	NaN	18.5545	NaN	19.2024	NaN	18.5812
	1.08553	-1.15214	P83731	P83731;C9JXB8;C9JNW5	RL24_HUMAN	RPL24	60S ribosomal protein L24	Color2 [DarkGray]	1	4		anatomical structure development;axon guidance;biological regulation;biosynthetic process;catabolic process;cell cycle checkpoint;cell cycle process;cellular biosynthetic process;cellular catabolic process;cellular component assembly;cellular component assembly at cellular level;cellular component disassembly;cellular component disassembly at cellular level;cellular component organization;cellula…	GO:0000027;GO:0000075;GO:0000184;GO:0000956;GO:0006139;GO:0006401;GO:0006402;GO:0006412;GO:0006413;GO:0006414;GO:0006415;GO:0006605;GO:0006612;GO:0006613;GO:0006614;GO:0006807;GO:0006810;GO:0006886;GO:0006935;GO:0007093;GO:0007346;GO:0007411;GO:0008152;GO:0009056;GO:0009057;GO:0009058;GO:0009059;GO:0009605;GO:0009987;GO:0010458;GO:0010467;GO:0010564;GO:0015031;GO:0016032;GO:0016043;GO:0016070;GO:…	15.5676	14.7858	15.5358	NaN	16.7192	NaN	NaN	16.3518	15.9822	17.2677	NaN	17.6153
	1.15626	-1.15013	Q9Y4W6	Q9Y4W6;A0A8I5QJR7;A0A8I5KVV1;A0A8I5KYF5	AFG32_HUMAN	AFG3L2	AFG3-like protein 2	Color2 [DarkGray]	1	4		anatomical structure development;anatomical structure morphogenesis;axon ensheathment;axonogenesis;biological regulation;cell development;cell part morphogenesis;cell projection morphogenesis;cell projection organization;cellular component morphogenesis;cellular component organization;cellular component organization at cellular level;cellular component organization or biogenesis;cellular componen…	GO:0006944;GO:0006996;GO:0007005;GO:0007006;GO:0007007;GO:0007272;GO:0007409;GO:0007528;GO:0008053;GO:0008152;GO:0008366;GO:0009605;GO:0009653;GO:0009987;GO:0016043;GO:0016044;GO:0016265;GO:0016485;GO:0019538;GO:0021675;GO:0030030;GO:0032502;GO:0032989;GO:0032990;GO:0034982;GO:0040008;GO:0040014;GO:0042407;GO:0042552;GO:0043170;GO:0044237;GO:0044238;GO:0044260;GO:0044267;GO:0048284;GO:0048468;GO:…	NaN	14.2949	NaN	15.613	14.6539	14.8957	NaN	NaN	14.7064	16.2621	16.4959	16.5937
	1.16979	-1.14546	Q86XX4	Q86XX4;Q86XX4-2;Q86XX4-5;H0Y8V2;A0A804HI32;A0A804HL50	FRAS1_HUMAN	FRAS1	Extracellular matrix organizing protein FRAS1	Color2 [DarkGray]	1	4		anatomical structure development;anatomical structure morphogenesis;appendage morphogenesis;cell communication;cellular process;developmental process;embryonic appendage morphogenesis;embryonic limb morphogenesis;embryonic morphogenesis;epidermis development;establishment of localization;establishment of protein localization;kidney morphogenesis;limb morphogenesis;metanephros morphogenesis;morpho…	GO:0002009;GO:0003338;GO:0006810;GO:0007154;GO:0008544;GO:0009653;GO:0009887;GO:0009888;GO:0009987;GO:0015031;GO:0030326;GO:0032502;GO:0035107;GO:0035108;GO:0035113;GO:0043588;GO:0045184;GO:0048598;GO:0048729;GO:0048856;GO:0051234;GO:0060021;GO:0060993	14.5637	16.3933	15.9489	NaN	14.7668	14.1634	NaN	16.3548	15.7887	NaN	16.9642	16.1431
	0.888462	-1.13983	Q96HJ9-2;Q9Y383;Q9Y383-2;Q9Y383-3	Q9Y383;Q9Y383-2;Q9Y383-3;Q96HJ9-2;A0A0A6YYJ8	FMC1_HUMAN;LC7L2_HUMAN	FMC1;LUC7L2	Isoform of Q96HJ9, Isoform 2 of Protein FMC1 homolog	Color2 [DarkGray]	1	4		cellular component assembly;cellular component assembly at cellular level;cellular component organization;cellular component organization at cellular level;cellular component organization or biogenesis;cellular component organization or biogenesis at cellular level;cellular macromolecular complex assembly;cellular macromolecular complex subunit organization;cellular process;macromolecular complex…	GO:0006376;GO:0009987;GO:0016043;GO:0022607;GO:0022618;GO:0034621;GO:0034622;GO:0043933;GO:0065003;GO:0071826;GO:0071840;GO:0071841;GO:0071842;GO:0071844	17.6129	17.9947	16.493	NaN	15.355	18.5081	NaN	18.5411	18.6421	18.3457	NaN	17.8015
	1.24009	-1.12707	Q9H6S3;Q9H6S3-3	Q9H6S3;Q9H6S3-3;A0A3B3ISQ4	ES8L2_HUMAN	EPS8L2	Epidermal growth factor receptor kinase substrate 8-like protein 2	Color2 [DarkGray]	1	4		biological regulation;cellular process;cellular response to stimulus;intracellular signal transduction;positive regulation of catalytic activity;positive regulation of GTPase activity;positive regulation of hydrolase activity;positive regulation of molecular function;Ras protein signal transduction;regulation of biological process;regulation of catabolic process;regulation of catalytic activity;r…	GO:0006140;GO:0007165;GO:0007264;GO:0007265;GO:0007266;GO:0009894;GO:0009966;GO:0009987;GO:0019219;GO:0019222;GO:0023051;GO:0030811;GO:0031323;GO:0031329;GO:0033121;GO:0033124;GO:0035023;GO:0035556;GO:0043085;GO:0043087;GO:0043547;GO:0044093;GO:0046578;GO:0048583;GO:0050789;GO:0050790;GO:0050794;GO:0050896;GO:0051056;GO:0051171;GO:0051336;GO:0051345;GO:0051716;GO:0065007;GO:0065009;GO:0080090	15.8751	16.2384	15.4711	17.6616	16.9137	16.0052	16.4654	15.9789	16.7579	17.8445	18.5764	18.3565
	0.886818	-1.12557	Q9P0L9;Q9P0L9-2;Q9P0L9-3;Q9P0L9-4;Q9P0L9-5	Q9P0L9;Q9P0L9-2;Q9P0L9-3;Q9P0L9-4;Q9P0L9-5	PK2L1_HUMAN	PKD2L1	Polycystic kidney disease 2-like 1 protein	Color2 [DarkGray]	1	4		biological regulation;cation transport;cell surface receptor linked signaling pathway;cellular component assembly;cellular component organization;cellular component organization or biogenesis;cellular potassium ion transport;cellular process;cellular response to abiotic stimulus;cellular response to acidity;cellular response to pH;cellular response to stimulus;detection of abiotic stimulus;detect…	GO:0001581;GO:0003008;GO:0006461;GO:0006810;GO:0006811;GO:0006812;GO:0006813;GO:0006814;GO:0007165;GO:0007166;GO:0007224;GO:0007600;GO:0007606;GO:0009268;GO:0009581;GO:0009582;GO:0009593;GO:0009605;GO:0009612;GO:0009628;GO:0009987;GO:0010447;GO:0015672;GO:0016043;GO:0022607;GO:0030001;GO:0032501;GO:0034220;GO:0035725;GO:0042221;GO:0043933;GO:0050789;GO:0050794;GO:0050877;GO:0050896;GO:0050906;GO:…	16.9014	18.4802	16.97	NaN	NaN	NaN	19.158	19.4332	19.3807	NaN	19.1	18.098
	1.12851	-1.12033	Q9UKU6	Q9UKU6	TRHDE_HUMAN	TRHDE	Thyrotropin-releasing hormone-degrading ectoenzyme	Color2 [DarkGray]	1	4		biological regulation;cell communication;cell-cell signaling;cellular process;cellular response to stimulus;regulation of biological process;regulation of cellular process;response to stimulus;signal transduction;signaling	GO:0007154;GO:0007165;GO:0007267;GO:0009987;GO:0023052;GO:0050789;GO:0050794;GO:0050896;GO:0051716;GO:0065007	16.818	17.509	16.1316	NaN	17.3005	17.5247	18.2009	17.6592	18.1046	NaN	NaN	19.3395
	1.0123	-1.11842	Q8IZP0;Q8IZP0-10;Q8IZP0-11;Q8IZP0-12;Q8IZP0-2;Q8IZP0-3;Q8IZP0-4;Q8IZP0-5;Q8IZP0-6;Q8IZP0-7;Q8IZP0-8;Q8IZP0-9	Q8IZP0;B6VEX4;A0A0A0MRT6;Q8IZP0-10;Q8IZP0-11;Q8IZP0-12;Q8IZP0-2;Q8IZP0-3;Q8IZP0-4;Q8IZP0-5;Q8IZP0-6;Q8IZP0-7;Q8IZP0-8;Q8IZP0-9	ABI1_HUMAN	ABI1	Abl interactor 1	Color2 [DarkGray]	1	4		actin cytoskeleton organization;actin filament organization;actin filament-based process;actin polymerization or depolymerization;anatomical structure development;anatomical structure formation involved in morphogenesis;anatomical structure morphogenesis;anterior/posterior pattern specification;biological regulation;cell development;cell part morphogenesis;cell projection morphogenesis;cell proje…	GO:0001756;GO:0002376;GO:0003002;GO:0006464;GO:0006468;GO:0006793;GO:0006796;GO:0006928;GO:0006950;GO:0006952;GO:0006955;GO:0006996;GO:0007010;GO:0007015;GO:0007165;GO:0007166;GO:0007167;GO:0007169;GO:0007264;GO:0007389;GO:0008152;GO:0008154;GO:0008285;GO:0009653;GO:0009952;GO:0009987;GO:0010033;GO:0016032;GO:0016043;GO:0016310;GO:0018108;GO:0018193;GO:0018212;GO:0019538;GO:0030029;GO:0030030;GO:…	14.3612	14.5556	13.107	15.1366	NaN	14.9877	NaN	16.3214	14.8688	15.4539	NaN	NaN
	1.2772	-1.11331	Q96C23	Q96C23;H7C320;H7C1B5	GALM_HUMAN	GALM	Galactose mutarotase	Color2 [DarkGray]	1	4		alcohol metabolic process;carbohydrate metabolic process;cellular carbohydrate metabolic process;cellular metabolic process;cellular process;galactose metabolic process;glucose metabolic process;hexose metabolic process;metabolic process;monosaccharide metabolic process;primary metabolic process;small molecule metabolic process	GO:0005975;GO:0005996;GO:0006006;GO:0006012;GO:0006066;GO:0008152;GO:0009987;GO:0019318;GO:0044237;GO:0044238;GO:0044262;GO:0044281	15.8788	16.9688	16.9917	NaN	15.6562	NaN	NaN	16.9825	18.1772	17.7973	NaN	16.9917
	0.767351	-1.11048	P10124	P10124	SRGN_HUMAN	SRGN	Serglycin	Color2 [DarkGray]	1	4		anatomical structure development;biological regulation;biomineral tissue development;blood coagulation;cell activation;cellular component organization;cellular component organization at cellular level;cellular component organization or biogenesis;cellular component organization or biogenesis at cellular level;cellular process;coagulation;developmental process;establishment of localization;establi…	GO:0001775;GO:0001817;GO:0002576;GO:0006810;GO:0006887;GO:0006917;GO:0006996;GO:0007596;GO:0007599;GO:0008152;GO:0008624;GO:0008626;GO:0009888;GO:0009987;GO:0010941;GO:0010942;GO:0012502;GO:0016043;GO:0016050;GO:0016192;GO:0016485;GO:0019538;GO:0030168;GO:0030278;GO:0030279;GO:0030500;GO:0030502;GO:0031214;GO:0032501;GO:0032502;GO:0032879;GO:0032880;GO:0032940;GO:0033363;GO:0033364;GO:0033370;GO:…	15.4728	16.0132	NaN	17.9219	14.9702	16.3314	18.5436	17.668	NaN	17.8649	18.0588	17.0189
	1.00696	-1.08671	P62750	P62750;A8MUS3;H7BY10;K7EJV9;K7EMA7;K7ERT8	RL23A_HUMAN	RPL23A	60S ribosomal protein L23a	Color2 [DarkGray]	1	4		biosynthetic process;catabolic process;cell proliferation;cellular biosynthetic process;cellular catabolic process;cellular component disassembly;cellular component disassembly at cellular level;cellular component organization;cellular component organization at cellular level;cellular component organization or biogenesis;cellular component organization or biogenesis at cellular level;cellular mac…	GO:0000184;GO:0000956;GO:0006139;GO:0006401;GO:0006402;GO:0006412;GO:0006413;GO:0006414;GO:0006415;GO:0006605;GO:0006612;GO:0006613;GO:0006614;GO:0006807;GO:0006810;GO:0006886;GO:0008152;GO:0008283;GO:0009056;GO:0009057;GO:0009058;GO:0009059;GO:0009987;GO:0010467;GO:0015031;GO:0016032;GO:0016043;GO:0016070;GO:0016071;GO:0019058;GO:0019083;GO:0019538;GO:0022411;GO:0022414;GO:0022415;GO:0032774;GO:…	17.9858	17.6583	17.6446	17.8879	17.8969	16.8018	16.5948	17.7666	17.8117	NaN	20.169	NaN
	1.35463	-1.08319	P20810;P20810-10;P20810-2;P20810-3;P20810-4;P20810-5;P20810-6;P20810-7;P20810-8;P20810-9	P20810;P20810-10;A0A6Q8PFE5;E7EVY3;A0A6Q8PG72;A0A6Q8PGN6;A0A6Q8PGG5;A0A6Q8PH20;E7ES10;P20810-2;P20810-3;P20810-4;P20810-5;P20810-6;P20810-7;P20810-8;P20810-9;E7EQ12;E7EQA0;H0YD33;D6RAA8;D6RC54;H0Y9H6;H0Y7F0;B7Z574;E9PCH5;E9PDE4;A0A0C4DGB5	ICAL_HUMAN	CAST	Calpastatin	Color2 [DarkGray]	1	4		biological regulation;negative regulation of apoptosis;negative regulation of biological process;negative regulation of catalytic activity;negative regulation of cell death;negative regulation of cellular process;negative regulation of endopeptidase activity;negative regulation of hydrolase activity;negative regulation of molecular function;negative regulation of peptidase activity;negative regul…	GO:0010466;GO:0010941;GO:0010951;GO:0019222;GO:0042981;GO:0043066;GO:0043067;GO:0043069;GO:0043086;GO:0044092;GO:0048519;GO:0048523;GO:0050789;GO:0050790;GO:0050794;GO:0051336;GO:0051346;GO:0052547;GO:0052548;GO:0060548;GO:0065007;GO:0065009;GO:2000674;GO:2000675	17.0196	17.7767	17.6852	NaN	NaN	18.3019	18.5042	19.0888	17.7318	19.9548	18.6048	19.3233
	0.837215	-1.06188	P21781	P21781;H0YNE7	FGF7_HUMAN	FGF7	Fibroblast growth factor 7	Color2 [DarkGray]	1	4		actin cytoskeleton organization;actin cytoskeleton reorganization;actin filament-based process;anatomical structure development;anatomical structure morphogenesis;biological regulation;branching involved in salivary gland morphogenesis;cell communication;cell proliferation;cell surface receptor linked signaling pathway;cell-cell signaling;cellular component organization;cellular component organiz…	GO:0001763;GO:0001932;GO:0001934;GO:0002009;GO:0002230;GO:0002376;GO:0002682;GO:0002697;GO:0002831;GO:0006810;GO:0006935;GO:0006950;GO:0006952;GO:0006955;GO:0006996;GO:0007010;GO:0007154;GO:0007165;GO:0007166;GO:0007167;GO:0007169;GO:0007173;GO:0007267;GO:0008104;GO:0008283;GO:0008284;GO:0008286;GO:0008543;GO:0008544;GO:0009605;GO:0009611;GO:0009653;GO:0009719;GO:0009725;GO:0009888;GO:0009893;GO:…	NaN	16.0049	16.3737	NaN	NaN	17.6072	19.0593	17.5871	18.7867	18.3374	18.5749	18.3295
	1.23433	-1.04715	O75676;O75676-2	O75676;E9PJN1;O75676-2	KS6A4_HUMAN	RPS6KA4	Ribosomal protein S6 kinase alpha-4	Color2 [DarkGray]	1	4		axon guidance;biological regulation;cell surface receptor linked signaling pathway;cellular component organization;cellular component organization at cellular level;cellular component organization or biogenesis;cellular component organization or biogenesis at cellular level;cellular macromolecule metabolic process;cellular metabolic process;cellular process;cellular protein metabolic process;cell…	GO:0001817;GO:0001818;GO:0001932;GO:0001934;GO:0006325;GO:0006355;GO:0006357;GO:0006464;GO:0006468;GO:0006793;GO:0006796;GO:0006935;GO:0006950;GO:0006952;GO:0006954;GO:0006996;GO:0007165;GO:0007166;GO:0007411;GO:0008152;GO:0009605;GO:0009611;GO:0009889;GO:0009891;GO:0009893;GO:0009987;GO:0010033;GO:0010468;GO:0010556;GO:0010557;GO:0010562;GO:0010604;GO:0010628;GO:0010638;GO:0016043;GO:0016310;GO:…	19.3383	21.4444	18.9194	21.0287	20.5628	20.728	NaN	20.7001	21.3694	21.7361	21.8388	21.2759
	1.13943	-1.03747	P02749	P02749;J3QLI0;J3QRN2	APOH_HUMAN	APOH	Beta-2-glycoprotein 1	Color2 [DarkGray]	1	4		acylglycerol metabolic process;acylglycerol transport;biological regulation;blood coagulation, intrinsic pathway;cellular lipid metabolic process;cellular metabolic process;cellular process;establishment of localization;glycerol ether metabolic process;glycerolipid metabolic process;lipid metabolic process;lipid transport;macromolecule metabolic process;metabolic process;negative regulation of an…	GO:0001936;GO:0001937;GO:0006629;GO:0006638;GO:0006639;GO:0006641;GO:0006662;GO:0006810;GO:0006869;GO:0007597;GO:0008152;GO:0008285;GO:0009987;GO:0010594;GO:0010596;GO:0010656;GO:0010660;GO:0010941;GO:0016485;GO:0016525;GO:0018904;GO:0019222;GO:0019538;GO:0022603;GO:0030193;GO:0030194;GO:0030195;GO:0030334;GO:0030336;GO:0031638;GO:0031639;GO:0032101;GO:0032879;GO:0033032;GO:0033033;GO:0034196;GO:…	17.7505	17.7955	18.2549	19.4384	18.8616	18.6554	20.1645	18.9007	21.2071	19.2596	19.4942	19.8406
	1.00215	-1.02951	P31431;P31431-2	P31431;P31431-2	SDC4_HUMAN	SDC4	Syndecan-4	Color2 [DarkGray]	1	4		amine metabolic process;aminoglycan biosynthetic process;aminoglycan catabolic process;aminoglycan metabolic process;anatomical structure development;biological regulation;biosynthetic process;carbohydrate biosynthetic process;carbohydrate catabolic process;carbohydrate metabolic process;catabolic process;cell migration;cell motility;cellular component movement;cellular component organization;cel…	GO:0000271;GO:0000272;GO:0001523;GO:0001657;GO:0001932;GO:0001952;GO:0001954;GO:0005975;GO:0005976;GO:0006022;GO:0006023;GO:0006024;GO:0006026;GO:0006027;GO:0006629;GO:0006720;GO:0006721;GO:0006790;GO:0006807;GO:0006928;GO:0007165;GO:0007602;GO:0007603;GO:0008152;GO:0009056;GO:0009057;GO:0009058;GO:0009059;GO:0009308;GO:0009314;GO:0009416;GO:0009581;GO:0009582;GO:0009583;GO:0009584;GO:0009605;GO:…	17.3474	18.0311	15.3973	18.5247	16.7145	18.0266	18.7473	18.6309	17.7487	19.0686	19.0205	18.3853
	1.1572	-1.00273	Q8IZA0;Q8IZA0-2;Q8IZA0-3	Q8IZA0;Q8IZA0-2;Q8IZA0-3;A0A8V8TKL0;A0A8V8TKL4;A0A8V8TKL9;A0A8V8TM39;A0A8V8TLU1;A0A8V8TKX7;A0A8V8TKY4;A0A8V8TM14;E7EN73	K319L_HUMAN	KIAA0319L	Dyslexia-associated protein KIAA0319-like protein	Color2 [DarkGray]	1	4				14.9989	15.3434	14.3281	16.459	15.0833	15.8559	16.2392	15.7064	15.3646	16.4238	17.4845	17.3972
	1.26391	-0.981028	Q7Z7G0	Q7Z7G0;F6R962;H0YEA0;H7C556;E9PPR9;D3YTG3	TARSH_HUMAN	ABI3BP	Target of Nesh-SH3	Color2 [DarkGray]	1	4		biological regulation;cellular component organization;cellular component organization at cellular level;cellular component organization or biogenesis;cellular component organization or biogenesis at cellular level;cellular process;extracellular matrix organization;extracellular structure organization;positive regulation of biological process;positive regulation of cell adhesion;positive regulatio…	GO:0009987;GO:0010810;GO:0010811;GO:0016043;GO:0030155;GO:0030198;GO:0043062;GO:0045785;GO:0048518;GO:0048522;GO:0050789;GO:0050794;GO:0065007;GO:0071840;GO:0071841;GO:0071842	20.222	19.9544	19.2186	21.0698	19.5033	19.4907	21.0048	20.9337	20.9223	21.6968	21.8647	19.8188
	0.711303	-0.972256	Q6UXI7;Q6UXI7-2;Q6UXI7-4;Q6UXI7-5	Q6UXI7;B5MD45;Q6UXI7-2;Q6UXI7-3;Q6UXI7-4;Q6UXI7-5	VITRN_HUMAN	VIT	Vitrin	Color2 [DarkGray]	1	4		biological regulation;cellular component organization;cellular component organization at cellular level;cellular component organization or biogenesis;cellular component organization or biogenesis at cellular level;cellular process;extracellular matrix organization;extracellular structure organization;positive regulation of biological process;positive regulation of cell adhesion;positive regulatio…	GO:0009987;GO:0010810;GO:0010811;GO:0016043;GO:0030155;GO:0030198;GO:0043062;GO:0045785;GO:0048518;GO:0048522;GO:0050789;GO:0050794;GO:0065007;GO:0071840;GO:0071841;GO:0071842	15.3421	17.2529	NaN	NaN	NaN	NaN	16.7357	18.3131	17.3701	18.0395	17.2892	16.0674
	1.1974	-0.962958	P27658	P27658	CO8A1_HUMAN	COL8A1	Collagen alpha-1(VIII) chain	Color2 [DarkGray]	1	4		anatomical structure formation involved in morphogenesis;anatomical structure morphogenesis;angiogenesis;biological adhesion;biological regulation;camera-type eye morphogenesis;cell adhesion;cell differentiation;cell proliferation;cellular component disassembly;cellular component disassembly at cellular level;cellular component organization;cellular component organization at cellular level;cellul…	GO:0001525;GO:0007155;GO:0008152;GO:0008283;GO:0009653;GO:0009887;GO:0009987;GO:0010810;GO:0010811;GO:0016043;GO:0022411;GO:0022610;GO:0022617;GO:0030154;GO:0030155;GO:0030198;GO:0030574;GO:0032501;GO:0032502;GO:0032963;GO:0035987;GO:0043062;GO:0043170;GO:0044236;GO:0044243;GO:0044259;GO:0045785;GO:0048518;GO:0048522;GO:0048592;GO:0048593;GO:0048646;GO:0048869;GO:0050673;GO:0050789;GO:0050794;GO:…	21.1775	21.1681	20.124	21.8092	20.3621	20.2185	22.5348	21.4215	21.8239	22.6172	22.6673	21.5664
	0.892662	-0.960097	P06681;P06681-3	P06681;B4DQI1;H0Y3H6;P06681-2;P06681-3;E9PDZ0;A0A8Q3WKN5;A0A0G2JL69;A0A0G2JIE7;F2Z3N2	CO2_HUMAN	C2	Complement C2	Color2 [DarkGray]	1	4		activation of immune response;biological regulation;complement activation;complement activation, classical pathway;defense response;humoral immune response;immune effector process;immune response;immune system process;innate immune response;macromolecule metabolic process;metabolic process;positive regulation of apoptotic cell clearance;positive regulation of biological process;positive regulatio…	GO:0002252;GO:0002253;GO:0002376;GO:0002673;GO:0002682;GO:0002684;GO:0002697;GO:0002920;GO:0006950;GO:0006952;GO:0006955;GO:0006956;GO:0006958;GO:0006959;GO:0007584;GO:0008152;GO:0009605;GO:0009991;GO:0010468;GO:0019222;GO:0019538;GO:0030100;GO:0030449;GO:0031347;GO:0031667;GO:0032101;GO:0032879;GO:0042221;GO:0043170;GO:0044238;GO:0045087;GO:0045807;GO:0048518;GO:0048522;GO:0048583;GO:0048584;GO:…	NaN	15.1943	15.0408	16.0817	14.4758	15.4611	16.9696	14.7617	17.4766	16.8297	16.8462	16.5724
	0.725212	-0.937436	Q99784;Q99784-3;Q99784-5	Q99784;F5H810;Q99784-3;Q99784-5	NOE1_HUMAN	OLFM1	Noelin	Color2 [DarkGray]	1	4		anatomical structure development;anatomical structure formation involved in morphogenesis;anatomical structure morphogenesis;atrioventricular valve formation;biological regulation;cardiac epithelial to mesenchymal transition;cell morphogenesis;cell morphogenesis involved in differentiation;cellular component assembly;cellular component morphogenesis;cellular component organization;cellular compon…	GO:0000902;GO:0000904;GO:0001837;GO:0003188;GO:0003190;GO:0006461;GO:0007399;GO:0009653;GO:0009892;GO:0009893;GO:0009987;GO:0010468;GO:0010604;GO:0010605;GO:0010628;GO:0010629;GO:0010717;GO:0010718;GO:0010720;GO:0010769;GO:0010770;GO:0016043;GO:0019222;GO:0022603;GO:0022604;GO:0022607;GO:0032502;GO:0032989;GO:0043933;GO:0045595;GO:0045597;GO:0048518;GO:0048519;GO:0048522;GO:0048646;GO:0048731;GO:…	NaN	14.6878	NaN	NaN	NaN	15.9725	16.9505	16.7381	16.7731	NaN	17.4346	16.285
	0.987587	-0.90825	P48735;P48735-2	P48735;P48735-2	IDHP_HUMAN	IDH2	Isocitrate dehydrogenase [NADP], mitochondrial	Color2 [DarkGray]	1	4		2-oxoglutarate metabolic process;acetyl-CoA catabolic process;acetyl-CoA metabolic process;carbohydrate metabolic process;carboxylic acid metabolic process;catabolic process;cellular aldehyde metabolic process;cellular carbohydrate metabolic process;cellular catabolic process;cellular ketone metabolic process;cellular metabolic process;cellular process;coenzyme catabolic process;coenzyme metaboli…	GO:0005975;GO:0006081;GO:0006082;GO:0006084;GO:0006097;GO:0006099;GO:0006102;GO:0006103;GO:0006732;GO:0008152;GO:0009056;GO:0009109;GO:0009987;GO:0019752;GO:0032787;GO:0042180;GO:0043436;GO:0043648;GO:0044237;GO:0044238;GO:0044248;GO:0044262;GO:0044281;GO:0046356;GO:0046487;GO:0051186;GO:0051187	15.876	16.1553	15.85	17.5977	16.7393	15.5655	15.8495	16.0448	16.0375	17.3527	18.2604	18.0125
	1.30426	-0.906295	Q9NZT1	Q9NZT1	CALL5_HUMAN	CALML5	Calmodulin-like protein 5	Color2 [DarkGray]	1	4		anatomical structure development;biological regulation;cellular process;cellular response to stimulus;developmental process;epidermis development;regulation of biological process;regulation of cellular process;response to stimulus;signal transduction;tissue development	GO:0007165;GO:0008544;GO:0009888;GO:0009987;GO:0032502;GO:0048856;GO:0050789;GO:0050794;GO:0050896;GO:0051716;GO:0065007	19.5533	20.0472	18.9207	20.8074	19.7626	20.4483	20.6012	20.1995	20.1002	21.6129	21.5989	21.1204
	1.37723	-0.905569	Q9NQW7;Q9NQW7-3	Q9NQW7;Q9NQW7-2;Q9NQW7-3;Q9NQW7-4;Q5T6H2;Q5T6H3;Q5T6H7	XPP1_HUMAN	XPNPEP1	Xaa-Pro aminopeptidase 1	Color2 [DarkGray]	1	4		bradykinin catabolic process;catabolic process;cellular catabolic process;cellular metabolic process;cellular process;macromolecule metabolic process;metabolic process;peptide catabolic process;peptide metabolic process;primary metabolic process;protein metabolic process;proteolysis	GO:0006508;GO:0006518;GO:0008152;GO:0009056;GO:0009987;GO:0010815;GO:0019538;GO:0043170;GO:0043171;GO:0044237;GO:0044238;GO:0044248	16.7935	16.8461	16.6273	16.5444	16.5255	16.7552	18.3169	18.0068	18.3586	17.8951	NaN	17.024
	1.17264	-0.904774	Q03113;Q14344	Q14344;Q03113	GNA12_HUMAN;GNA13_HUMAN	GNA12;GNA13	Guanine nucleotide-binding protein subunit alpha-12	Color2 [DarkGray]	1	4		activation of adenylate cyclase activity;activation of adenylate cyclase activity by G-protein signaling pathway;activation of phospholipase D activity;anatomical structure morphogenesis;biological regulation;blood coagulation;branching morphogenesis of a tube;calcium ion homeostasis;cAMP-mediated signaling;cation homeostasis;cell activation;cell differentiation;cell surface receptor linked signa…	GO:0001569;GO:0001701;GO:0001763;GO:0001775;GO:0002009;GO:0006140;GO:0006873;GO:0006874;GO:0006875;GO:0006928;GO:0007165;GO:0007166;GO:0007186;GO:0007187;GO:0007188;GO:0007189;GO:0007190;GO:0007204;GO:0007264;GO:0007265;GO:0007266;GO:0007389;GO:0007596;GO:0007599;GO:0008152;GO:0008360;GO:0009653;GO:0009790;GO:0009792;GO:0009889;GO:0009894;GO:0009966;GO:0009987;GO:0010517;GO:0010518;GO:0010578;GO:…	17.7981	17.718	17.7492	17.3662	17.9402	17.1835	15.2546	18.7323	17.8562	18.0633	18.0948	18.2129
	1.44627	-0.891779	Q9BXX0	Q9BXX0	EMIL2_HUMAN	EMILIN2	EMILIN-2	Color2 [DarkGray]	1	4		biological adhesion;cell adhesion;cellular process	GO:0007155;GO:0009987;GO:0022610	19.0286	19.4744	18.9977	18.8247	NaN	NaN	20.5678	20.1391	20.8571	20.3257	20.0902	19.94
	0.888094	-0.871905	O94856;O94856-10;O94856-11;O94856-12;O94856-13;O94856-2;O94856-3;O94856-4;O94856-5;O94856-6;O94856-7;O94856-8;O94856-9	O94856;O94856-2;O94856-3;O94856-4;O94856-5;O94856-6;O94856-7;O94856-8;O94856-9;D6RHX4;D6RBU5;O94856-10;O94856-11;O94856-12;O94856-13;H7BY57;X6RKN2;A0A7P0Z4R6	NFASC_HUMAN	NFASC	Neurofascin	Color2 [DarkGray]	1	4		anatomical structure development;anatomical structure formation involved in morphogenesis;axon ensheathment;axon guidance;biological adhesion;cell adhesion;cell junction assembly;cell junction organization;cell-cell adhesion;cell-cell junction assembly;cell-cell junction organization;cellular component assembly;cellular component assembly at cellular level;cellular component assembly involved in …	GO:0002175;GO:0003008;GO:0006935;GO:0007043;GO:0007155;GO:0007272;GO:0007411;GO:0007422;GO:0008104;GO:0008366;GO:0009605;GO:0009987;GO:0010927;GO:0016043;GO:0016044;GO:0016337;GO:0019226;GO:0022607;GO:0022610;GO:0023052;GO:0030913;GO:0032501;GO:0032502;GO:0033036;GO:0034113;GO:0034329;GO:0034330;GO:0034613;GO:0035637;GO:0040011;GO:0042221;GO:0042330;GO:0042552;GO:0045161;GO:0045162;GO:0045216;GO:…	NaN	16.9025	NaN	16.7394	NaN	NaN	18.4255	18.5431	18.356	17.8718	18.1399	NaN
	1.13173	-0.865273	P00742	P00742	FA10_HUMAN	F10	Coagulation factor X	Color2 [DarkGray]	1	4		biological regulation;blood coagulation;blood coagulation, extrinsic pathway;blood coagulation, intrinsic pathway;cellular macromolecule metabolic process;cellular metabolic process;cellular process;cellular protein metabolic process;coagulation;hemostasis;macromolecule metabolic process;macromolecule modification;metabolic process;multicellular organismal process;peptidyl-amino acid modification…	GO:0006464;GO:0006508;GO:0007596;GO:0007597;GO:0007598;GO:0007599;GO:0008152;GO:0009966;GO:0009967;GO:0009987;GO:0010627;GO:0010646;GO:0010647;GO:0010740;GO:0017187;GO:0018193;GO:0018200;GO:0018214;GO:0019538;GO:0023051;GO:0023056;GO:0030334;GO:0030335;GO:0032501;GO:0032879;GO:0040012;GO:0040017;GO:0043170;GO:0043412;GO:0043687;GO:0044237;GO:0044238;GO:0044260;GO:0044267;GO:0048518;GO:0048522;GO:…	NaN	18.1179	17.1301	16.7056	17.1912	17.1328	16.8469	18.8871	19.1264	17.1064	17.3903	17.7532
	1.4593	-0.860907	P04040	P04040	CATA_HUMAN	CAT	Catalase	Color2 [DarkGray]	1	4		acylglycerol metabolic process;aerobic respiration;aging;alcohol metabolic process;anatomical structure development;biological regulation;catabolic process;cell differentiation;cellular aromatic compound metabolic process;cellular catabolic process;cellular component assembly;cellular component organization;cellular component organization or biogenesis;cellular developmental process;cellular lipi…	GO:0000302;GO:0001649;GO:0001657;GO:0001666;GO:0006066;GO:0006091;GO:0006139;GO:0006144;GO:0006163;GO:0006195;GO:0006355;GO:0006461;GO:0006629;GO:0006638;GO:0006639;GO:0006641;GO:0006662;GO:0006725;GO:0006753;GO:0006807;GO:0006950;GO:0006979;GO:0007568;GO:0007584;GO:0008152;GO:0008202;GO:0008203;GO:0009056;GO:0009060;GO:0009112;GO:0009117;GO:0009166;GO:0009314;GO:0009411;GO:0009416;GO:0009605;GO:…	16.7302	17.1593	16.744	16.8902	17.2295	17.1171	18.3935	17.4861	17.2172	18.448	18.6739	18.382
	1.07492	-0.857628	P22735	P22735;H0YLT9;P22735-2	TGM1_HUMAN	TGM1	Protein-glutamine gamma-glutamyltransferase K	Color2 [DarkGray]	1	4		anatomical structure morphogenesis;cell differentiation;cell envelope organization;cellular component organization;cellular component organization or biogenesis;cellular developmental process;cellular macromolecule metabolic process;cellular metabolic process;cellular process;cellular protein metabolic process;developmental process;epidermal cell differentiation;epithelial cell differentiation;ex…	GO:0006464;GO:0008152;GO:0009653;GO:0009887;GO:0009913;GO:0009987;GO:0016043;GO:0018149;GO:0019538;GO:0030154;GO:0030216;GO:0030855;GO:0031424;GO:0032502;GO:0043163;GO:0043170;GO:0043412;GO:0044237;GO:0044238;GO:0044260;GO:0044267;GO:0045229;GO:0048869;GO:0071840	16.5397	NaN	16.8294	16.5771	16.5248	NaN	16.6056	NaN	16.104	17.7679	18.3477	17.6722
	0.624535	-0.853913	P00746	P00746;A0A8Q3WLE6;A0A8Q3WKW0;A0A8Q3WKV6;K7ERG9	CFAD_HUMAN	CFD	Complement factor D	Color2 [DarkGray]	1	4		activation of immune response;biological regulation;blood coagulation;cell activation;cellular process;coagulation;complement activation;complement activation, alternative pathway;defense response;establishment of localization;establishment of localization in cell;exocytosis;hemostasis;humoral immune response;immune effector process;immune response;immune system process;innate immune response;mac…	GO:0001775;GO:0002252;GO:0002253;GO:0002376;GO:0002576;GO:0002682;GO:0002684;GO:0006508;GO:0006810;GO:0006887;GO:0006950;GO:0006952;GO:0006955;GO:0006956;GO:0006957;GO:0006959;GO:0007596;GO:0007599;GO:0008152;GO:0009987;GO:0016192;GO:0019538;GO:0030168;GO:0032501;GO:0032940;GO:0043170;GO:0044238;GO:0045087;GO:0046903;GO:0048518;GO:0048583;GO:0048584;GO:0050776;GO:0050778;GO:0050789;GO:0050817;GO:…	15.5569	17.9875	17.751	17.6298	16.7664	NaN	NaN	16.5191	19.3507	17.4827	17.8072	18.8014
	0.677395	-0.847684	P12273	P12273	PIP_HUMAN	PIP	Prolactin-inducible protein	Color2 [DarkGray]	1	4		anatomical structure homeostasis;biological regulation;cellular process;detection of chemical stimulus;detection of chemical stimulus involved in sensory perception;detection of chemical stimulus involved in sensory perception of bitter taste;detection of chemical stimulus involved in sensory perception of taste;detection of stimulus;detection of stimulus involved in sensory perception;establishm…	GO:0001580;GO:0001894;GO:0001895;GO:0002682;GO:0006508;GO:0006810;GO:0008152;GO:0009593;GO:0009893;GO:0009987;GO:0010468;GO:0010604;GO:0010628;GO:0010941;GO:0019222;GO:0019538;GO:0042221;GO:0042592;GO:0042981;GO:0043066;GO:0043067;GO:0043069;GO:0043170;GO:0044238;GO:0048518;GO:0048519;GO:0048523;GO:0050789;GO:0050794;GO:0050896;GO:0050906;GO:0050907;GO:0050912;GO:0051234;GO:0051606;GO:0055085;GO:…	15.9619	16.4541	NaN	17.2526	19.1137	17.0675	17.8231	NaN	17.2652	18.0933	18.8629	18.2846
	0.773633	-0.839589	Q9UI10;Q9UI10-2;Q9UI10-3	Q9UI10;Q9UI10-2;Q9UI10-3;E7ERK9;F8W8L6	EI2BD_HUMAN	EIF2B4	Translation initiation factor eIF-2B subunit delta	Color2 [DarkGray]	1	4		anatomical structure development;axon ensheathment;biological regulation;biosynthetic process;cell development;cellular biosynthetic process;cellular developmental process;cellular macromolecule biosynthetic process;cellular macromolecule metabolic process;cellular metabolic process;cellular process;cellular protein metabolic process;cellular response to stimulus;cellular response to stress;devel…	GO:0001541;GO:0006140;GO:0006412;GO:0006413;GO:0006417;GO:0006446;GO:0006950;GO:0007272;GO:0008152;GO:0008366;GO:0009058;GO:0009059;GO:0009266;GO:0009408;GO:0009628;GO:0009719;GO:0009725;GO:0009743;GO:0009746;GO:0009749;GO:0009889;GO:0009890;GO:0009892;GO:0009894;GO:0009987;GO:0010033;GO:0010467;GO:0010468;GO:0010556;GO:0010558;GO:0010605;GO:0010608;GO:0014003;GO:0017148;GO:0019219;GO:0019222;GO:…	16.7811	17.9161	NaN	17.1856	NaN	17.2994	19.3258	17.864	18.9799	18.7257	18.5951	NaN
	1.36205	-0.839154	Q06210;Q06210-2	Q06210;A0A6I8PTT9;A0A6I8PRN4;Q06210-2	GFPT1_HUMAN	GFPT1	Glutamine--fructose-6-phosphate aminotransferase [isomerizing] 1	Color2 [DarkGray]	1	4		alcohol biosynthetic process;alcohol metabolic process;amine metabolic process;amino sugar biosynthetic process;amino sugar metabolic process;biological regulation;biosynthetic process;carbohydrate biosynthetic process;carbohydrate metabolic process;carboxylic acid metabolic process;cellular amine metabolic process;cellular amino acid metabolic process;cellular biosynthetic process;cellular carbo…	GO:0005975;GO:0005979;GO:0005996;GO:0006000;GO:0006002;GO:0006040;GO:0006041;GO:0006042;GO:0006044;GO:0006045;GO:0006047;GO:0006048;GO:0006066;GO:0006082;GO:0006091;GO:0006109;GO:0006112;GO:0006139;GO:0006461;GO:0006464;GO:0006486;GO:0006487;GO:0006488;GO:0006520;GO:0006541;GO:0006807;GO:0006950;GO:0006984;GO:0006986;GO:0007165;GO:0007623;GO:0008152;GO:0009058;GO:0009064;GO:0009225;GO:0009308;GO:…	15.721	15.7388	NaN	16.6376	15.4016	NaN	16.3288	16.7934	15.8473	17.2827	16.7545	17.3456
	1.21176	-0.82561	Q6UWY5	Q6UWY5	OLFL1_HUMAN	OLFML1	Olfactomedin-like protein 1	Color2 [DarkGray]	1	4				15.9729	16.8833	16.4257	NaN	15.5079	16.241	17.2926	16.7946	18.2999	16.8435	17.2814	16.8448
	1.41516	-0.812358	Q9BRK5	Q9BRK5;Q9BRK5-2;Q9BRK5-5;A0A5F9UP49	CAB45_HUMAN	SDF4	45 kDa calcium-binding protein	Color2 [DarkGray]	1	4		anatomical structure development;calcium ion-dependent exocytosis;cell differentiation;cellular developmental process;cellular process;cerebellum development;developmental process;establishment of localization;establishment of localization in cell;exocytosis;fat cell differentiation;response to abiotic stimulus;response to chemical stimulus;response to ethanol;response to light stimulus;response …	GO:0006810;GO:0006887;GO:0009314;GO:0009411;GO:0009416;GO:0009628;GO:0009650;GO:0009987;GO:0010033;GO:0016192;GO:0017156;GO:0021549;GO:0030154;GO:0032502;GO:0032940;GO:0042221;GO:0045444;GO:0045471;GO:0046903;GO:0048856;GO:0048869;GO:0050896;GO:0051234;GO:0051649;GO:0070625	19.8258	20.5056	19.3431	20.1133	19.3646	20.645	21.1622	20.9441	20.9788	21.2122	21.3112	20.3008
	0.312583	-0.811355	Q6UXB8	Q6UXB8;Q6UXB8-2	PI16_HUMAN	PI16	Peptidase inhibitor 16	Color2 [DarkGray]	1	4		biological regulation;negative regulation of biological process;negative regulation of cardiac muscle hypertrophy;negative regulation of cardiac muscle tissue growth;negative regulation of cell differentiation;negative regulation of cell growth;negative regulation of cell growth involved in cardiac muscle cell development;negative regulation of cellular process;negative regulation of developmenta…	GO:0001558;GO:0010611;GO:0010614;GO:0014741;GO:0014743;GO:0016202;GO:0030308;GO:0040008;GO:0043502;GO:0044057;GO:0045595;GO:0045596;GO:0045926;GO:0046620;GO:0046621;GO:0048519;GO:0048523;GO:0048634;GO:0048638;GO:0048640;GO:0050789;GO:0050793;GO:0050794;GO:0051093;GO:0051128;GO:0051147;GO:0051148;GO:0051153;GO:0051154;GO:0051239;GO:0051241;GO:0055021;GO:0055022;GO:0055024;GO:0060284;GO:0060420;GO:…	NaN	17.4949	17.319	NaN	NaN	NaN	20.8088	NaN	19.5412	20.1518	19.6096	18.1064
	0.98487	-0.808488	O43493;O43493-3;O43493-5;O43493-7	O43493;A0A5F9UY30;O43493-3;O43493-4;O43493-5;O43493-7	TGON2_HUMAN	TGOLN2	Trans-Golgi network integral membrane protein 2	Color2 [DarkGray]	1	4				17.5945	17.6381	16.2026	18.0538	17.3388	18.2214	18.9739	18.6833	18.0242	19.289	18.8608	17.773
	0.979097	-0.807524	Q09472	Q92793;Q09472;Q92793-2;A0A669KB12	EP300_HUMAN	EP300	Histone acetyltransferase p300	Color2 [DarkGray]	1	4		activation of immune response;activation of innate immune response;anatomical structure development;anatomical structure formation involved in morphogenesis;anatomical structure morphogenesis;anterior/posterior pattern specification;apoptosis;biological regulation;biosynthetic process;cell cycle;cell cycle process;cell death;cell surface receptor linked signaling pathway;cellular biosynthetic pro…	GO:0000086;GO:0000122;GO:0000278;GO:0001666;GO:0001756;GO:0001817;GO:0001819;GO:0002218;GO:0002220;GO:0002223;GO:0002253;GO:0002376;GO:0002429;GO:0002682;GO:0002684;GO:0002757;GO:0002758;GO:0002764;GO:0002768;GO:0003002;GO:0006139;GO:0006325;GO:0006351;GO:0006355;GO:0006357;GO:0006464;GO:0006473;GO:0006474;GO:0006475;GO:0006807;GO:0006915;GO:0006917;GO:0006950;GO:0006952;GO:0006955;GO:0006974;GO:…	16.987	17.7777	NaN	17.6516	NaN	18.6566	NaN	18.0845	19.2017	18.7242	18.2927	NaN
	0.851977	-0.804855	P22307;P22307-2;P22307-4;P22307-6;P22307-7;P22307-8	P22307;H0YF61;P22307-2;P22307-4;P22307-6;P22307-7;P22307-8	SCP2_HUMAN	SCP2	Sterol carrier protein 2	Color2 [DarkGray]	1	4		bile acid biosynthetic process;bile acid metabolic process;biological regulation;biosynthetic process;C21-steroid hormone biosynthetic process;C21-steroid hormone metabolic process;carboxylic acid biosynthetic process;carboxylic acid catabolic process;carboxylic acid metabolic process;catabolic process;cellular biosynthetic process;cellular catabolic process;cellular component organization;cellul…	GO:0006082;GO:0006629;GO:0006631;GO:0006635;GO:0006694;GO:0006699;GO:0006700;GO:0006701;GO:0006810;GO:0006869;GO:0006996;GO:0007009;GO:0007031;GO:0008104;GO:0008152;GO:0008202;GO:0008206;GO:0008207;GO:0008610;GO:0009056;GO:0009058;GO:0009062;GO:0009893;GO:0009987;GO:0010817;GO:0015914;GO:0016042;GO:0016043;GO:0016044;GO:0016053;GO:0016054;GO:0019216;GO:0019218;GO:0019222;GO:0019395;GO:0019637;GO:…	16.7354	16.3289	16.2539	NaN	16.2865	14.0716	NaN	16.9037	16.2341	16.9762	16.8526	16.734
	1.20772	-0.802304	Q9Y5X1	Q9Y5X1;A0A7P0T8C7;A0A7P0T8D4;A0A7P0T8L2;A0A7P0T8S8;A0A7P0T8Z2;A0A7P0TBI9;A0A7P0Z4A2;A0A7P0Z4A5;A0A087WVE4;A0A087WZW2	SNX9_HUMAN	SNX9	Sorting nexin-9	Color2 [DarkGray]	1	4		biological regulation;cell cycle cytokinesis;cell cycle phase;cell cycle process;cellular component assembly;cellular component assembly at cellular level;cellular component organization;cellular component organization at cellular level;cellular component organization or biogenesis;cellular component organization or biogenesis at cellular level;cellular macromolecular complex assembly;cellular ma…	GO:0000280;GO:0000281;GO:0000910;GO:0001932;GO:0006140;GO:0006810;GO:0006886;GO:0006897;GO:0006898;GO:0006996;GO:0007067;GO:0009893;GO:0009894;GO:0009896;GO:0009987;GO:0010324;GO:0010604;GO:0015031;GO:0016043;GO:0016044;GO:0016050;GO:0016192;GO:0016197;GO:0019219;GO:0019220;GO:0019222;GO:0022402;GO:0022403;GO:0022607;GO:0030162;GO:0030811;GO:0031323;GO:0031325;GO:0031329;GO:0031331;GO:0031334;GO:…	17.5651	17.7205	16.9529	16.4293	16.3639	18.0014	18.3097	18.5474	18.379	18.419	17.6161	17.7236
	0.891481	-0.798991	Q9UBP4	Q9UBP4;F6SYF8;E9PKW6;E9PKK9;E9PHY3	DKK3_HUMAN	DKK3	Dickkopf-related protein 3	Color2 [DarkGray]	1	4		adrenal gland development;anatomical structure development;anatomical structure morphogenesis;biological regulation;cell surface receptor linked signaling pathway;cellular process;cellular response to stimulus;developmental process;gland development;negative regulation of aldosterone biosynthetic process;negative regulation of aldosterone metabolic process;negative regulation of biological proces…	GO:0006355;GO:0007165;GO:0007166;GO:0009653;GO:0009889;GO:0009890;GO:0009892;GO:0009966;GO:0009968;GO:0009987;GO:0010468;GO:0010556;GO:0010558;GO:0010605;GO:0010629;GO:0010646;GO:0010648;GO:0010894;GO:0016055;GO:0019216;GO:0019218;GO:0019219;GO:0019222;GO:0023051;GO:0023057;GO:0030111;GO:0030178;GO:0030325;GO:0031323;GO:0031324;GO:0031326;GO:0031327;GO:0031943;GO:0031944;GO:0031946;GO:0031947;GO:…	20.8284	21.5585	19.8344	21.8214	21.7542	22.4208	22.7811	22.7592	21.7872	22.259	22.9565	22.0894
	1.04602	-0.7896	P07741	P07741;H3BQZ9	APT_HUMAN	APRT	Adenine phosphoribosyltransferase	Color2 [DarkGray]	1	4		adenine biosynthetic process;adenine metabolic process;adenine salvage;AMP biosynthetic process;AMP metabolic process;AMP salvage;behavior;biological regulation;biosynthetic process;body fluid secretion;cellular aromatic compound metabolic process;cellular biosynthetic process;cellular metabolic compound salvage;cellular metabolic process;cellular nitrogen compound biosynthetic process;cellular n…	GO:0006139;GO:0006144;GO:0006163;GO:0006164;GO:0006167;GO:0006168;GO:0006725;GO:0006753;GO:0006807;GO:0006810;GO:0007589;GO:0007595;GO:0007610;GO:0007625;GO:0008152;GO:0009058;GO:0009112;GO:0009113;GO:0009117;GO:0009123;GO:0009124;GO:0009126;GO:0009127;GO:0009150;GO:0009152;GO:0009156;GO:0009161;GO:0009165;GO:0009167;GO:0009168;GO:0009259;GO:0009260;GO:0009719;GO:0009725;GO:0009987;GO:0010033;GO:…	18.1479	18.4077	17.2292	18.6871	17.6421	19.0594	18.7842	19.2373	18.7589	19.9313	NaN	18.3494
	1.16829	-0.785933	P14209	P14209;P14209-3;A0A096LP69	CD99_HUMAN	CD99	CD99 antigen	Color2 [DarkGray]	1	4		biological adhesion;cell adhesion;cellular process	GO:0007155;GO:0009987;GO:0022610	17.6885	17.6226	16.3326	17.9375	NaN	18.2043	17.7723	18.1701	17.8589	19.1867	18.8033	17.8755
	1.39265	-0.780767	P29992	P29992;P50148;K7EL62	GNA11_HUMAN	GNA11	Guanine nucleotide-binding protein subunit alpha-11	Color2 [DarkGray]	1	4		activation of phospholipase C activity;activation of phospholipase C activity by dopamine receptor signaling pathway;activation of phospholipase C activity by G-protein coupled receptor protein signaling pathway coupled to IP3 second messenger;anatomical structure development;biological regulation;blood coagulation;cAMP-mediated signaling;cell activation;cell surface receptor linked signaling pat…	GO:0001501;GO:0001508;GO:0001775;GO:0006873;GO:0007165;GO:0007166;GO:0007186;GO:0007187;GO:0007188;GO:0007200;GO:0007202;GO:0007212;GO:0007507;GO:0007596;GO:0007599;GO:0008152;GO:0009268;GO:0009628;GO:0009987;GO:0010517;GO:0010518;GO:0010863;GO:0019222;GO:0019725;GO:0019932;GO:0019933;GO:0019935;GO:0030168;GO:0032501;GO:0032502;GO:0035556;GO:0042391;GO:0042592;GO:0043085;GO:0043473;GO:0044093;GO:…	16.0933	16.2101	15.7921	NaN	16.3016	16.3114	NaN	16.4613	15.95	17.4578	17.2884	17.4548
	1.40768	-0.779354	P80723	P80723;P80723-2	BASP1_HUMAN	BASP1	Brain acid soluble protein 1	Color2 [DarkGray]	1	4		anatomical structure development;anatomical structure morphogenesis;anterior/posterior pattern specification;biological regulation;cell differentiation;cell differentiation involved in kidney development;cell morphogenesis;cell morphogenesis involved in differentiation;cellular component morphogenesis;cellular component organization;cellular component organization or biogenesis;cellular developme…	GO:0000902;GO:0000904;GO:0003002;GO:0003006;GO:0003382;GO:0006355;GO:0007356;GO:0007389;GO:0007517;GO:0008406;GO:0009653;GO:0009888;GO:0009889;GO:0009890;GO:0009892;GO:0009952;GO:0009987;GO:0010468;GO:0010556;GO:0010558;GO:0010605;GO:0010629;GO:0016043;GO:0019219;GO:0019222;GO:0021762;GO:0022414;GO:0030154;GO:0030855;GO:0031323;GO:0031324;GO:0031326;GO:0031327;GO:0032502;GO:0032989;GO:0035850;GO:…	21.913	22.0999	21.108	21.4389	21.0382	22.3826	21.9277	22.4935	21.9725	23.4348	22.6341	21.8678
	0.376165	-0.773473	P15502;P15502-1;P15502-10;P15502-12;P15502-13;P15502-2;P15502-4;P15502-5;P15502-6;P15502-7;P15502-9	P15502;E7ETP7;E7EQH8;G3V0G6;P15502-1;P15502-2;P15502-4;P15502-5;P15502-6;P15502-7;P15502-8;P15502-9;G5E950;E7EN65;E7ENM0;P15502-10;P15502-12;P15502-13	ELN_HUMAN	ELN	Elastin	Color2 [DarkGray]	1	4		anatomical structure morphogenesis;blood circulation;cell proliferation;cellular component disassembly;cellular component disassembly at cellular level;cellular component organization;cellular component organization at cellular level;cellular component organization or biogenesis;cellular component organization or biogenesis at cellular level;cellular process;circulatory system process;development…	GO:0003008;GO:0003013;GO:0007585;GO:0008015;GO:0008283;GO:0009653;GO:0009887;GO:0009987;GO:0016043;GO:0022411;GO:0022617;GO:0030198;GO:0032501;GO:0032502;GO:0043062;GO:0071840;GO:0071841;GO:0071842;GO:0071845	14.5471	17.5121	18.521	NaN	NaN	NaN	17.661	16.6622	19.1917	17.2111	18.0642	18.0396
	1.0036	-0.767227	Q9BXJ9	Q9BXJ9;A0A8V8TR41;A0A8V8TPI7;A0A8V8TQ34;A0A0B4J1W3	NAA15_HUMAN	NAA15	N-alpha-acetyltransferase 15, NatA auxiliary subunit	Color2 [DarkGray]	1	4		anatomical structure formation involved in morphogenesis;angiogenesis;biological regulation;biosynthetic process;cell differentiation;cellular biosynthetic process;cellular developmental process;cellular macromolecule biosynthetic process;cellular macromolecule metabolic process;cellular metabolic process;cellular nitrogen compound metabolic process;cellular process;cellular protein metabolic pro…	GO:0001525;GO:0006139;GO:0006351;GO:0006355;GO:0006464;GO:0006473;GO:0006474;GO:0006807;GO:0008152;GO:0009058;GO:0009059;GO:0009889;GO:0009891;GO:0009893;GO:0009987;GO:0010468;GO:0010556;GO:0010557;GO:0010604;GO:0010608;GO:0010628;GO:0010941;GO:0016070;GO:0019219;GO:0019222;GO:0019538;GO:0030154;GO:0031323;GO:0031325;GO:0031326;GO:0031328;GO:0031365;GO:0031647;GO:0032502;GO:0032774;GO:0034641;GO:…	15.027	15.8038	15.2076	16.6639	16.1413	15.7558	15.9369	15.4467	16.5131	15.886	17.4225	17.5224
	0.523337	-0.766342	P05120	P05120;E7EPJ9;H7C004;H7BYS2	PAI2_HUMAN	SERPINB2	Plasminogen activator inhibitor 2	Color2 [DarkGray]	1	4		biological regulation;blood coagulation;coagulation;fibrinolysis;hemostasis;multicellular organismal process;negative regulation of apoptosis;negative regulation of biological process;negative regulation of blood coagulation;negative regulation of catalytic activity;negative regulation of cell death;negative regulation of cellular process;negative regulation of coagulation;negative regulation of …	GO:0007596;GO:0007599;GO:0010466;GO:0010941;GO:0010951;GO:0019222;GO:0030193;GO:0030195;GO:0032101;GO:0032501;GO:0042730;GO:0042981;GO:0043066;GO:0043067;GO:0043069;GO:0043086;GO:0044092;GO:0048519;GO:0048523;GO:0048583;GO:0050789;GO:0050790;GO:0050794;GO:0050817;GO:0050818;GO:0050819;GO:0050878;GO:0051239;GO:0051241;GO:0051336;GO:0051346;GO:0052547;GO:0052548;GO:0060548;GO:0061041;GO:0065007;GO:…	NaN	16.7194	17.6913	NaN	NaN	19.104	18.955	19.7982	19.9772	18.467	18.0628	18.1137
	0.418617	-0.761104	P48061;P48061-2;P48061-3;P48061-4;P48061-5;P48061-6	P48061;P48061-2;P48061-3;P48061-4;P48061-5;P48061-6	SDF1_HUMAN	CXCL12	Stromal cell-derived factor 1	Color2 [DarkGray]	1	4		adult behavior;adult locomotory behavior;ameboidal cell migration;anatomical structure development;anatomical structure morphogenesis;axon guidance;behavior;biological adhesion;biological regulation;blood circulation;branching morphogenesis of a tube;calcium ion homeostasis;cation homeostasis;cell activation;cell adhesion;cell chemotaxis;cell development;cell migration;cell motility;cell prolifer…	GO:0001558;GO:0001569;GO:0001666;GO:0001667;GO:0001763;GO:0001764;GO:0001775;GO:0001936;GO:0001938;GO:0002009;GO:0002376;GO:0002682;GO:0002684;GO:0002685;GO:0002687;GO:0002688;GO:0002690;GO:0003006;GO:0003008;GO:0003013;GO:0006873;GO:0006874;GO:0006875;GO:0006928;GO:0006935;GO:0006950;GO:0006955;GO:0007155;GO:0007165;GO:0007166;GO:0007186;GO:0007281;GO:0007389;GO:0007411;GO:0007610;GO:0007626;GO:…	17.5089	NaN	17.8591	NaN	NaN	NaN	20.3591	20.1386	20.1829	18.9024	19.0388	18.4215
	1.25441	-0.760379	O75787;O75787-2	O75787;A0A1B0GVB9;A0A1B0GVC7;A0A1B0GUT7;A0A1B0GTU8;A0A1B0GU12;A0A1B0GTB0;A0A1B0GWJ8;A0A1B0GWD6;A0A1B0GVW0;A0A1B0GVI9;B7Z1I9;B7Z413;O75787-2;A0A1C7CYW4;H7C3E1	RENR_HUMAN	ATP6AP2	Renin receptor	Color2 [DarkGray]	1	4		anatomical structure morphogenesis;angiotensin maturation;anterior/posterior pattern specification;biological regulation;cellular macromolecule metabolic process;cellular metabolic process;cellular process;cellular protein metabolic process;developmental pigmentation;developmental process;eye pigmentation;head morphogenesis;hormone metabolic process;macromolecule metabolic process;metabolic proce…	GO:0001817;GO:0001819;GO:0002003;GO:0003002;GO:0007389;GO:0008152;GO:0009653;GO:0009952;GO:0009966;GO:0009967;GO:0009987;GO:0010627;GO:0010646;GO:0010647;GO:0010817;GO:0016485;GO:0016486;GO:0019538;GO:0021903;GO:0023051;GO:0023056;GO:0030111;GO:0030177;GO:0032502;GO:0032908;GO:0032914;GO:0042445;GO:0043170;GO:0043408;GO:0043473;GO:0044237;GO:0044238;GO:0044260;GO:0044267;GO:0048066;GO:0048069;GO:…	18.1188	17.9493	17.8882	16.3638	17.1772	18.0378	18.5508	18.9804	18.4369	18.5267	18.4321	18.0586
	1.09865	-0.759944	Q14112;Q14112-2	Q14112;Q14112-2;H0YJV3	NID2_HUMAN	NID2	Nidogen-2	Color2 [DarkGray]	1	4		basement membrane organization;biological adhesion;cell adhesion;cell-matrix adhesion;cell-substrate adhesion;cellular component organization;cellular component organization at cellular level;cellular component organization or biogenesis;cellular component organization or biogenesis at cellular level;cellular process;extracellular matrix organization;extracellular structure organization	GO:0007155;GO:0007160;GO:0009987;GO:0016043;GO:0022610;GO:0030198;GO:0031589;GO:0043062;GO:0071711;GO:0071840;GO:0071841;GO:0071842	19.4367	20.1558	20.4424	20.5356	19.8269	18.5709	20.3776	20.3425	21.6215	20.1523	20.3242	20.892
	1.51621	-0.753755	A2A3N6;P55036;P55036-2	P55036;A2A3N6;Q5VWC4;P55036-2;A6PVX3	PIPSL_HUMAN;PSMD4_HUMAN	PIPSL;PSMD4	Putative PIP5K1A and PSMD4-like protein	Color2 [DarkGray]	1	4		activation of immune response;activation of innate immune response;anaphase-promoting complex-dependent proteasomal ubiquitin-dependent protein catabolic process;antigen processing and presentation;antigen processing and presentation of exogenous antigen;antigen processing and presentation of exogenous peptide antigen;antigen processing and presentation of exogenous peptide antigen via MHC class …	GO:0000082;GO:0000209;GO:0000278;GO:0002218;GO:0002220;GO:0002223;GO:0002253;GO:0002376;GO:0002429;GO:0002474;GO:0002478;GO:0002479;GO:0002682;GO:0002684;GO:0002757;GO:0002758;GO:0002764;GO:0002768;GO:0006464;GO:0006508;GO:0006511;GO:0006521;GO:0006807;GO:0006915;GO:0006950;GO:0006952;GO:0006955;GO:0006974;GO:0006977;GO:0007049;GO:0007165;GO:0007166;GO:0008152;GO:0008219;GO:0009056;GO:0009057;GO:…	15.6508	15.9284	NaN	NaN	NaN	16.0885	NaN	16.6927	16.638	17.0915	16.1498	NaN
	1.11298	-0.752593	Q10588	Q10588;Q10588-2;A6NC48;H0Y984	BST1_HUMAN	BST1	ADP-ribosyl cyclase/cyclic ADP-ribose hydrolase 2	Color2 [DarkGray]	1	4		biological regulation;developmental process;humoral immune response;immune response;immune system process;metabolic process;multicellular organismal development;multicellular organismal process;positive regulation of B cell activation;positive regulation of B cell proliferation;positive regulation of biological process;positive regulation of cell activation;positive regulation of cell proliferati…	GO:0002376;GO:0002682;GO:0002684;GO:0002694;GO:0002696;GO:0006955;GO:0006959;GO:0007275;GO:0008152;GO:0008284;GO:0030888;GO:0030890;GO:0032501;GO:0032502;GO:0032944;GO:0032946;GO:0042127;GO:0048518;GO:0048522;GO:0050670;GO:0050671;GO:0050789;GO:0050794;GO:0050864;GO:0050865;GO:0050867;GO:0050871;GO:0050896;GO:0051249;GO:0051251;GO:0065007;GO:0070663;GO:0070665	18.2372	18.0955	18.452	19.3816	19.3374	18.4335	20.1417	18.9613	20.129	19.4252	19.7988	19.7908
	1.50562	-0.751781	Q9P232	Q9P232	CNTN3_HUMAN	CNTN3	Contactin-3	Color2 [DarkGray]	1	4		anatomical structure development;biological adhesion;cell adhesion;cellular process;developmental process;nervous system development;system development	GO:0007155;GO:0007399;GO:0009987;GO:0022610;GO:0032502;GO:0048731;GO:0048856	16.4956	17.648	17.8266	17.611	17.2702	16.6567	17.9303	17.8442	18.4833	18.4632	18.1913	17.5186
	1.55501	-0.742852	P52788	P52788;P52788-2	SPSY_HUMAN	SMS	Spermine synthase	Color2 [DarkGray]	1	4		amine biosynthetic process;amine metabolic process;aspartate family amino acid metabolic process;biosynthetic process;carboxylic acid metabolic process;cellular amine metabolic process;cellular amino acid metabolic process;cellular biogenic amine biosynthetic process;cellular biogenic amine metabolic process;cellular biosynthetic process;cellular ketone metabolic process;cellular metabolic proces…	GO:0000096;GO:0006082;GO:0006520;GO:0006555;GO:0006576;GO:0006595;GO:0006596;GO:0006597;GO:0006790;GO:0006807;GO:0008152;GO:0008215;GO:0009058;GO:0009066;GO:0009308;GO:0009309;GO:0009987;GO:0019752;GO:0034641;GO:0042180;GO:0042401;GO:0043436;GO:0044106;GO:0044237;GO:0044238;GO:0044249;GO:0044271;GO:0044281	16.0434	17.2258	17.0189	NaN	16.7258	16.708	17.4237	18.0665	17.6769	17.2518	17.0416	17.9654
[truncated: 974 more rows]
