# Supplementary material for: GMP-compliant, serum-free cultures preserve therapeutic potential of extracellular vesicles from human mesenchymal stromal cells
Source: Front Cell Dev Biol. 2025 Sep 1;13:1633912. doi: 10.3389/fcell.2025.1633912 (PMC12434029; doi:10.3389/fcell.2025.1633912)
Supplement: Supplementary file 2 [file Table3.xlsx]

## Sheet: CM and evs BREW Venn table
T: ids	BREW_Secre	BREW_EVS
A1BG	+	+
PDIA4	+	+
PDIA3	+	+
PDGFRL	+	+
PDGFRB	+	+
PDGFD	+	+
PDIA6	+	+
PDCD6IP	+	+
PDCD6	+	+
PCYOX1	+	+
PCSK9	+	+
PCOLCE	+	+
PCBP2	+	+
PCBP1	+	+
PEBP1	+	+
PKM	+	+
PIP	+	+
PHGDH	+	+
PGRMC1	+	+
PGK1	+	+
PGD	+	+
PGAM1	+	+
PFN1	+	+
PFDN2	+	+
PFAS	+	+
PEPD	+	+
PLAUR	+	+
PARK7	+	+
NUTF2	+	+
NUDT5	+	+
NUCB2	+	+
NUCB1	+	+
NT5E	+	+
OGN	+	+
NRP2	+	+
NRP1	+	+
NPM1	+	+
NPEPPS	+	+
NPC2	+	+
NNMT	+	+
OLFML2B	+	+
PAPPA	+	+
PAMR1	+	+
PAICS	+	+
PAFAH1B1	+	+
PABPC1	+	+
P4HB	+	+
P3H1	+	+
ORM2	+	+
ORM1	+	+
OMD	+	+
OLFML3	+	+
PLBD2	+	+
PSMA7	+	+
PSMA6	+	+
PSMA5	+	+
PSMA4	+	+
PSMA3	+	+
PSMA2	+	+
PSMA1	+	+
PSAT1	+	+
PSAP	+	+
PRSS23	+	+
PRPF19	+	+
PROCR	+	+
PSMB1	+	+
PSMB2	+	+
PSMD1	+	+
PSMC6	+	+
PSMC5	+	+
PSMC3	+	+
PSMC2	+	+
PSMC1	+	+
PSMB7	+	+
PSMB6	+	+
PSMB5	+	+
PSMB4	+	+
PSMB3	+	+
PRMT1	+	+
PRKCSH	+	+
PNP	+	+
PLXNB2	+	+
PLXDC2	+	+
PLTP	+	+
PLS3	+	+
PODN	+	+
PLP2	+	+
PLOD3	+	+
PLOD2	+	+
PLOD1	+	+
PLIN3	+	+
PLEC	+	+
POSTN	+	+
PRDX6	+	+
PRDX5	+	+
PRDX4	+	+
PRDX3	+	+
PRDX2	+	+
PRDX1	+	+
PRCP	+	+
PPP2CA;PPP2CB	+	+
PPIB	+	+
PPIA	+	+
NME2	+	+
NME1	+	+
LCN1	+	+
LAP3	+	+
LAMTOR3	+	+
LAMP2	+	+
LAMP1	+	+
LAMC1	+	+
LAMB2	+	+
LAMB1	+	+
LAMA4	+	+
LAMA2	+	+
LAMA1	+	+
KRT9	+	+
LDHA	+	+
LDHAL6B	+	+
LRP1	+	+
LRG1	+	+
LOXL2	+	+
LOXL1	+	+
LOX	+	+
LMNA	+	+
LGALS3BP	+	+
LGALS3	+	+
LGALS1	+	+
LDLR	+	+
LDHB	+	+
KRT78	+	+
KRT77	+	+
KNG1	+	+
KIF5B	+	+
KCTD12	+	+
KARS1	+	+
JUP	+	+
KPNB1	+	+
ITIH2	+	+
ITIH1	+	+
ITGBL1	+	+
ITGB5	+	+
ITGB1	+	+
ITGAV	+	+
KPRP	+	+
KRT71	+	+
KRT6B	+	+
KRT6A	+	+
KRT5	+	+
KRT4	+	+
KRT2	+	+
KRT17	+	+
KRT16	+	+
KRT14	+	+
KRT10	+	+
KRT1	+	+
LRRC15	+	+
LRRC17	+	+
MYL12A;MYL12B	+	+
MYH9	+	+
MYDGF	+	+
MXRA8	+	+
MYL6	+	+
MXRA5	+	+
MVP	+	+
MTAP	+	+
MSN	+	+
MRC2	+	+
MOB1A;MOB1B	+	+
MMP2	+	+
MYO1C	+	+
NIF3L1	+	+
NID2	+	+
NID1	+	+
NIBAN2	+	+
NCL	+	+
NAP1L4	+	+
NAP1L1	+	+
NAGLU	+	+
NAGK	+	+
NACA	+	+
MYOF	+	+
MMP14	+	+
MAP4K4;TNIK	+	+
MANBA	+	+
MAN2A1	+	+
MAN1A1	+	+
MAMDC2	+	+
LYZ	+	+
LUM	+	+
LTF	+	+
LTBP2	+	+
LTBP1	+	+
LTA4H	+	+
MARCKS	+	+
MASP1	+	+
MME	+	+
MFGE8	+	+
MFAP5	+	+
MFAP4	+	+
MFAP2	+	+
MEGF8	+	+
ME1	+	+
MDH2	+	+
MDH1	+	+
MAT2B	+	+
MAT2A	+	+
ITGA5	+	+
PSMD11	+	+
PSMD12	+	+
TFRC	+	+
TFG	+	+
TF	+	+
TCP1	+	+
TARS1	+	+
TALDO1	+	+
TAGLN2	+	+
TAGLN	+	+
SVEP1	+	+
SUB1	+	+
STX7	+	+
STK17A	+	+
TGFB1	+	+
TGFBI	+	+
TNC	+	+
TMSB4X	+	+
TLN1	+	+
TKTL2	+	+
TKT	+	+
TIMP2	+	+
TIMP1	+	+
THY1	+	+
THBS3	+	+
THBS2	+	+
THBS1	+	+
STIP1	+	+
STC2	+	+
SOD1	+	+
SNRPB;SNRPN	+	+
SNRPE	+	+
SNRPD3	+	+
SNRPD2	+	+
SNRPD1	+	+
SLIT2	+	+
SLC3A2	+	+
SLC1A5	+	+
SIRPA;SIRPB1	+	+
SIAE	+	+
SOD2	+	+
SPARC	+	+
SSC5D	+	+
SRSF1	+	+
SRPX	+	+
SRM	+	+
SRGN	+	+
SPTBN1	+	+
SPTAN1	+	+
SPON2	+	+
SPON1	+	+
SPOCK1	+	+
TNFAIP6	+	+
TPI1	+	+
WARS1	+	+
VTN	+	+
VPS26A	+	+
VIM	+	+
VCP	+	+
WDR1	+	+
VCL	+	+
VCAN	+	+
VAT1	+	+
VASN	+	+
UGP2	+	+
UGGT1	+	+
UGDH	+	+
XPNPEP1	+	+
YWHAZ	+	+
YWHAQ	+	+
YWHAH	+	+
YWHAG	+	+
YWHAE	+	+
YWHAB	+	+
YKT6	+	+
YBX1	+	+
XYLT1	+	+
XRCC6	+	+
XRCC5	+	+
UCHL1	+	+
TUBB	+	+
TTR	+	+
TSPAN4	+	+
TSN	+	+
TPT1	+	+
TPP2	+	+
TPP1	+	+
TPM4	+	+
TPM3	+	+
TPM2	+	+
TPM1	+	+
TUBB4B	+	+
TUFM	+	+
UBE2V2;UBE2V1	+	+
UBE2N	+	+
RPS27A;UBA52;UBB;UBC	+	+
UBA1	+	+
TXNRD1	+	+
TXNDC5	+	+
TXNDC17	+	+
TXN	+	+
SH3BGRL3	+	+
SGCD	+	+
RPL10A	+	+
RO60	+	+
RNPEP	+	+
RNH1	+	+
RHOA	+	+
RPL11	+	+
REXO2	+	+
RDX	+	+
RCN3	+	+
RCN1	+	+
RARS1	+	+
RARRES2	+	+
RAP1B	+	+
RPL12	+	+
RPS25	+	+
RPS2	+	+
RPS18	+	+
RPS16	+	+
RPS12	+	+
RPLP2	+	+
RPLP1	+	+
RPLP0	+	+
RPL7	+	+
RPL22	+	+
RPL18	+	+
RAN	+	+
PVR	+	+
PTX3	+	+
PTPRK	+	+
PTMA	+	+
PTK7	+	+
PTGFRN	+	+
PSMD6	+	+
PSMD3	+	+
PSMD2	+	+
PSMD14	+	+
PSMD13	+	+
PXDN	+	+
PYGB	+	+
RALA	+	+
RACK1	+	+
RAC1;RAC3	+	+
RAB8A	+	+
RAB7A	+	+
RAB35	+	+
RAB2A	+	+
RAB14	+	+
RAB11A;RAB11B	+	+
RAB10	+	+
QSOX1	+	+
RPS28	+	+
SEPTIN9	+	+
SEPTIN7	+	+
SEPTIN2	+	+
SEPTIN11	+	+
SEMA7A	+	+
SELENBP1	+	+
SEC31A	+	+
SEC24D	+	+
SEC24C	+	+
SEC23A	+	+
SDCBP	+	+
SDC4	+	+
SERPINA1	+	+
SERPINB6	+	+
SFPQ	+	+
SF3B3	+	+
SET	+	+
SERPINH1	+	+
SERPING1	+	+
SERPINF1	+	+
SERPINE2	+	+
SERPINE1	+	+
SERPINC1	+	+
SERPINB7	+	+
SDC2	+	+
SDC1	+	+
RTN4	+	+
RSU1	+	+
RRBP1	+	+
RRAS	+	+
RPSA	+	+
RUVBL1	+	+
RPS9	+	+
RPS8	+	+
RPS6	+	+
RPS5	+	+
RPS4X	+	+
RPS3	+	+
S100A10	+	+
SCARB2	+	+
SARS1	+	+
SAR1A;SAR1B	+	+
S100A9	+	+
S100A8	+	+
S100A7	+	+
S100A6	+	+
S100A4	+	+
S100A16	+	+
S100A13	+	+
S100A11	+	+
ISLR	+	+
CDH2	+	+
CDH13	+	+
CDH11	+	+
CDC42	+	+
CD99	+	+
CD81	+	+
CD59	+	+
CD44	+	+
CD248	+	+
CD109	+	+
CCT8	+	+
CCT7	+	+
CFH	+	+
CFL1	+	+
COL11A1	+	+
COL10A1	+	+
CNN3	+	+
CNN2	+	+
CNDP2	+	+
CLU	+	+
CLTC	+	+
CLSTN1	+	+
CLIC4	+	+
CLIC1	+	+
CLEC11A	+	+
CCT6A	+	+
CCT5	+	+
CAPNS1	+	+
CAPN2	+	+
CAPN1	+	+
CAPG	+	+
CAP1	+	+
CAND1	+	+
CALU	+	+
CALR	+	+
CALML5	+	+
CALM1;CALM2;CALM3	+	+
CAPZA1	+	+
CAPZB	+	+
CCT4	+	+
CCT3	+	+
CCT2	+	+
CCN2	+	+
CCN1	+	+
CCDC80	+	+
CBR1	+	+
CAT	+	+
CASP14	+	+
CARS1	+	+
COL12A1	+	+
COL14A1	+	+
CSPG4	+	+
CSF1	+	+
CRTAP	+	+
CPQ	+	+
CPNE1	+	+
CST3	+	+
CPE	+	+
CPA4	+	+
CP	+	+
CORO1C	+	+
CORO1B	+	+
COPS6	+	+
COPS5	+	+
CSTA	+	+
CYCS	+	+
CTSZ	+	+
CTSL	+	+
CTSD	+	+
CTSC	+	+
CTSB	+	+
CTSA	+	+
CTNNB1	+	+
CTHRC1	+	+
CTH	+	+
CSTB	+	+
COPS4	+	+
COL5A2	+	+
COL5A1	+	+
COL4A2	+	+
COL4A1	+	+
COL3A1	+	+
COL2A1	+	+
COL1A2	+	+
COL1A1	+	+
COL18A1	+	+
COL16A1	+	+
COL15A1	+	+
COL5A3	+	+
COL6A1	+	+
COPS2	+	+
COPG1	+	+
COPE	+	+
COPB2	+	+
COPB1	+	+
COPA	+	+
COMP	+	+
COL8A1	+	+
COL7A1	+	+
COL6A3	+	+
COL6A2	+	+
CALD1	+	+
CAD	+	+
ANPEP	+	+
ANGPTL2	+	+
ANGPT1	+	+
AMPD2	+	+
ALDOC	+	+
ANTXR1	+	+
ALDOA	+	+
ALDH9A1	+	+
ALDH5A1	+	+
ALDH16A1	+	+
ALCAM	+	+
ALB	+	+
AKR1A1	+	+
ANXA1	+	+
APCS	+	+
AP2M1	+	+
AP2B1	+	+
AP2A1	+	+
AP1M1	+	+
AP1B1	+	+
ANXA6	+	+
ANXA5	+	+
ANXA4	+	+
ANXA2	+	+
ANXA11	+	+
AHSG	+	+
ACTA1;ACTA2;ACTC1;ACTG2	+	+
ACTG1	+	+
ACTB	+	+
ACLY	+	+
ACAA2	+	+
ABI3BP	+	+
AARS1	+	+
A2M	+	+
ACTN1	+	+
ACTN4	+	+
AHNAK	+	+
AHCY	+	+
AGRN	+	+
AFM	+	+
AEBP1	+	+
ADH5	+	+
ADAMTSL1	+	+
ADAMTS12	+	+
ADAM10	+	+
ACTR3	+	+
ACTR2	+	+
APEH	+	+
CYFIP1	+	+
APEX1	+	+
BSG	+	+
BMP1	+	+
BLMH	+	+
BGN	+	+
BASP1	+	+
B4GALT1	+	+
B2M	+	+
AZGP1	+	+
AXL	+	+
ATRN	+	+
ATP5F1B	+	+
ATP5F1A	+	+
BST1	+	+
BTD	+	+
C4BPA	+	+
C4A;C4B_2	+	+
C3	+	+
C1S	+	+
C1RL	+	+
C1R	+	+
C1QBP	+	+
C1QB	+	+
C1QA	+	+
ATP1B3	+	+
ATP1A1	+	+
ARF4	+	+
ARF1;ARF3	+	+
ARCN1	+	+
APP	+	+
ARF6	+	+
APOH	+	+
APOE	+	+
APOD	+	+
APOC3	+	+
APOA2	+	+
APOA1	+	+
ARG1	+	+
ATIC	+	+
ASPN	+	+
ASNS	+	+
ASL	+	+
ASAH1	+	+
ARPC4	+	+
ARPC3	+	+
ARPC2	+	+
ARPC1B	+	+
ARHGDIA	+	+
ARHGAP1	+	+
DAG1	+	+
H2BC10;H2BC12;H2BC12L;H2BC14;H2BC15;H2BC18;H2BC5;H2BC9;H2BC13	+	+
H2AC19;H2AC20;H2AC12;H2AC14;H2AC17;H2AC25;H2AC6;H2AC7;H2AC8;H2AJ	+	+
H1-5	+	+
H1-4	+	+
GSTP1	+	+
H3-3B;H3C12;H3C13	+	+
HEXB	+	+
HEXA	+	+
HDGFL3	+	+
HBB	+	+
HBA2	+	+
HARS1	+	+
HAPLN1	+	+
H6PD	+	+
H4C16	+	+
GSTO1	+	+
GSS	+	+
GNB1	+	+
GNAS	+	+
GNAI2	+	+
GNA12;GNA13	+	+
GNA11	+	+
GNG12	+	+
GM2A	+	+
GLUL	+	+
GLUD1	+	+
GLO1	+	+
GLG1	+	+
GLB1	+	+
GNPDA1	+	+
GSR	+	+
GSN	+	+
GRN	+	+
GREM1	+	+
GPS1	+	+
GPI	+	+
GPC1	+	+
GOT2	+	+
GOT1	+	+
GOLM1	+	+
GNS	+	+
GGH	+	+
HLA-A	+	+
HMCN1	+	+
IGHM	+	+
IGHG3	+	+
IGHG2	+	+
IGHG1	+	+
IGHA1	+	+
IGHV3-7	+	+
IGFBP7	+	+
IGFBP6	+	+
IGFBP4	+	+
IGFBP3	+	+
IGF2R	+	+
IDH1	+	+
IDE	+	+
IGHV3-72;IGHV3OR16-9	+	+
IQGAP1	+	+
IPO9	+	+
IPO5	+	+
INHBA	+	+
IMPDH2	+	+
ILF3	+	+
ILF2	+	+
IGLC2;IGLC3	+	+
IGKV4-1	+	+
IGKC	+	+
HYOU1	+	+
HSP90AB1	+	+
HSP90AA1	+	+
HRNR	+	+
HRG	+	+
HPX	+	+
HPRT1	+	+
HP	+	+
HNRNPK	+	+
HNRNPC	+	+
HNRNPA2B1	+	+
HNRNPA1	+	+
HSP90B1	+	+
HSPA13	+	+
HTRA1	+	+
HSPH1	+	+
HSPG2	+	+
HSPE1	+	+
HSPD1	+	+
HSPB1	+	+
HSPA8	+	+
HSPA5	+	+
HSPA4	+	+
HSPA1A;HSPA1B	+	+
ZYX	+	+
GGCT	+	+
EIF3C;EIF3CL	+	+
EIF3B	+	+
EIF3A	+	+
EIF2S3	+	+
EHD4	+	+
EHD2	+	+
EFEMP2	+	+
EFEMP1	+	+
EEF2	+	+
EEF1G	+	+
EEF1D	+	+
EIF3F	+	+
EIF3H	+	+
ERAP1	+	+
EPRS1	+	+
EPPK1	+	+
EPB41L3	+	+
EPB41L2	+	+
ENPP2	+	+
ENO1	+	+
EMILIN1	+	+
EIF5A	+	+
EIF4A1	+	+
EIF3L	+	+
EEF1B2	+	+
EEF1A1	+	+
DLD	+	+
DKK3	+	+
DDX39B;DDX39A	+	+
DDB1	+	+
DDAH2	+	+
DLST	+	+
DDAH1	+	+
DCTN2	+	+
DCN	+	+
DCD	+	+
DBI	+	+
DARS1	+	+
DPP3	+	+
EDIL3	+	+
ECM1	+	+
DYNC1H1	+	+
DSTN	+	+
DSP	+	+
DSG1	+	+
DSC1	+	+
DPYSL3	+	+
DPYSL2	+	+
DPT	+	+
DPP4	+	+
ERP44	+	+
ETF1	+	+
GAA	+	+
G6PD	+	+
FZD2;FZD7	+	+
FUS;TAF15	+	+
FSTL1	+	+
GALNS	+	+
FST	+	+
FSCN1	+	+
FNDC1	+	+
FN1	+	+
FLNC	+	+
FLNB	+	+
FLNA	+	+
GALNT10	+	+
GDI2	+	+
GDI1	+	+
GC	+	+
GBE1	+	+
GBA1	+	+
GAS6	+	+
GARS1	+	+
GAPDH	+	+
GANAB	+	+
GALNT5	+	+
GALNT2	+	+
FLG2	+	+
FAT1	+	+
FASN	+	+
FAS	+	+
FAP	+	+
FAH	+	+
FABP5	+	+
EZR	+	+
EXTL2	+	+
EXT2	+	+
EXT1	+	+
EWSR1	+	+
FAT4	+	+
FBLN1	+	+
FLG	+	+
FKBP9	+	+
FKBP4	+	+
FKBP10	+	+
FH	+	+
FERMT2	+	+
FDPS	+	+
FBN2	+	+
FBN1	+	+
FBLN5	+	+
FBLN2	+	+
IGLV3-21;IGLV3-9		+
IGKV2-28;IGKV2-40;IGKV2D-28;IGKV2D-40		+
IGKV3-11;IGKV3D-11		+
IGHV3-30-3;IGHV3-33;IGHV3-53;IGHV3-66;IGHV3-74		+
A2ML1		+
KRTAP16-1		+
SNRPG;SNRPGP15		+
COL6A5		+
SNAP23		+
STXBP3		+
KPNA4		+
MAN2B1		+
PLPP3		+
SCAMP3		+
TAX1BP3		+
CASK		+
HGS		+
TRANK1		+
SLC16A3		+
SLC31A1		+
ARPC5		+
FLRT2		+
LAMTOR5		+
TGM5		+
TSPAN6		+
KRT86		+
MYO1B		+
PPL		+
TSPAN3		+
CTNND1		+
CTSV		+
CPNE3		+
ALOX12B		+
KATNA1;KATNAL1		+
RP2		+
TSPAN9		+
FLOT1		+
KRT33A		+
KRT34		+
CLPX		+
VAMP5		+
RTN3		+
LYPD3		+
MPZL1		+
FSTL3		+
BAG2		+
SCGB1D2		+
RECK		+
EGFR		+
PLAU		+
CST1;CST4		+
NRAS		+
KRAS		+
JCHAIN		+
PIGR		+
FGA		+
FGB		+
C1QC		+
FTL		+
FTH1		+
PRH2		+
AMY1A;AMY1B;AMY1C;AMY2A;AMY2B		+
MYL1;MYL3		+
RHOC		+
CD55		+
LPA		+
GNAI3		+
CD63		+
CNP		+
CTSH		+
HLA-C		+
ACP2		+
SLC2A1		+
RALB		+
PC		+
ITGA4		+
KRT13		+
ALAD		+
ETFA		+
MIF		+
ARSA		+
ITGA2		+
GJA1		+
ENG		+
ANXA7		+
RAB6A		+
AGA		+
ATP6V1B2		+
CD9		+
ENPP1		+
SPRR1A;SPRR1B		+
SPRR2E		+
TGM1		+
LORICRIN		+
ATP2B4		+
S100P		+
ITGA3		+
RPL13		+
STOM		+
CALML3		+
CD82		+
PSMB8		+
PSMB9		+
EPHA2		+
SERPINB3		+
ECHS1		+
SRI		+
SLC7A1		+
SDHA		+
SFN		+
ABCC1		+
S100A3		+
SHMT1		+
PRSS3		+
CTNNA1		+
TIMP3		+
AHR		+
SERPINB5		+
PSMB10		+
PTGDS		+
HAL		+
SLC1A4		+
PSMC4		+
GYG1		+
RAP1GAP;RAP1GAP2		+
LGALS7B		+
CD151		+
CDK19;CDK8		+
KLK7		+
RAB5C		+
RAB13		+
PTTG1IP		+
SLC16A1		+
CACNA2D1		+
EPHB3		+
DEFA1B;DEFA3		+
RAP2B		+
RRAS2		+
TSPAN5		+
RPS11		+
SNRPF		+
RAB1A		+
RAP1A		+
GNB2		+
GNG5		+
TUBA4A		+
KRT85		+
RHOG		+
SRSF3		+
IFITM3		+
SLC7A5		+
CAV1		+
SSBP1		+
TGM3		+
CD47		+
STX4		+
TP53BP1		+
DLG1		+
ECH1		+
SEMA5A		+
TPBG		+
PKP1		+
FLOT2		+
KRT33B		+
KRT32		+
DSC3		+
RFTN1		+
GPNMB		+
KRT72		+
SLC39A14		+
QPRT		+
KRT31		+
CDSN		+
CST6		+
VAMP3		+
PRR4		+
SGCB		+
CLPP		+
DDR2		+
KRT24		+
TMEM119		+
ASPRV1		+
XP32		+
KRT79		+
CD276		+
CC2D2B		+
PM20D1		+
LAMTOR1		+
KRT80		+
PSAPL1		+
DHX57		+
SPAG17		+
MOXD1		+
SBSN		+
NCCRP1		+
TUBA1A		+
GDPD3		+
C16orf82		+
KRT27		+
GOLGA7		+
SYT9		+
SERINC5		+
STX12		+
SERPINA12		+
SLC44A2		+
H2BC26		+
CALHM5		+
SH2D3C		+
CD177		+
NPEPL1		+
BVES		+
ST13P5		+
TSPAN14		+
CD99L2		+
DTX3L		+
SLC38A5		+
POF1B		+
SLC44A1		+
CCT6B		+
NCSTN		+
TBC1D5		+
LPAR1		+
STAM		+
EVPL		+
HAS2		+
RAB8B		+
IGSF8		+
MRGPRF		+
ZG16B		+
MUCL1		+
MVB12A		+
CHMP6		+
SFRP2		+
SERPINB12		+
PGLYRP2		+
GSDMA		+
SLC38A2		+
VPS35		+
MCCC1		+
MYADM		+
TSNAX		+
COPS8		+
CHP1		+
TSG101		+
TMED9		+
C1QTNF3		+
EMILIN2		+
ALOXE3		+
KRT23		+
TTYH3		+
LACRT		+
RAB33B		+
TOLLIP		+
MFSD1		+
GLIPR2		+
EHD1		+
EVA1A		+
VPS37B		+
RDH14		+
S100A14		+
ABCB6		+
SERINC1		+
PLSCR3		+
LTBP3		+
KRT82		+
TENM2		+
LIN7C		+
IL1RAPL1		+
NTM		+
TENM3		+
COPS7A		+
DMBT1		+
VPS28		+
PARP4		+
ADAMTS7		+
ITGA11		+
CFAP45		+
DNPEP		+
RAB23		+
FAM184B		+
SLC39A10		+
COPS3		+
MACF1		+
RUVBL2		+
NCKAP1		+
DERA		+
FARP1		+
PCDHA8		+
GMPPB		+
POTEB;POTEB2;POTEB3;POTEC;POTED	+
IGHV3-15;IGHV3-72;IGHV3-73	+
ERFL	+
MAP1LC3B;MAP1LC3B2	+
PGP	+
ARHGAP32	+
INS;INS-IGF2	+
SUMO1;SUMO1P1	+
DNASE2	+
PDLIM1	+
PSMD9	+
ATOX1	+
WASL	+
DNM1L	+
KPNA3	+
DDX3X;DDX3Y	+
RNASET2	+
PDXK	+
UBFD1	+
CTDSP2	+
TOR1B	+
PDCD5	+
HNRNPDL	+
XPO1	+
MAST4	+
PFDN6	+
HMGB3	+
TNRC18	+
P4HA2	+
CAPN5	+
ADAM12	+
RBFOX2	+
HNRNPR	+
TXNL1	+
TPD52L2	+
PPIH	+
TGOLN2	+
B4GAT1	+
SGCE	+
TRAPPC3	+
NCK1;NCK2	+
AP1G1	+
SGTA	+
NARS1	+
NUDT21	+
NRDC	+
CD5L	+
SNX3	+
SYNCRIP	+
RANBP6	+
SRPX2	+
USO1	+
TOM1	+
PRAF2	+
CUTA	+
PFDN1	+
LILRB5	+
TBCA	+
MACROH2A1	+
SH3BGRL	+
CS	+
ZNF324;ZNF324B	+
CLN5	+
BANF1	+
SF3B1	+
SNRNP200	+
TIPRL	+
RPS6KA4	+
SCRG1	+
SLC25A12	+
ATP6AP2	+
EIF3G	+
RBBP9	+
DNAJC8	+
SMNDC1	+
GLRX3	+
CCN5	+
ECM2	+
PGLS	+
IPO7	+
PGM3	+
BAG4	+
AHSA1	+
ADAMTS2	+
OXSR1	+
BAG3	+
AIFM1	+
BPNT1	+
TXNDC12	+
MT-CO2	+
AK1	+
F2	+
F10	+
CFD	+
CFB	+
ADA	+
ASS1	+
SERPINA3	+
AGT	+
IGHG4	+
APOC1	+
C9	+
PPBP	+
PF4	+
MT1E;MT1G;MT1M;MT1X;MT2A	+
MMP1	+
APOB	+
RPN1	+
RPN2	+
SLC25A5	+
EIF2S1	+
HMGN2	+
FABP3	+
SSB	+
SERPIND1	+
UROD	+
FYN;HCK;LYN;YES1	+
BCHE	+
GLA	+
C2	+
APOA4	+
PYGL	+
PROS1	+
ACYP1	+
APRT	+
IGF1R	+
SRPRA	+
MMP3	+
HMBS	+
PLEK	+
SNRNP70	+
SERPINF2	+
RPS17	+
ROS1	+
SNRPA	+
ENO2	+
HMGB1	+
RBP1	+
CLTA	+
CLTB	+
HMOX1	+
PARP1	+
PRKAR1A	+
ESD	+
GHR	+
FGFR1	+
MTHFD1	+
PCNA	+
SLC25A6	+
ACE	+
P4HA1	+
COL11A2	+
COX7A2	+
HNRNPL	+
AKR1B1	+
UCHL3	+
VEGFA	+
ARSB	+
FER	+
ATP2A2	+
STMN1	+
YBX3	+
HMGA1	+
PRKACA	+
DDX17;DDX5	+
ITGB6	+
RPL17	+
PAM	+
HK1	+
ATP2B1	+
EIF2S2	+
TCN2	+
LMNB1	+
COL9A1	+
PTMS	+
CSRP1	+
KITLG	+
VDAC1	+
PCMT1	+
SCP2	+
FGFR4	+
PTPRG	+
EIF4B	+
MMP11	+
ACP1	+
ACAT1	+
MCM3	+
U2AF2	+
MGAT1	+
HMGB2	+
PTBP1	+
FKBP2	+
RPL10	+
MAP4	+
CANX	+
GSTM2	+
TMOD1;TMOD3	+
MAPK1	+
IMPA1	+
CRABP2	+
COL4A5	+
ERP29	+
DDT	+
CMPK1	+
PPP2R1A	+
CDC27	+
NMT1	+
HMOX2	+
ADSS2	+
SERPINB1	+
HNRNPH1	+
GBP1	+
RPL9P9	+
DUT	+
RNASE4	+
PFN2	+
ADM	+
MYH10	+
ADD1	+
GLRX	+
CPOX	+
RPL4	+
PGM1	+
HPCA;HPCAL1;NCALD	+
RBMX	+
LIPA	+
ATP6V1A	+
HSPA9	+
RPS19	+
RPL3	+
DDOST	+
ANP32A	+
RPL13A	+
NBL1	+
ECI1	+
TMPO	+
AKR1C3	+
MTOR	+
MATR3	+
SSR1	+
RANBP1	+
PPIC	+
VDAC2	+
RECQL	+
NOP2	+
CRK	+
CRKL	+
RPL27A	+
RPL5	+
RPL21	+
RPL28	+
RPS10	+
MAP1B	+
CAPZA2	+
QARS1	+
PREP	+
GCLC	+
NES	+
IDH2	+
PITPNB	+
RPL34	+
LMAN1	+
NASP	+
SRP9	+
YLPM1	+
TMED10	+
VEGFC	+
RGS3	+
PDLIM4	+
ST13	+
VASP	+
METAP2	+
RPL14	+
PAPOLA	+
SSR4	+
HDGF	+
NEK2	+
HNRNPA3	+
HNRNPM	+
HNRNPF	+
SMS	+
NDST1	+
THOP1	+
CRIP2	+
PPP5C	+
COL4A4	+
AP2S1	+
IST1	+
YARS1	+
USP14	+
BCAT1	+
RAD23B	+
AK2	+
CSE1L	+
MANF	+
ADAR	+
SEC13	+
OXCT1	+
SUMO2;SUMO3;SUMO4	+
MTPN	+
ADAMTS20	+
EIF3E	+
PPP4C	+
GABARAPL2	+
RPS20	+
GMFB	+
SRP54	+
UBE2K	+
ACTR1A	+
RPS3A	+
RPL26;RPL26L1	+
PSME3	+
RPL15	+
MAGOH	+
VBP1	+
TGFB2	+
COPZ1	+
UFM1	+
RPS7	+
PPP1CA	+
PPP1CB	+
UBE2H	+
RPS14	+
RPS13	+
LSM3	+
RPL7A	+
RPL23A	+
RPL23	+
RPS24	+
RPS26	+
RPL31	+
FKBP1A	+
GRB2	+
PPP3R1	+
RPL38	+
SKP1	+
RPS21	+
UBE2I	+
UBE2L3	+
TUBA1B	+
PAFAH1B2	+
NOMO1;NOMO2;NOMO3	+
PSPH	+
ADAM17	+
SARNP	+
TXNL4A	+
RPL19	+
MUC5AC	+
EFNB1	+
SLC25A3	+
HDLBP	+
FKBP3	+
HNRNPU	+
SRSF2	+
CTBS	+
KRT76	+
PFKP	+
PLCB3	+
SEMG2	+
RPL18A	+
RPL6	+
AKAP12	+
DST	+
LMNB2	+
CFHR1	+
EIF4G1	+
DNM1	+
EXOSC9	+
PSME1	+
FMOD	+
CKAP4	+
KHDRBS1	+
ACTN3	+
DHX9	+
CRYZ	+
SSRP1	+
RBBP4	+
NEXN	+
MGAT2	+
GALNT1	+
SCRN1	+
TWF1	+
ASPH	+
AIMP1	+
LMAN2	+
TRAP1	+
CSTF3	+
TARDBP	+
CBX3	+
DNAJC3	+
SRSF6	+
TRIM28	+
G3BP1	+
EIF3I	+
UBE2V1	+
DYNC1I2	+
ILK	+
TCOF1	+
SF3B2	+
OS9	+
PDAP1	+
ADAM9	+
ROCK1	+
PICALM	+
SQSTM1	+
EIF4EBP1	+
CUL1	+
FHL1	+
IDI1	+
CKAP5	+
CIRBP	+
COTL1	+
COX17	+
HNRNPD	+
SAFB;SAFB2	+
UBAP2L	+
DCTN1	+
CAPRIN1	+
RBM39	+
ITIH4	+
KANK1	+
MESD	+
PPP2R5D	+
LASP1	+
PTGR1	+
NUMA1	+
EXOSC7	+
EFTUD2	+
EIF4H	+
EEA1	+
PEA15	+
PPA1	+
PTGES3	+
NONO	+
PTPA	+
TMED2	+
ELOC	+
ELOB	+
SF3B4	+
SF3A2	+
SF3A1	+
SF1	+
TRIP10	+
MAPRE1	+
ELAVL1	+
NEDD8	+
ATP6AP1	+
UAP1	+
PSMD5	+
CDC37	+
FXN	+
CPSF6	+
DBN1	+
QPCT	+
PCK2	+
IMMT	+
HNRNPUL2	+
ZNF423;ZNF521	+
MYLK2;MYLK3;MYLK4	+
LRRFIP1	+
GFOD2	+
FUT11	+
VPS26B	+
MIX23	+
TP53I3	+
PYCR3	+
HSP90AB4P	+
COLEC12	+
SPECC1	+
PPP4R3B	+
FRMPD1	+
H3-7	+
NT5DC1	+
JAKMIP3	+
WASHC2A;WASHC2C	+
METRNL	+
ZNF518A	+
H2BC19P;H2BC20P	+
TWF2	+
GDF6	+
HIBCH	+
CAVIN1	+
FAHD1	+
HOATZ	+
OLFML1	+
CRELD2	+
KYAT3	+
AATK	+
MAP3K15;MAP3K5	+
PPP1R3F	+
H2AZ2	+
SND1	+
BZW1	+
KRT74	+
GALNT7	+
YRDC	+
OAF	+
MTDH	+
KTN1	+
ITIH5	+
FERMT3	+
TAX1BP1	+
CARM1	+
NUDT13	+
DDX42	+
FRAS1	+
COL23A1	+
AHNAK2	+
ZBTB8OS	+
SULF2	+
CHPF	+
KIAA0319L	+
ABI1	+
ASPM	+
SHISA5	+
CCAR2	+
TTLL6	+
COLGALT1	+
SUMF2	+
SUMF1	+
SERBP1	+
PLA2G15	+
KREMEN2	+
NAXE	+
ABCF1	+
LFNG	+
TOR1AIP2	+
MCFD2	+
NDNF	+
MAPK15	+
GNPDA2	+
CEP192	+
BLNK	+
CANT1	+
UBLCP1	+
ATXN2L	+
SELENOM	+
PALLD	+
SYNE2	+
DNAJC9	+
TTN	+
DDX1	+
FAM3C	+
ANP32B	+
DPF2	+
PCSK5	+
NEO1	+
KHSRP	+
TNPO1	+
LPP	+
CAVIN3	+
MAGOHB	+
FUBP1	+
LRRC59	+
EFHD2	+
PPP1R14B	+
CCDC124	+
RMDN1	+
CMBL	+
CCDC126	+
GNPNAT1	+
OTUB1	+
PGM2	+
IMP4	+
DCUN1D1	+
ERO1A	+
FMC1;LUC7L2	+
DDRGK1	+
FUBP3	+
ABHD14B	+
MS4A14	+
BTF3L4	+
SLC35E1	+
PRRC1	+
FAM20A	+
RBM15	+
TBCB	+
PFDN5	+
LGMN	+
MMP19	+
LYST	+
HNRNPAB	+
TXN2	+
ACO2	+
SH3GL1	+
SEMA3C	+
WDR77	+
TUBA1C	+
LPIN3	+
HEPH	+
CPPED1	+
SDF4	+
MIEN1	+
ANP32E	+
FUCA2	+
TUBB6	+
EDEM2	+
PBDC1	+
ACAT2	+
CHID1	+
C1QTNF5	+
NAA15	+
GON7	+
EIF2A	+
ANGPTL4	+
NLN	+
ULBP2	+
API5	+
TNKS1BP1	+
YIPF3	+
PITHD1	+
ADAM19	+
RAB1B	+
BCL11A	+
SIL1	+
NUCKS1	+
KCNH6	+
SEMA6A	+
PPIL3	+
BOLA2B	+
ACBD3	+
RWDD1	+
POFUT1	+
MAP1LC3A	+
EPS8L2	+
RANBP3	+
GORASP2	+
JPT2	+
ARMT1	+
CAB39L	+
UPF2	+
GRPEL1	+
MYG1	+
CACYBP	+
GLOD4	+
PCDH18	+
MYO10	+
VTA1	+
TNFRSF12A	+
DYNLRB1	+
IL1RAP	+
TIGAR	+
PFDN4	+
PDLIM7	+
DDX21	+
NANS	+
OLA1	+
CYRIB	+
PCMTD2	+
PARVA	+
FKBP14	+
CZIB	+
FKBP11	+
LMCD1	+
VAPA	+
ABRACL	+
CNTN3	+
RCC2	+
LARS1	+
RERE	+
GMPR2	+
DNAJB11	+
DNAJB4	+
ADD3	+
SRP68	+
CHORDC1	+
DPP7	+
PUF60	+
ENOPH1	+
TAGLN3	+
ATP5IF1	+
AK3	+
BTNL2	+
GNPTG	+
DBNL	+
JPT1	+
PTBP2	+
MAN1B1	+
TRHDE	+
CDV3	+
PSME2	+
DENND2A	+
INO80	+
PYCARD	+
FZR1	+
UBQLN1	+
NENF	+
SNX12	+
PCDHGC3	+
G3BP2	+
FAF1	+
PPIE	+
NSFL1C	+
MAPK8IP3	+
DNM3	+
SRRM2	+
PA2G4	+
RTRAF	+
PIN4	+
NUDC	+
VDAC3	+
CFL2	+
FARSA	+
ITM2B	+
DRG1	+
CNPY2	+
MAN2B2	+
THRAP3	+
ARL2BP	+
SUGT1	+
CAB39	+
SBDS	+
NOP16	+
PPIL1	+
UFC1	+
AK6	+
STRAP	+
USP15	+
TOGARAM1	+
CRYBG1	+
HSPB11	+
RBM8A	+
SNX14	+
SNX9	+
HEBP2	+
FKBP7	+
