# Supplementary material for: GMP-compliant, serum-free cultures preserve therapeutic potential of extracellular vesicles from human mesenchymal stromal cells
Source: Front Cell Dev Biol. 2025 Sep 1;13:1633912. doi: 10.3389/fcell.2025.1633912 (PMC12434029; doi:10.3389/fcell.2025.1633912)
Supplement: Supplementary file 4 [file Table4.xlsx]

## Sheet: CM and evs DMEM Venn table
T: ids	T: Leading id	dmem cm	dmem evs
A1BG	A1BG	+	+
PARK7	PARK7	+	+
PAPPA	PAPPA	+	+
PAMR1	PAMR1	+	+
PABPC1	PABPC1	+	+
P4HB	P4HB	+	+
P3H1	P3H1	+	+
OLFML3	OLFML3	+	+
OGN	OGN	+	+
PCBP1	PCBP1	+	+
PCOLCE	PCOLCE	+	+
PEPD	PEPD	+	+
PEBP1	PEBP1	+	+
PDIA6	PDIA6	+	+
PDIA4	PDIA4	+	+
PDIA3	PDIA3	+	+
PDGFRB	PDGFRB	+	+
PDCD6IP	PDCD6IP	+	+
PDCD6	PDCD6	+	+
NUTF2	NUTF2	+	+
NUDT5	NUDT5	+	+
NIF3L1	NIF3L1	+	+
NID2	NID2	+	+
NID1	NID1	+	+
NIBAN2	NIBAN2	+	+
NCL	NCL	+	+
NAGLU	NAGLU	+	+
NAGK	NAGK	+	+
NACA	NACA	+	+
MYOF	MYOF	+	+
PFN1	PFN1	+	+
NME1	NME1	+	+
NME2	NME2	+	+
NUCB1	NUCB1	+	+
NT5E	NT5E	+	+
NRP2	NRP2	+	+
NRP1	NRP1	+	+
NPM1	NPM1	+	+
NPEPPS	NPEPPS	+	+
NPC2	NPC2	+	+
PGAM1	PGAM1	+	+
PRMT1	PRMT1	+	+
PRDX6	PRDX6	+	+
PRDX4	PRDX4	+	+
PRDX3	PRDX3	+	+
PRSS23	PRSS23	+	+
PRDX2	PRDX2	+	+
PRDX1	PRDX1	+	+
PRCP	PRCP	+	+
PPP2CA;PPP2CB	PPP2CB	+	+
PRSS3	PRSS3	+	+
PSMA6	PSMA6	+	+
PSMA5	PSMA5	+	+
PSMA4	PSMA4	+	+
PSMA3	PSMA3	+	+
PSMA2	PSMA2	+	+
PSMA1	PSMA1	+	+
PSAT1	PSAT1	+	+
PSAP	PSAP	+	+
PPIB	PPIB	+	+
PLEC	PLEC	+	+
PLBD2	PLBD2	+	+
PLAUR	PLAUR	+	+
PKM	PKM	+	+
PLIN3	PLIN3	+	+
PIP	PIP	+	+
PHGDH	PHGDH	+	+
PGK1	PGK1	+	+
PGD	PGD	+	+
PLOD1	PLOD1	+	+
PPIA	PPIA	+	+
POSTN	POSTN	+	+
PNP	PNP	+	+
PLXNB2	PLXNB2	+	+
PLXDC2	PLXDC2	+	+
PLTP	PLTP	+	+
PLS3	PLS3	+	+
PLOD3	PLOD3	+	+
MYO1C	MYO1C	+	+
MYL6	MYL6	+	+
LAMB2	LAMB2	+	+
LAMB1	LAMB1	+	+
LAMA4	LAMA4	+	+
LAMA2	LAMA2	+	+
LAMA1	LAMA1	+	+
KRT9	KRT9	+	+
KRT80	KRT80	+	+
KRT78	KRT78	+	+
KRT77	KRT77	+	+
LAMC1	LAMC1	+	+
LAMP1	LAMP1	+	+
LGALS3	LGALS3	+	+
LGALS1	LGALS1	+	+
LDHB	LDHB	+	+
LDHAL6B	LDHAL6B	+	+
LDHA	LDHA	+	+
LCN1	LCN1	+	+
LAMTOR3	LAMTOR3	+	+
LAMP2	LAMP2	+	+
KRT72	KRT72	+	+
KRT71	KRT71	+	+
KRT13	KRT13	+	+
KRT10	KRT10	+	+
KRT1	KRT1	+	+
KPRP	KPRP	+	+
KCTD12	KCTD12	+	+
JUP	JUP	+	+
ITIH2	ITIH2	+	+
ITIH1	ITIH1	+	+
ITGBL1	ITGBL1	+	+
KRT14	KRT14	+	+
KRT16	KRT16	+	+
KRT6B	KRT6B	+	+
KRT6A	KRT6A	+	+
KRT5	KRT5	+	+
KRT4	KRT4	+	+
KRT27	KRT27	+	+
KRT2	KRT2	+	+
KRT17	KRT17	+	+
PSMA7	PSMA7	+	+
LGALS3BP	LGALS3BP	+	+
LMAN2	LMAN2	+	+
MMP3	MMP3	+	+
MMP2	MMP2	+	+
MMP14	MMP14	+	+
MMP1	MMP1	+	+
MME	MME	+	+
MFGE8	MFGE8	+	+
MFAP5	MFAP5	+	+
MFAP2	MFAP2	+	+
MEGF8	MEGF8	+	+
MOXD1	MOXD1	+	+
MRC2	MRC2	+	+
MYL12A;MYL12B	MYL12B	+	+
MYH9	MYH9	+	+
MXRA5	MXRA5	+	+
MVP	MVP	+	+
MTAP	MTAP	+	+
MSN	MSN	+	+
ME1	ME1	+	+
MDH2	MDH2	+	+
LTF	LTF	+	+
LTBP2	LTBP2	+	+
LTBP1	LTBP1	+	+
LRRC15	LRRC15	+	+
LRP1	LRP1	+	+
LOXL2	LOXL2	+	+
LOX	LOX	+	+
LMNA	LMNA	+	+
LUM	LUM	+	+
LYZ	LYZ	+	+
MDH1	MDH1	+	+
MASP1	MASP1	+	+
MARCKS	MARCKS	+	+
MANBA	MANBA	+	+
MAN2A1	MAN2A1	+	+
MAN1A1	MAN1A1	+	+
MAMDC2	MAMDC2	+	+
PSMB1	PSMB1	+	+
TF	TF	+	+
TCP1	TCP1	+	+
TARS1	TARS1	+	+
TALDO1	TALDO1	+	+
TFRC	TFRC	+	+
TAGLN2	TAGLN2	+	+
TAGLN	TAGLN	+	+
SVEP1	SVEP1	+	+
STX7	STX7	+	+
STK17A	STK17A	+	+
TGFB1	TGFB1	+	+
TIMP2	TIMP2	+	+
TIMP1	TIMP1	+	+
THY1	THY1	+	+
THBS3	THBS3	+	+
THBS2	THBS2	+	+
THBS1	THBS1	+	+
TGM1	TGM1	+	+
TGFBI	TGFBI	+	+
TKT	TKT	+	+
STC2	STC2	+	+
SOD2	SOD2	+	+
SOD1	SOD1	+	+
SNRPB;SNRPN	SNRPN	+	+
SNRPD3	SNRPD3	+	+
SPARC	SPARC	+	+
SLC3A2	SLC3A2	+	+
SLC1A5	SLC1A5	+	+
SH3BGRL3	SH3BGRL3	+	+
SPOCK1	SPOCK1	+	+
SSC5D	SSC5D	+	+
SRPX	SRPX	+	+
SRM	SRM	+	+
SRGN	SRGN	+	+
SPTBN1	SPTBN1	+	+
SPTAN1	SPTAN1	+	+
SPON2	SPON2	+	+
SPON1	SPON1	+	+
SF3B3	SF3B3	+	+
TKTL2	TKTL2	+	+
VCL	VCL	+	+
VCAN	VCAN	+	+
VAT1	VAT1	+	+
VASN	VASN	+	+
VCP	VCP	+	+
USP5	USP5	+	+
UGP2	UGP2	+	+
UGGT1	UGGT1	+	+
UGDH	UGDH	+	+
RPS27A;UBA52;UBB;UBC	UBC	+	+
VIM	VIM	+	+
YWHAQ	YWHAQ	+	+
YWHAG	YWHAG	+	+
YWHAE	YWHAE	+	+
YWHAB	YWHAB	+	+
YBX1	YBX1	+	+
XYLT1	XYLT1	+	+
WDR1	WDR1	+	+
VTN	VTN	+	+
TPP1	TPP1	+	+
TPM4	TPM4	+	+
TPM1	TPM1	+	+
TPI1	TPI1	+	+
TPT1	TPT1	+	+
TNXB	TNXB	+	+
TNFAIP6	TNFAIP6	+	+
TNC	TNC	+	+
TLN1	TLN1	+	+
TSN	TSN	+	+
UBA1	UBA1	+	+
TXNRD1	TXNRD1	+	+
TXN	TXN	+	+
TUFM	TUFM	+	+
TUBB4B	TUBB4B	+	+
TUBB	TUBB	+	+
TSPAN14	TSPAN14	+	+
SET	SET	+	+
RNH1	RNH1	+	+
RHOA	RHOA	+	+
REXO2	REXO2	+	+
RECK	RECK	+	+
RO60	RO60	+	+
RCN3	RCN3	+	+
RCN1	RCN1	+	+
RARRES2	RARRES2	+	+
RAP1B	RAP1B	+	+
RAN	RAN	+	+
RPL10A	RPL10A	+	+
RPS16	RPS16	+	+
RPS12	RPS12	+	+
RPLP2	RPLP2	+	+
RPLP0	RPLP0	+	+
RPL7	RPL7	+	+
RPL22	RPL22	+	+
RPL12	RPL12	+	+
RPL11	RPL11	+	+
RPS18	RPS18	+	+
RALA	RALA	+	+
PTK7	PTK7	+	+
PTGFRN	PTGFRN	+	+
PSMD11	PSMD11	+	+
PSMC3	PSMC3	+	+
PTMA	PTMA	+	+
PSMB7	PSMB7	+	+
PSMB5	PSMB5	+	+
PSMB4	PSMB4	+	+
PSMB2	PSMB2	+	+
PTX3	PTX3	+	+
RACK1	RACK1	+	+
RAB7A	RAB7A	+	+
RAB35	RAB35	+	+
RAB2A	RAB2A	+	+
RAB11A;RAB11B	RAB11B	+	+
QSOX1	QSOX1	+	+
PXDN	PXDN	+	+
PVR	PVR	+	+
RPS2	RPS2	+	+
SEMA7A	SEMA7A	+	+
SEC31A	SEC31A	+	+
SEC23A	SEC23A	+	+
SDCBP	SDCBP	+	+
SEPTIN11	SEPTIN11	+	+
SDC2	SDC2	+	+
SDC1	SDC1	+	+
SCARB2	SCARB2	+	+
SAR1A;SAR1B	SAR1A	+	+
S100A9	S100A9	+	+
SERPINA1	SERPINA1	+	+
SERPINH1	SERPINH1	+	+
SERPING1	SERPING1	+	+
SERPINF1	SERPINF1	+	+
SERPINE2	SERPINE2	+	+
SERPINE1	SERPINE1	+	+
SERPINB8	SERPINB8	+	+
SERPINB7	SERPINB7	+	+
SERPINB6	SERPINB6	+	+
S100A8	S100A8	+	+
RRAS	RRAS	+	+
RPSA	RPSA	+	+
RPS8	RPS8	+	+
RPS6	RPS6	+	+
RRBP1	RRBP1	+	+
RPS5	RPS5	+	+
RPS3	RPS3	+	+
RPS28	RPS28	+	+
RTN4	RTN4	+	+
S100A7	S100A7	+	+
S100A6	S100A6	+	+
S100A4	S100A4	+	+
S100A16	S100A16	+	+
S100A13	S100A13	+	+
S100A11	S100A11	+	+
S100A10	S100A10	+	+
RUVBL1	RUVBL1	+	+
ITGB5	ITGB5	+	+
ITGB1	ITGB1	+	+
CFH	CFH	+	+
CEMIP	CEMIP	+	+
CDH2	CDH2	+	+
CDH13	CDH13	+	+
CDH11	CDH11	+	+
CD99	CD99	+	+
CD81	CD81	+	+
CD63	CD63	+	+
CD59	CD59	+	+
CFL1	CFL1	+	+
CLIC1	CLIC1	+	+
COL12A1	COL12A1	+	+
COL11A1	COL11A1	+	+
COL10A1	COL10A1	+	+
CNDP2	CNDP2	+	+
CLU	CLU	+	+
CLTC	CLTC	+	+
CLSTN1	CLSTN1	+	+
CLIC4	CLIC4	+	+
CD44	CD44	+	+
CD248	CD248	+	+
CC2D2B	CC2D2B	+	+
CAT	CAT	+	+
CASP14	CASP14	+	+
CARS1	CARS1	+	+
CAPZB	CAPZB	+	+
CAPZA1	CAPZA1	+	+
CAPNS1	CAPNS1	+	+
CAPN1	CAPN1	+	+
CAP1	CAP1	+	+
CCDC80	CCDC80	+	+
CCN2	CCN2	+	+
CD109	CD109	+	+
CCT7	CCT7	+	+
CCT6A	CCT6A	+	+
CCT5	CCT5	+	+
CCT4	CCT4	+	+
CCT3	CCT3	+	+
CCT2	CCT2	+	+
COL14A1	COL14A1	+	+
COL15A1	COL15A1	+	+
CTNNA1	CTNNA1	+	+
CTHRC1	CTHRC1	+	+
CSTB	CSTB	+	+
CSTA	CSTA	+	+
CST3	CST3	+	+
CRTAP	CRTAP	+	+
CPQ	CPQ	+	+
CPNE1	CPNE1	+	+
CPE	CPE	+	+
CTNNB1	CTNNB1	+	+
CTSA	CTSA	+	+
DCN	DCN	+	+
DCD	DCD	+	+
CYFIP1	CYFIP1	+	+
CYCS	CYCS	+	+
CTSZ	CTSZ	+	+
CTSD	CTSD	+	+
CTSC	CTSC	+	+
CTSB	CTSB	+	+
CORO1C	CORO1C	+	+
COPS2	COPS2	+	+
COL5A1	COL5A1	+	+
COL4A2	COL4A2	+	+
COL4A1	COL4A1	+	+
COL3A1	COL3A1	+	+
COL2A1	COL2A1	+	+
COL1A2	COL1A2	+	+
COL1A1	COL1A1	+	+
COL16A1	COL16A1	+	+
COL5A2	COL5A2	+	+
COL5A3	COL5A3	+	+
COPA	COPA	+	+
COMP	COMP	+	+
COL8A1	COL8A1	+	+
COL7A1	COL7A1	+	+
COL6A3	COL6A3	+	+
COL6A2	COL6A2	+	+
COL6A1	COL6A1	+	+
CALU	CALU	+	+
CALR	CALR	+	+
ALDOA	ALDOA	+	+
ALDH5A1	ALDH5A1	+	+
ALCAM	ALCAM	+	+
ALB	ALB	+	+
AHSG	AHSG	+	+
AHNAK	AHNAK	+	+
AHCY	AHCY	+	+
AGRN	AGRN	+	+
AFP	AFP	+	+
ANGPTL2	ANGPTL2	+	+
ANPEP	ANPEP	+	+
APEH	APEH	+	+
AP2A1	AP2A1	+	+
ANXA6	ANXA6	+	+
ANXA5	ANXA5	+	+
ANXA4	ANXA4	+	+
ANXA2	ANXA2	+	+
ANXA11	ANXA11	+	+
ANXA1	ANXA1	+	+
AEBP1	AEBP1	+	+
ADAMTS7	ADAMTS7	+	+
ACTB	ACTB	+	+
ACTA1;ACTA2;ACTC1;ACTG2	ACTA2	+	+
ACLY	ACLY	+	+
ACAA2	ACAA2	+	+
ABI3BP	ABI3BP	+	+
AARS1	AARS1	+	+
A2M	A2M	+	+
ACTG1	ACTG1	+	+
ADAMTS12	ADAMTS12	+	+
ADAM10	ADAM10	+	+
ACTR3	ACTR3	+	+
ACTR2	ACTR2	+	+
ACTN4	ACTN4	+	+
ACTN1	ACTN1	+	+
APOA1	APOA1	+	+
APOD	APOD	+	+
C1R	C1R	+	+
BST1	BST1	+	+
BSG	BSG	+	+
BMP1	BMP1	+	+
BLMH	BLMH	+	+
BGN	BGN	+	+
BASP1	BASP1	+	+
B4GALT1	B4GALT1	+	+
B2M	B2M	+	+
C1S	C1S	+	+
C3	C3	+	+
CALML5	CALML5	+	+
CALM1;CALM2;CALM3	CALM3	+	+
CAD	CAD	+	+
C4A;C4B_2	C4B_2	+	+
AZGP1	AZGP1	+	+
AXL	AXL	+	+
ARPC2	ARPC2	+	+
ARPC1B	ARPC1B	+	+
ARHGDIA	ARHGDIA	+	+
ARHGAP1	ARHGAP1	+	+
ARG1	ARG1	+	+
ARF1;ARF3	ARF3	+	+
APP	APP	+	+
ARPC3	ARPC3	+	+
ARPC4	ARPC4	+	+
ATRN	ATRN	+	+
ATP5F1B	ATP5F1B	+	+
ATP5F1A	ATP5F1A	+	+
ATP1B3	ATP1B3	+	+
ATP1A1	ATP1A1	+	+
ATIC	ATIC	+	+
ASAH1	ASAH1	+	+
YWHAZ	YWHAZ	+	+
DDAH1	DDAH1	+	+
DDAH2	DDAH2	+	+
H3-3B;H3C12;H3C13	H3-3B	+	+
H2BC10;H2BC12;H2BC12L;H2BC14;H2BC15;H2BC18;H2BC5;H2BC9;H2BC13	H2BC9	+	+
H3-7	H3-7	+	+
HDGFL3	HDGFL3	+	+
HBB	HBB	+	+
HBA2	HBA2	+	+
HARS1	HARS1	+	+
HAPLN1	HAPLN1	+	+
H6PD	H6PD	+	+
H4C16	H4C16	+	+
H2AC19;H2AC20;H2AC12;H2AC14;H2AC17;H2AC25;H2AC6;H2AC7;H2AC8;H2AJ	H2AC20	+	+
GPI	GPI	+	+
GPC1	GPC1	+	+
GOT2	GOT2	+	+
GOT1	GOT1	+	+
GOLM1	GOLM1	+	+
GNS	GNS	+	+
GNPDA1	GNPDA1	+	+
GNG12	GNG12	+	+
GNB1	GNB1	+	+
GPNMB	GPNMB	+	+
GREM1	GREM1	+	+
H1-5	H1-5	+	+
H1-4	H1-4	+	+
GSTP1	GSTP1	+	+
GSTO1	GSTO1	+	+
GSS	GSS	+	+
GSN	GSN	+	+
GRN	GRN	+	+
HEXA	HEXA	+	+
HEXB	HEXB	+	+
IGFBP7	IGFBP7	+	+
IGFBP6	IGFBP6	+	+
IGFBP3	IGFBP3	+	+
IGF2R	IGF2R	+	+
IDH1	IDH1	+	+
IDE	IDE	+	+
HYOU1	HYOU1	+	+
HTRA1	HTRA1	+	+
HSPG2	HSPG2	+	+
IGHG1	IGHG1	+	+
IGKC	IGKC	+	+
ITGAV	ITGAV	+	+
ITGA5	ITGA5	+	+
ISLR	ISLR	+	+
IQGAP1	IQGAP1	+	+
IPO5	IPO5	+	+
INHBA	INHBA	+	+
IMPDH2	IMPDH2	+	+
HSPE1	HSPE1	+	+
HSPD1	HSPD1	+	+
HSP90AA1	HSP90AA1	+	+
HRNR	HRNR	+	+
HPX	HPX	+	+
HP	HP	+	+
HNRNPC	HNRNPC	+	+
HNRNPA2B1	HNRNPA2B1	+	+
HMCN1	HMCN1	+	+
HLA-A	HLA-A	+	+
HSP90AB1	HSP90AB1	+	+
HSP90B1	HSP90B1	+	+
HSPB1	HSPB1	+	+
HSPA8	HSPA8	+	+
HSPA5	HSPA5	+	+
HSPA4	HSPA4	+	+
HSPA1A;HSPA1B	HSPA1B	+	+
HSPA13	HSPA13	+	+
GNAS	GNAS	+	+
GNAI2	GNAI2	+	+
EMILIN2	EMILIN2	+	+
EMILIN1	EMILIN1	+	+
EIF5A	EIF5A	+	+
EIF4A1	EIF4A1	+	+
EIF3H	EIF3H	+	+
EIF3B	EIF3B	+	+
EFEMP2	EFEMP2	+	+
EFEMP1	EFEMP1	+	+
EEF2	EEF2	+	+
ENO1	ENO1	+	+
ENPP2	ENPP2	+	+
EXTL2	EXTL2	+	+
EXT2	EXT2	+	+
EXT1	EXT1	+	+
ERAP1	ERAP1	+	+
EPRS1	EPRS1	+	+
EPPK1	EPPK1	+	+
EPB41L3	EPB41L3	+	+
EPB41L2	EPB41L2	+	+
EEF1G	EEF1G	+	+
EEF1B2	EEF1B2	+	+
DPYSL2	DPYSL2	+	+
DPT	DPT	+	+
DPP4	DPP4	+	+
DPP3	DPP3	+	+
DLST	DLST	+	+
DLD	DLD	+	+
DDX39B;DDX39A	DDX39B	+	+
DDB1	DDB1	+	+
DPYSL3	DPYSL3	+	+
DSC1	DSC1	+	+
EEF1A1	EEF1A1	+	+
EDIL3	EDIL3	+	+
ECM1	ECM1	+	+
DYNC1H1	DYNC1H1	+	+
DSTN	DSTN	+	+
DSP	DSP	+	+
DSG1	DSG1	+	+
EZR	EZR	+	+
FABP5	FABP5	+	+
GBA1	GBA1	+	+
GARS1	GARS1	+	+
GAPDH	GAPDH	+	+
GANAB	GANAB	+	+
GALNT5	GALNT5	+	+
GALNT2	GALNT2	+	+
GALNT10	GALNT10	+	+
GALNS	GALNS	+	+
GAA	GAA	+	+
GDI1	GDI1	+	+
GDI2	GDI2	+	+
GNA12;GNA13	GNA13	+	+
GNA11	GNA11	+	+
GM2A	GM2A	+	+
GLUD1	GLUD1	+	+
GLO1	GLO1	+	+
GGH	GGH	+	+
GGCT	GGCT	+	+
FSTL1	FSTL1	+	+
FSCN1	FSCN1	+	+
FERMT2	FERMT2	+	+
FBN2	FBN2	+	+
FBN1	FBN1	+	+
FBLN5	FBLN5	+	+
FBLN2	FBLN2	+	+
FBLN1	FBLN1	+	+
FASN	FASN	+	+
FAP	FAP	+	+
FH	FH	+	+
FKBP10	FKBP10	+	+
FN1	FN1	+	+
FLNC	FLNC	+	+
FLNB	FLNB	+	+
FLNA	FLNA	+	+
FLG2	FLG2	+	+
FLG	FLG	+	+
FKBP9	FKBP9	+	+
IGHV3OR16-9	IGHV3OR16-9		+
A2ML1	A2ML1		+
KRTAP16-1	KRTAP16-1		+
COL6A5	COL6A5		+
PSMD14	PSMD14		+
PLPP3	PLPP3		+
TSPAN4	TSPAN4		+
SCAMP3	SCAMP3		+
CASK	CASK		+
HGS	HGS		+
TRANK1	TRANK1		+
NPC1	NPC1		+
SLC16A3	SLC16A3		+
YKT6	YKT6		+
LAMTOR5	LAMTOR5		+
TGM5	TGM5		+
KRT86	KRT86		+
PPL	PPL		+
TSPAN3	TSPAN3		+
CTNND1	CTNND1		+
CTSV	CTSV		+
CPNE3	CPNE3		+
ALOX12B	ALOX12B		+
KATNA1;KATNAL1	KATNA1		+
CLDN11	CLDN11		+
RP2	RP2		+
TSPAN9	TSPAN9		+
FLOT1	FLOT1		+
KRT33A	KRT33A		+
KRT34	KRT34		+
CLPX	CLPX		+
RTN3	RTN3		+
LYPD3	LYPD3		+
MPZL1	MPZL1		+
BAG2	BAG2		+
MAP4K4	MAP4K4		+
SCGB1D2	SCGB1D2		+
PLAU	PLAU		+
CST1;CST4	CST1		+
NRAS	NRAS		+
JCHAIN	JCHAIN		+
PIGR	PIGR		+
IGHG2	IGHG2		+
IGHM	IGHM		+
IGHA1	IGHA1		+
APOC3	APOC3		+
FGA	FGA		+
FTH1	FTH1		+
PRH2	PRH2		+
PRNP	PRNP		+
AMY1A;AMY1B;AMY1C;AMY2A;AMY2B	AMY1A		+
ITGB2;ITGB7	ITGB2		+
IVL	IVL		+
RHOC	RHOC		+
CD55	CD55		+
KRT19	KRT19		+
GNAI3	GNAI3		+
CTSH	CTSH		+
IGLC2;IGLC3	IGLC2		+
VSIG8	VSIG8		+
HLA-C	HLA-C		+
ACP2	ACP2		+
SLC2A1	SLC2A1		+
SLC2A14;SLC2A3	SLC2A14		+
G6PD	G6PD		+
PC	PC		+
ITGA4	ITGA4		+
ALAD	ALAD		+
ETFA	ETFA		+
MIF	MIF		+
GLUL	GLUL		+
ARSA	ARSA		+
ITGA2	ITGA2		+
ENG	ENG		+
KRT15	KRT15		+
ANXA7	ANXA7		+
RAB6A	RAB6A		+
PZP	PZP		+
AGA	AGA		+
ATP6V1B2	ATP6V1B2		+
VDAC1	VDAC1		+
CD9	CD9		+
PAICS	PAICS		+
ENPP1	ENPP1		+
SPRR1A;SPRR1B	SPRR1A		+
SPRR2E	SPRR2E		+
LORICRIN	LORICRIN		+
ATP2B4	ATP2B4		+
S100P	S100P		+
ITGA3	ITGA3		+
RPL13	RPL13		+
STOM	STOM		+
CALML3	CALML3		+
PSMB8	PSMB8		+
PSMB6	PSMB6		+
TPP2	TPP2		+
EPHA2	EPHA2		+
SERPINB3	SERPINB3		+
ECHS1	ECHS1		+
LRPAP1	LRPAP1		+
SRI	SRI		+
SLC7A1	SLC7A1		+
SDHA	SDHA		+
SFN	SFN		+
CTH	CTH		+
S100A3	S100A3		+
SHMT1	SHMT1		+
ACTN2	ACTN2		+
AHR	AHR		+
SERPINB5	SERPINB5		+
PTGDS	PTGDS		+
HAL	HAL		+
SLC1A4	SLC1A4		+
GYG1	GYG1		+
RAP1GAP;RAP1GAP2	RAP1GAP		+
LGALS7B	LGALS7B		+
CD151	CD151		+
ADGRE5	ADGRE5		+
ALDH9A1	ALDH9A1		+
CDK19;CDK8	CDK19		+
PSMB3	PSMB3		+
KLK7	KLK7		+
RAB5C	RAB5C		+
PTTG1IP	PTTG1IP		+
SLC16A1	SLC16A1		+
DEFA1B;DEFA3	DEFA1B		+
CDC42	CDC42		+
RAB10	RAB10		+
RAB14	RAB14		+
RAP2B	RAP2B		+
ATP6V0D1	ATP6V0D1		+
RPS11	RPS11		+
RAP1A	RAP1A		+
GNB2	GNB2		+
RAC1	RAC1		+
TUBA4A	TUBA4A		+
KRT85	KRT85		+
RHOG	RHOG		+
SRSF3	SRSF3		+
IFITM3	IFITM3		+
SLC7A5	SLC7A5		+
CAV1	CAV1		+
SSBP1	SSBP1		+
PLP2	PLP2		+
TGM3	TGM3		+
CD47	CD47		+
TP53BP1	TP53BP1		+
ECH1	ECH1		+
TCIRG1	TCIRG1		+
SEMA5A	SEMA5A		+
TPBG	TPBG		+
PKP1	PKP1		+
FLOT2	FLOT2		+
FAT1	FAT1		+
KRT33B	KRT33B		+
KRT32	KRT32		+
DSC3	DSC3		+
RFTN1	RFTN1		+
SLC39A14	SLC39A14		+
KRT31	KRT31		+
PCBP2	PCBP2		+
CDSN	CDSN		+
CST6	CST6		+
VAMP3	VAMP3		+
SEPTIN7	SEPTIN7		+
PRR4	PRR4		+
CLPP	CLPP		+
KRT24	KRT24		+
TMEM119	TMEM119		+
ASPRV1	ASPRV1		+
ACTBL2	ACTBL2		+
XP32	XP32		+
KRT79	KRT79		+
PM20D1	PM20D1		+
LAMTOR1	LAMTOR1		+
PSAPL1	PSAPL1		+
DHX57	DHX57		+
SPAG17	SPAG17		+
CSPG4	CSPG4		+
SBSN	SBSN		+
NCCRP1	NCCRP1		+
TUBA1A	TUBA1A		+
GDPD3	GDPD3		+
MOB1B	MOB1B		+
C16orf82	C16orf82		+
KRT25	KRT25		+
SYT9	SYT9		+
SERINC5	SERINC5		+
CAND1	CAND1		+
STX12	STX12		+
SERPINA12	SERPINA12		+
SLC44A2	SLC44A2		+
H2BC26	H2BC26		+
SLC35F6	SLC35F6		+
CALHM5	CALHM5		+
SH2D3C	SH2D3C		+
BVES	BVES		+
ST13P5	ST13P5		+
OCC1	OCC1		+
CD99L2	CD99L2		+
POF1B	POF1B		+
SLC44A1	SLC44A1		+
NCSTN	NCSTN		+
TBC1D5	TBC1D5		+
SGCD	SGCD		+
LPAR1	LPAR1		+
STAM	STAM		+
EVPL	EVPL		+
HAS2	HAS2		+
IGSF8	IGSF8		+
MRGPRF	MRGPRF		+
AP2M1	AP2M1		+
ZG16B	ZG16B		+
SHISA4	SHISA4		+
MUCL1	MUCL1		+
SERPINB12	SERPINB12		+
GSDMA	GSDMA		+
SLC38A2	SLC38A2		+
VPS35	VPS35		+
MCCC1	MCCC1		+
HAPLN3	HAPLN3		+
MYADM	MYADM		+
TSG101	TSG101		+
TMED9	TMED9		+
C1QTNF3	C1QTNF3		+
AP1M1	AP1M1		+
ALOXE3	ALOXE3		+
KRTAP3-1	KRTAP3-1		+
NIBAN1	NIBAN1		+
KRT23	KRT23		+
TTYH3	TTYH3		+
LACRT	LACRT		+
RAB33B	RAB33B		+
EHD4	EHD4		+
MFSD1	MFSD1		+
GLIPR2	GLIPR2		+
EHD1	EHD1		+
EVA1A	EVA1A		+
RDH14	RDH14		+
S100A14	S100A14		+
ABCB6	ABCB6		+
SERINC1	SERINC1		+
PLSCR3	PLSCR3		+
KRT82	KRT82		+
TMEM106B	TMEM106B		+
LIN7C	LIN7C		+
ARL8B	ARL8B		+
EHD2	EHD2		+
TENM3	TENM3		+
SPRR3	SPRR3		+
DMBT1	DMBT1		+
PCYOX1	PCYOX1		+
CPA4	CPA4		+
PARP4	PARP4		+
ITGA11	ITGA11		+
CFAP45	CFAP45		+
DNPEP	DNPEP		+
RAB23	RAB23		+
FAM184B	FAM184B		+
HEG1	HEG1		+
MACF1	MACF1		+
DERA	DERA		+
FARP1	FARP1		+
PCDHA8	PCDHA8		+
MAP1LC3B;MAP1LC3B2	MAP1LC3B	+
EIF3C;EIF3CL	EIF3C	+
INS;INS-IGF2	INS	+
DNASE2	DNASE2	+
PSMD9	PSMD9	+
ATOX1	ATOX1	+
TNFRSF11B	TNFRSF11B	+
WASL	WASL	+
PLOD2	PLOD2	+
KPNA3	KPNA3	+
RNASET2	RNASET2	+
CCN1	CCN1	+
COPE	COPE	+
CTDSP2	CTDSP2	+
EIF1AX;EIF1AY	EIF1AX	+
PDCD5	PDCD5	+
HNRNPDL	HNRNPDL	+
XPO1	XPO1	+
PFAS	PFAS	+
TNRC18	TNRC18	+
P4HA2	P4HA2	+
ADAM12	ADAM12	+
DYNC1LI2	DYNC1LI2	+
PSMD3	PSMD3	+
HNRNPR	HNRNPR	+
TXNL1	TXNL1	+
TPD52L2	TPD52L2	+
TGOLN2	TGOLN2	+
B4GAT1	B4GAT1	+
SGCE	SGCE	+
NARS1	NARS1	+
NRDC	NRDC	+
SNX3	SNX3	+
SYNCRIP	SYNCRIP	+
RANBP6	RANBP6	+
SRPX2	SRPX2	+
TOM1	TOM1	+
CUTA	CUTA	+
LILRB5	LILRB5	+
SLIT3	SLIT3	+
TBCA	TBCA	+
MACROH2A1	MACROH2A1	+
SH3BGRL	SH3BGRL	+
CS	CS	+
VPS26A	VPS26A	+
CLN5	CLN5	+
BANF1	BANF1	+
SF3B1	SF3B1	+
RPS6KA4	RPS6KA4	+
SCRG1	SCRG1	+
SLC25A12	SLC25A12	+
ATP6AP2	ATP6AP2	+
DNAJC8	DNAJC8	+
GLRX3	GLRX3	+
CCN5	CCN5	+
NFASC	NFASC	+
DKK1;DKK2	DKK1	+
PGLS	PGLS	+
IPO7	IPO7	+
PGM3	PGM3	+
AHSA1	AHSA1	+
ADAMTS2	ADAMTS2	+
BAG3	BAG3	+
TXNDC12	TXNDC12	+
CYB5R3	CYB5R3	+
GSR	GSR	+
CP	CP	+
HPRT1	HPRT1	+
AK1	AK1	+
F10	F10	+
CFD	CFD	+
CFB	CFB	+
ADA	ADA	+
SERPINC1	SERPINC1	+
SERPINA3	SERPINA3	+
C5	C5	+
C1QB	C1QB	+
C9	C9	+
APOH	APOH	+
LRG1	LRG1	+
ORM1	ORM1	+
TTR	TTR	+
GC	GC	+
MT1E;MT1G;MT1M;MT1X;MT2A	MT1E	+
APOB	APOB	+
RPN1	RPN1	+
SERPINB2	SERPINB2	+
CFI	CFI	+
EIF2S1	EIF2S1	+
HMGN2	HMGN2	+
IL6	IL6	+
RPLP1	RPLP1	+
CLEC3B	CLEC3B	+
SSB	SSB	+
SERPINA7	SERPINA7	+
SERPIND1	SERPIND1	+
GLA	GLA	+
C2	C2	+
PYGL	PYGL	+
TPM3	TPM3	+
DBI	DBI	+
PROS1	PROS1	+
CTSL	CTSL	+
APRT	APRT	+
TPM2	TPM2	+
IGF1R	IGF1R	+
ASNS	ASNS	+
SOD3	SOD3	+
SERPINF2	SERPINF2	+
HMGB1	HMGB1	+
CLTA	CLTA	+
CLTB	CLTB	+
CSF1	CSF1	+
HNRNPA1	HNRNPA1	+
UCHL1	UCHL1	+
LTA4H	LTA4H	+
ALDOC	ALDOC	+
PYGB	PYGB	+
FGFR1	FGFR1	+
ADH5	ADH5	+
PCNA	PCNA	+
F5	F5	+
XRCC6	XRCC6	+
XRCC5	XRCC5	+
CCL2	CCL2	+
P4HA1	P4HA1	+
COL11A2	COL11A2	+
PRKCSH	PRKCSH	+
FDPS	FDPS	+
AKR1A1	AKR1A1	+
DARS1	DARS1	+
AKR1B1	AKR1B1	+
UCHL3	UCHL3	+
ELN	ELN	+
VEGFA	VEGFA	+
ARSB	ARSB	+
CBR1	CBR1	+
GLB1	GLB1	+
FAH	FAH	+
STMN1	STMN1	+
HMGA1	HMGA1	+
CAPN2	CAPN2	+
ARF4	ARF4	+
ITGB6	ITGB6	+
RPL17	RPL17	+
PAM	PAM	+
HK1	HK1	+
FST	FST	+
ATP2B1	ATP2B1	+
EIF2S2	EIF2S2	+
LMNB1	LMNB1	+
CAST	CAST	+
COL9A1	COL9A1	+
PTMS	PTMS	+
KITLG	KITLG	+
FGF7	FGF7	+
SCP2	SCP2	+
CALB2	CALB2	+
IGFBP4	IGFBP4	+
FECH	FECH	+
SFPQ	SFPQ	+
WARS1	WARS1	+
PTPRG	PTPRG	+
EIF4B	EIF4B	+
MMP11	MMP11	+
IGFBP5	IGFBP5	+
ACP1	ACP1	+
U2AF2	U2AF2	+
MGAT1	MGAT1	+
HMGB2	HMGB2	+
PTBP1	PTBP1	+
FKBP2	FKBP2	+
RPL10	RPL10	+
APEX1	APEX1	+
MAP4	MAP4	+
CANX	CANX	+
MAPK1	MAPK1	+
CRABP2	CRABP2	+
COL4A5	COL4A5	+
EEF1D	EEF1D	+
ERP29	ERP29	+
PRDX5	PRDX5	+
DDT	DDT	+
CMPK1	CMPK1	+
PPP2R1A	PPP2R1A	+
CDC27	CDC27	+
ADSS2	ADSS2	+
SERPINB1	SERPINB1	+
MAT2A	MAT2A	+
SDC4	SDC4	+
HNRNPH1	HNRNPH1	+
STIP1	STIP1	+
RPL9P9	RPL9P9	+
RNASE4	RNASE4	+
PFN2	PFN2	+
RDX	RDX	+
ADM	ADM	+
COPB2	COPB2	+
FUS	FUS	+
GLRX	GLRX	+
PSMC2	PSMC2	+
RPL4	RPL4	+
PGM1	PGM1	+
HPCA;HPCAL1;NCALD	HPCA	+
RBMX	RBMX	+
LIPA	LIPA	+
HSPA9	HSPA9	+
RPS19	RPS19	+
COL18A1	COL18A1	+
ANP32A	ANP32A	+
CAPG	CAPG	+
NNMT	NNMT	+
RPL13A	RPL13A	+
NBL1	NBL1	+
ECI1	ECI1	+
TMPO	TMPO	+
AKR1C3	AKR1C3	+
PAFAH1B1	PAFAH1B1	+
BTD	BTD	+
RANBP1	RANBP1	+
AFM	AFM	+
PPIC	PPIC	+
NOP2	NOP2	+
CRK	CRK	+
CRKL	CRKL	+
RPL27A	RPL27A	+
RPL5	RPL5	+
RPL21	RPL21	+
RPS9	RPS9	+
RPS10	RPS10	+
MAP1B	MAP1B	+
ALDH1A3	ALDH1A3	+
CXCL12	CXCL12	+
ARCN1	ARCN1	+
NES	NES	+
IDH2	IDH2	+
PITPNB	PITPNB	+
MARCKSL1	MARCKSL1	+
RPL34	RPL34	+
SRP9	SRP9	+
SARS1	SARS1	+
VEGFC	VEGFC	+
RGS3	RGS3	+
ST13	ST13	+
RPL14	RPL14	+
CCT8	CCT8	+
HDGF	HDGF	+
HNRNPA3	HNRNPA3	+
HNRNPF	HNRNPF	+
SMS	SMS	+
NDST1	NDST1	+
THOP1	THOP1	+
COL4A4	COL4A4	+
COPB1	COPB1	+
AP2S1	AP2S1	+
SEC24C	SEC24C	+
SUB1	SUB1	+
RARS1	RARS1	+
YARS1	YARS1	+
USP14	USP14	+
BCAT1	BCAT1	+
RAD23A	RAD23A	+
RAD23B	RAD23B	+
AK2	AK2	+
CSE1L	CSE1L	+
MFAP4	MFAP4	+
MANF	MANF	+
ADAR	ADAR	+
OXCT1	OXCT1	+
SUMO2;SUMO3;SUMO4	SUMO2	+
MTPN	MTPN	+
ADAMTS20	ADAMTS20	+
PPP4C	PPP4C	+
RPS20	RPS20	+
GMFB	GMFB	+
UBE2K	UBE2K	+
UBE2N	UBE2N	+
RPS3A	RPS3A	+
RPL15	RPL15	+
MAGOH	MAGOH	+
VBP1	VBP1	+
COPZ1	COPZ1	+
UFM1	UFM1	+
HNRNPK	HNRNPK	+
RRAS2	RRAS2	+
RPS7	RPS7	+
PPP1CB	PPP1CB	+
RPS14	RPS14	+
SNRPE	SNRPE	+
SNRPD2	SNRPD2	+
TMSB4X	TMSB4X	+
RPL7A	RPL7A	+
RPS4X	RPS4X	+
RPS24	RPS24	+
FKBP1A	FKBP1A	+
AP2B1	AP2B1	+
PPP3R1	PPP3R1	+
RPL38	RPL38	+
SKP1	SKP1	+
UBE2I	UBE2I	+
UBE2L3	UBE2L3	+
TUBA1B	TUBA1B	+
PAFAH1B2	PAFAH1B2	+
NOMO1;NOMO2;NOMO3	NOMO1	+
ADAM17	ADAM17	+
MAP1A	MAP1A	+
NUCB2	NUCB2	+
RPL19	RPL19	+
MXRA7	MXRA7	+
MUC5AC	MUC5AC	+
FKBP3	FKBP3	+
HNRNPU	HNRNPU	+
SRSF2	SRSF2	+
CTBS	CTBS	+
KRT76	KRT76	+
PFKP	PFKP	+
EWSR1	EWSR1	+
RPL18A	RPL18A	+
FKBP4	FKBP4	+
RPL6	RPL6	+
AKAP12	AKAP12	+
DST	DST	+
PPARD	PPARD	+
LMNB2	LMNB2	+
GBE1	GBE1	+
EIF4G1	EIF4G1	+
YWHAH	YWHAH	+
DNM1	DNM1	+
CALD1	CALD1	+
ITIH3	ITIH3	+
GFPT1	GFPT1	+
PSME1	PSME1	+
APLP2	APLP2	+
FMOD	FMOD	+
RPL18	RPL18	+
C1QBP	C1QBP	+
CKAP4	CKAP4	+
SRSF1	SRSF1	+
ACTN3	ACTN3	+
CRYZ	CRYZ	+
LOXL1	LOXL1	+
MGAT2	MGAT2	+
GALNT1	GALNT1	+
SCRN1	SCRN1	+
WASHC5	WASHC5	+
TWF1	TWF1	+
ASPH	ASPH	+
ILF2	ILF2	+
ILF3	ILF3	+
PSMD2	PSMD2	+
DNAJC3	DNAJC3	+
SELENBP1	SELENBP1	+
TRIM28	TRIM28	+
G3BP1	G3BP1	+
DYNC1I2	DYNC1I2	+
OS9	OS9	+
PDAP1	PDAP1	+
ADAM9	ADAM9	+
ROCK1	ROCK1	+
PICALM	PICALM	+
SQSTM1	SQSTM1	+
EIF4EBP1	EIF4EBP1	+
DCTN2	DCTN2	+
CIRBP	CIRBP	+
COTL1	COTL1	+
COX17	COX17	+
HNRNPD	HNRNPD	+
DAG1	DAG1	+
UBAP2L	UBAP2L	+
RCN2	RCN2	+
GAS6	GAS6	+
CAPRIN1	CAPRIN1	+
KANK1	KANK1	+
LASP1	LASP1	+
PTGR1	PTGR1	+
KPNB1	KPNB1	+
PSMD6	PSMD6	+
SEPTIN2	SEPTIN2	+
KARS1	KARS1	+
EIF4H	EIF4H	+
PEA15	PEA15	+
PPA1	PPA1	+
PTGES3	PTGES3	+
PDGFRL	PDGFRL	+
NONO	NONO	+
PSG5	PSG5	+
PTPRK	PTPRK	+
ELOC	ELOC	+
ELOB	ELOB	+
RSU1	RSU1	+
CNN3	CNN3	+
SF3B4	SF3B4	+
SF3A1	SF3A1	+
SF1	SF1	+
MAPRE1	MAPRE1	+
UBE2V2	UBE2V2	+
NEDD8	NEDD8	+
ADIPOQ	ADIPOQ	+
ATP6AP1	ATP6AP1	+
ZYX	ZYX	+
CDC37	CDC37	+
DBN1	DBN1	+
QPCT	QPCT	+
HNRNPUL2	HNRNPUL2	+
ATG2A	ATG2A	+
MYLK2;MYLK3;MYLK4	MYLK2	+
LRRFIP1	LRRFIP1	+
GFOD2	GFOD2	+
FUT11	FUT11	+
VPS26B	VPS26B	+
FNDC1	FNDC1	+
TP53I3	TP53I3	+
HSP90AB4P	HSP90AB4P	+
COLEC12	COLEC12	+
PPP4R3B	PPP4R3B	+
FRMPD1	FRMPD1	+
COL13A1	COL13A1	+
JAKMIP3	JAKMIP3	+
WASHC2A;WASHC2C	WASHC2A	+
METRNL	METRNL	+
OLFML2B	OLFML2B	+
ZNF518A	ZNF518A	+
H2BC19P;H2BC20P	H2BC19P	+
GDF6	GDF6	+
CAVIN1	CAVIN1	+
FAHD1	FAHD1	+
HOATZ	HOATZ	+
OLFML1	OLFML1	+
PI16	PI16	+
CRELD2	CRELD2	+
VIT	VIT	+
AATK	AATK	+
EML6	EML6	+
PPP1R3F	PPP1R3F	+
FGD6	FGD6	+
BZW1	BZW1	+
COPS6	COPS6	+
KRT74	KRT74	+
TMC4	TMC4	+
PODN	PODN	+
YRDC	YRDC	+
OAF	OAF	+
MTDH	MTDH	+
ALYREF	ALYREF	+
NUDT13	NUDT13	+
COL23A1	COL23A1	+
AHNAK2	AHNAK2	+
ANKHD1	ANKHD1	+
COLGALT2	COLGALT2	+
CHPF	CHPF	+
ALDH16A1	ALDH16A1	+
KIAA0319L	KIAA0319L	+
SHISA5	SHISA5	+
ADAMTSL1	ADAMTSL1	+
TTLL6	TTLL6	+
BMPER	BMPER	+
COLGALT1	COLGALT1	+
SUMF2	SUMF2	+
PCSK9	PCSK9	+
TXNDC5	TXNDC5	+
SERBP1	SERBP1	+
PLA2G15	PLA2G15	+
KREMEN2	KREMEN2	+
NAXE	NAXE	+
MCFD2	MCFD2	+
NDNF	NDNF	+
MAPK15	MAPK15	+
BLNK	BLNK	+
CANT1	CANT1	+
LMO7	LMO7	+
SELENOM	SELENOM	+
SYNE2	SYNE2	+
TTN	TTN	+
FAM3C	FAM3C	+
HSPH1	HSPH1	+
ANP32B	ANP32B	+
TFG	TFG	+
DPF2	DPF2	+
TAF15	TAF15	+
PCSK5	PCSK5	+
NEO1	NEO1	+
KHSRP	KHSRP	+
PRG4	PRG4	+
CLP1	CLP1	+
STMN2	STMN2	+
LPP	LPP	+
CAVIN3	CAVIN3	+
MYDGF	MYDGF	+
FUBP1	FUBP1	+
EFHD2	EFHD2	+
PPP1R14B	PPP1R14B	+
CCDC124	CCDC124	+
PIK3IP1	PIK3IP1	+
OTUB1	OTUB1	+
PGM2	PGM2	+
IMP4	IMP4	+
ERO1A	ERO1A	+
FUBP3	FUBP3	+
ABHD14B	ABHD14B	+
SLC35E1	SLC35E1	+
FAM20A	FAM20A	+
RBM15	RBM15	+
CNN2	CNN2	+
LGMN	LGMN	+
MMP19	MMP19	+
LYST	LYST	+
HSD17B10	HSD17B10	+
HNRNPAB	HNRNPAB	+
TXN2	TXN2	+
OLFM1	OLFM1	+
OMD	OMD	+
ARPC5L	ARPC5L	+
TUBA1C	TUBA1C	+
HEPH	HEPH	+
TXNDC17	TXNDC17	+
MXRA8	MXRA8	+
SDF4	SDF4	+
PYM1	PYM1	+
MIEN1	MIEN1	+
ERP44	ERP44	+
FUCA2	FUCA2	+
TUBB6	TUBB6	+
DDX23	DDX23	+
EDEM2	EDEM2	+
CHID1	CHID1	+
C1QTNF5	C1QTNF5	+
NAA15	NAA15	+
ASPN	ASPN	+
TMEM121B	TMEM121B	+
EIF2A	EIF2A	+
NLN	NLN	+
ULBP2	ULBP2	+
API5	API5	+
TNKS1BP1	TNKS1BP1	+
YIPF3	YIPF3	+
PDGFD	PDGFD	+
RAB1B	RAB1B	+
SIL1	SIL1	+
NUCKS1	NUCKS1	+
PPIL3	PPIL3	+
BOLA2B	BOLA2B	+
RWDD1	RWDD1	+
POFUT1	POFUT1	+
RNPEP	RNPEP	+
EPS8L2	EPS8L2	+
ANTXR1	ANTXR1	+
RANBP3	RANBP3	+
JPT2	JPT2	+
SIAE	SIAE	+
UPF2	UPF2	+
CACYBP	CACYBP	+
GLOD4	GLOD4	+
PCDH18	PCDH18	+
MYO10	MYO10	+
VTA1	VTA1	+
TNFRSF12A	TNFRSF12A	+
IL1RAP	IL1RAP	+
CASS4	CASS4	+
PFDN4	PFDN4	+
XPNPEP1	XPNPEP1	+
DYRK4	DYRK4	+
NANS	NANS	+
PCMTD2	PCMTD2	+
PARVA	PARVA	+
FKBP14	FKBP14	+
CZIB	CZIB	+
CHCHD3	CHCHD3	+
C1RL	C1RL	+
LMCD1	LMCD1	+
PKD2L1	PKD2L1	+
ABRACL	ABRACL	+
CNTN3	CNTN3	+
RCC2	RCC2	+
RERE	RERE	+
DKK3	DKK3	+
DNAJB11	DNAJB11	+
CTSF	CTSF	+
NIPSNAP3A	NIPSNAP3A	+
SEPTIN9	SEPTIN9	+
DPP7	DPP7	+
ENOPH1	ENOPH1	+
EIF2B4	EIF2B4	+
TAGLN3	TAGLN3	+
GNPTG	GNPTG	+
SERPINA10	SERPINA10	+
JPT1	JPT1	+
MAN1B1	MAN1B1	+
CDV3	CDV3	+
MYT1L	MYT1L	+
DENND2A	DENND2A	+
INO80	INO80	+
MYO5B	MYO5B	+
PYCARD	PYCARD	+
FZR1	FZR1	+
UBQLN1	UBQLN1	+
NENF	NENF	+
SNX12	SNX12	+
G3BP2	G3BP2	+
PSMD13	PSMD13	+
PROCR	PROCR	+
NSFL1C	NSFL1C	+
CEP131	CEP131	+
PA2G4	PA2G4	+
RTRAF	RTRAF	+
RUVBL2	RUVBL2	+
PIN4	PIN4	+
CLEC11A	CLEC11A	+
EIF3L	EIF3L	+
NUDC	NUDC	+
CFL2	CFL2	+
CNPY2	CNPY2	+
MAN2B2	MAN2B2	+
SBDS	SBDS	+
PPIL1	PPIL1	+
UFC1	UFC1	+
STRAP	STRAP	+
KIF3A	KIF3A	+
TOGARAM1	TOGARAM1	+
HSPB11	HSPB11	+
RBM8A	RBM8A	+
SNX14	SNX14	+
SNX9	SNX9	+
HEBP2	HEBP2	+
FKBP7	FKBP7	+
