# Supplementary material for: GMP-compliant, serum-free cultures preserve therapeutic potential of extracellular vesicles from human mesenchymal stromal cells
Source: Front Cell Dev Biol. 2025 Sep 1;13:1633912. doi: 10.3389/fcell.2025.1633912 (PMC12434029; doi:10.3389/fcell.2025.1633912)
Supplement: Supplementary file 5 [file Table1.xlsx]

## Sheet: evs_brew_vs_dmem_volcano_plot
Significant	#NAME?	Difference	Protein.Group	Protein.Ids	Protein.Names	Genes	First.Protein.Description	Symbol color	Symbol type	Symbol size	Show label	EVS_BREW_005	EVS_BREW_017	EVS_BREW_018	EVS_DMEM_005	EVS_DMEM_017	EVS_DMEM_018
+	3.59631	5.1205	P02652	P02652	APOA2_HUMAN	APOA2	Apolipoprotein A-II	Color2 [DarkGray]	1	4		20.2673	20.6801	20.6484	14.7665	15.3369	16.131
+	3.38689	4.40741	P02790	P02790	HEMO_HUMAN	HPX	Hemopexin	Color2 [DarkGray]	1	4		22.2254	22.6009	22.198	17.4462	18.6941	17.6618
+	4.94324	4.33713	P43652	P43652	AFAM_HUMAN	AFM	Afamin	Color2 [DarkGray]	1	4		19.7991	20.1267	19.8155	15.7855	15.3657	15.5786
+	3.86496	4.22982	P00738	P00738	HPT_HUMAN	HP	Haptoglobin	Color2 [DarkGray]	1	4		24.3213	24.5385	24.3141	19.9794	20.7205	19.7845
+	2.87103	3.69388	P02745	P02745	C1QA_HUMAN	C1QA	Complement C1q subcomponent subunit A	Color2 [DarkGray]	1	4		18.9233	19.3945	19.023	14.9826	14.9748	16.3017
+	2.289	3.52746	P02746	P02746	C1QB_HUMAN	C1QB	Complement C1q subcomponent subunit B	Color2 [DarkGray]	1	4		18.7729	19.7646	19.5874	14.8874	16.8161	15.8391
+	2.33959	3.49787	P02747	P02747	C1QC_HUMAN	C1QC	Complement C1q subcomponent subunit C	Color2 [DarkGray]	1	4		20.2047	20.7035	20.1302	15.7282	17.6865	17.13
+	3.04277	3.47191	P02750	P02750	A2GL_HUMAN	LRG1	Leucine-rich alpha-2-glycoprotein	Color2 [DarkGray]	1	4		19.3685	19.6963	19.4815	15.5635	15.7709	16.7962
+	2.04091	3.34226	P04003	P04003	C4BPA_HUMAN	C4BPA	C4b-binding protein alpha chain	Color2 [DarkGray]	1	4		18.7101	20.1212	18.9018	15.0989	16.9579	15.6496
+	2.47821	2.90177	P01860	P01860	IGHG3_HUMAN	IGHG3	Immunoglobulin heavy constant gamma 3	Color2 [DarkGray]	1	4		18.3135	19.4733	18.1546	16.0102	15.8852	15.3407
+	2.31711	2.53911	P02743	P02743	SAMP_HUMAN	APCS	Serum amyloid P-component	Color2 [DarkGray]	1	4		18.0262	19.1064	18.5474	16.6591	15.6151	15.7885
+	2.65122	2.53846	O14579	O14579	COPE_HUMAN	COPE	Coatomer subunit epsilon	Color2 [DarkGray]	1	4		18.4715	17.6206	17.8861	15.2028	15.9818	15.1782
+	2.32218	2.52935	P01871	P01871	IGHM_HUMAN	IGHM	Immunoglobulin heavy constant mu	Color2 [DarkGray]	1	4		21.4182	21.9053	21.1956	18.7077	19.7521	18.4713
+	3.66077	2.20962	Q15063	Q15063	POSTN_HUMAN	POSTN	Periostin	Color2 [DarkGray]	1	4		25.3308	25.8783	25.4378	23.3085	23.2823	23.4273
+	2.42699	2.17621	P02749	P02749	APOH_HUMAN	APOH	Beta-2-glycoprotein 1	Color2 [DarkGray]	1	4		18.0937	18.7727	17.9264	16.0311	16.5448	15.6882
+	2.65658	2.06403	Q9UK41	Q9UK41	VPS28_HUMAN	VPS28	Vacuolar protein sorting-associated protein 28 homolog	Color2 [DarkGray]	1	4		17.7464	16.9656	16.9079	15.3263	14.9203	15.1812
+	2.43854	1.84954	P04196	P04196	HRG_HUMAN	HRG	Histidine-rich glycoprotein	Color2 [DarkGray]	1	4		17.4134	17.5038	16.8576	15.5728	15.691	14.9624
+	2.57168	1.80365	P23246	P23246	SFPQ_HUMAN	SFPQ	Splicing factor, proline- and glutamine-rich	Color2 [DarkGray]	1	4		17.7777	17.8598	17.1441	16.0877	15.5955	15.6874
+	2.45009	1.74162	P36955	P36955	PEDF_HUMAN	SERPINF1	Pigment epithelium-derived factor	Color2 [DarkGray]	1	4		24.4127	24.8408	24.3881	22.7082	22.4435	23.2651
+	2.26056	1.72929	P49327	P49327	FAS_HUMAN	FASN	Fatty acid synthase	Color2 [DarkGray]	1	4		20.7319	20.0868	20.5599	18.316	18.69	19.1847
+	2.32276	1.71694	Q9Y5P6	Q9Y5P6	GMPPB_HUMAN	GMPPB	Mannose-1-phosphate guanyltransferase beta	Color2 [DarkGray]	1	4		17.8214	17.4065	17.2123	15.3434	16.1865	15.7595
+	2.7365	1.63791	P27701	P27701	CD82_HUMAN	CD82	CD82 antigen	Color2 [DarkGray]	1	4		19.2747	19.4993	19.0426	17.4406	17.4683	17.994
+	2.64099	1.61546	P02647	P02647	APOA1_HUMAN	APOA1	Apolipoprotein A-I	Color2 [DarkGray]	1	4		19.8794	20.0445	20.0655	17.9694	18.7478	18.4259
+	2.33327	1.5858	P09651	A0A2R8Y4L2;Q32P51;P09651	ROA1_HUMAN	HNRNPA1	Heterogeneous nuclear ribonucleoprotein A1	Color2 [DarkGray]	1	4		18.6665	18.1533	17.7716	16.8096	16.5165	16.508
+	3.07659	1.26802	P01034	P01034	CYTC_HUMAN	CST3	Cystatin-C	Color2 [DarkGray]	1	4		20.4092	20.8304	20.4824	19.2595	19.2451	19.4134
+	2.90318	1.24655	Q9NZL9	Q9NZL9	MAT2B_HUMAN	MAT2B	Methionine adenosyltransferase 2 subunit beta	Color2 [DarkGray]	1	4		17.4435	17.2756	17.5435	16.4338	16.0874	16.0018
+	3.37786	0.998856	Q9NS15	Q9NS15	LTBP3_HUMAN	LTBP3	Latent-transforming growth factor beta-binding protein 3	Color2 [DarkGray]	1	4		17.5542	17.7709	17.6154	16.6283	16.5439	16.7716
+	2.78955	0.932669	P67936	P67936	TPM4_HUMAN	TPM4	Tropomyosin alpha-4 chain	Color2 [DarkGray]	1	4		20.6723	20.383	20.6063	19.6405	19.4627	19.7604
+	3.32321	-1.10148	P13473	P13473	LAMP2_HUMAN	LAMP2	Lysosome-associated membrane glycoprotein 2	Color2 [DarkGray]	1	4		18.8697	19.1262	18.8454	20.1543	19.9678	20.0236
+	2.86803	-1.12817	Q8TAD7	Q8TAD7	OCC1_HUMAN	OCC1	Overexpressed in colon carcinoma 1 protein	Color2 [DarkGray]	1	4		15.8343	15.5808	15.4966	16.9554	16.6212	16.7196
+	2.85966	-1.188	Q9H3U5	Q9H3U5	MFSD1_HUMAN	MFSD1	Major facilitator superfamily domain-containing protein 1	Color2 [DarkGray]	1	4		17.0591	16.9713	17.0942	18.4499	17.9543	18.2844
+	2.46439	-1.2625	P11279	P11279	LAMP1_HUMAN	LAMP1	Lysosome-associated membrane glycoprotein 1	Color2 [DarkGray]	1	4		20.2326	20.8395	20.6992	21.9195	21.6784	21.9609
+	2.96065	-1.5638	Q9NUM4	Q9NUM4	T106B_HUMAN	TMEM106B	Transmembrane protein 106B	Color2 [DarkGray]	1	4		16.1793	15.7896	16.1897	17.7192	17.356	17.7748
+	2.38696	-1.8707	P53801	P53801	PTTG_HUMAN	PTTG1IP	Pituitary tumor-transforming gene 1 protein-interacting protein	Color2 [DarkGray]	1	4		16.6278	16.9756	17.2254	18.3609	18.8018	19.2781
+	3.89353	-2.14252	P02771	P02771	FETA_HUMAN	AFP	Alpha-fetoprotein	Color2 [DarkGray]	1	4		15.399	15.7807	15.6983	17.685	17.6725	17.948
+	3.94019	-4.45343	P20742	P20742	PZP_HUMAN	PZP	Pregnancy zone protein	Color2 [DarkGray]	1	4		15.6847	15.4626	14.7797	19.7904	19.5459	19.9511
	0.974714	3.83703	P55083	P55083	MFAP4_HUMAN	MFAP4	Microfibril-associated glycoprotein 4	Color2 [DarkGray]	1	4		21.6809	22.5411	21.7373	15.048	18.0384	21.3618
	1.97334	2.73102	P08519	P08519	APOA_HUMAN	LPA	Apolipoprotein(a)	Color2 [DarkGray]	1	4		18.66	18.8151	17.9529	14.6765	16.1178	16.4408
	1.08264	2.69742	Q15008	Q15008	PSMD6_HUMAN	PSMD6	26S proteasome non-ATPase regulatory subunit 6	Color2 [DarkGray]	1	4		18.8474	18.8769	19.1938	15.3724	14.8647	18.5889
	1.03426	2.39251	Q14974	Q14974	IMB1_HUMAN	KPNB1	Importin subunit beta-1	Color2 [DarkGray]	1	4		20.0896	19.6577	20.1842	18.0432	15.5377	19.1731
	1.1821	2.30951	P14324	P14324	FPPS_HUMAN	FDPS	Farnesyl pyrophosphate synthase	Color2 [DarkGray]	1	4		19.6857	19.2167	19.2487	17.7081	15.2872	18.2273
	1.54907	2.30737	Q13098	Q13098	CSN1_HUMAN	GPS1	COP9 signalosome complex subunit 1	Color2 [DarkGray]	1	4		18.2426	17.9532	18.2792	15.9962	14.61	16.9467
	0.960673	2.195	P62306	P62306	RUXF_HUMAN	SNRPF	Small nuclear ribonucleoprotein F	Color2 [DarkGray]	1	4		19.6915	19.2235	19.5213	17.8081	15.2408	18.8024
	1.63168	2.18245	P60709	P60709	ACTB_HUMAN	ACTB	Actin, cytoplasmic 1	Color2 [DarkGray]	1	4		21.4269	21.0791	21.6974	19.1892	18.2217	20.2452
	0.823552	2.1765	P01042	P01042	KNG1_HUMAN	KNG1	Kininogen-1	Color2 [DarkGray]	1	4		17.8555	18.6157	17.8849	18.2156	15.466	14.145
	1.08622	2.17556	Q01433	Q01433	AMPD2_HUMAN	AMPD2	AMP deaminase 2	Color2 [DarkGray]	1	4		19.4004	18.6329	18.6728	15.1354	16.7638	18.2801
	1.79055	2.1617	P62191	P62191	PRS4_HUMAN	PSMC1	26S proteasome regulatory subunit 4	Color2 [DarkGray]	1	4		19.105	19.1705	19.1116	17.0947	15.9736	17.8336
	0.814291	2.1588	Q12905	Q12905	ILF2_HUMAN	ILF2	Interleukin enhancer-binding factor 2	Color2 [DarkGray]	1	4		20.3372	20.0446	20.4376	19.4153	15.6732	19.2545
	1.09681	2.14609	O43155	O43155	FLRT2_HUMAN	FLRT2	Leucine-rich repeat transmembrane protein FLRT2	Color2 [DarkGray]	1	4		18.5334	18.2857	17.8503	15.4203	14.9576	17.8533
	1.56954	2.09966	Q9BT78	Q9BT78	CSN4_HUMAN	COPS4	COP9 signalosome complex subunit 4	Color2 [DarkGray]	1	4		19.0274	18.985	18.6071	15.873	16.5356	17.9118
	1.05551	2.06689	Q99627	Q99627	CSN8_HUMAN	COPS8	COP9 signalosome complex subunit 8	Color2 [DarkGray]	1	4		18.0709	17.9969	18.1019	14.2184	16.4464	17.3042
	0.886948	2.04733	Q9UNM6	Q9UNM6	PSD13_HUMAN	PSMD13	26S proteasome non-ATPase regulatory subunit 13	Color2 [DarkGray]	1	4		18.8954	18.2633	19.3869	17.0926	14.8977	18.4133
	0.259351	1.99565	Q9BYR8	Q9BYR8	KRA31_HUMAN	KRTAP3-1	Keratin-associated protein 3-1	Color2 [DarkGray]	1	4		23.2055	13.6339	15.1882	15.1903	16.7522	14.0982
	1.2578	1.9391	Q12906	Q12906	ILF3_HUMAN	ILF3	Interleukin enhancer-binding factor 3	Color2 [DarkGray]	1	4		19.2707	18.8545	19.29	17.55	15.8332	18.2146
	1.16668	1.92446	Q99460	Q99460	PSMD1_HUMAN	PSMD1	26S proteasome non-ATPase regulatory subunit 1	Color2 [DarkGray]	1	4		18.4647	17.6148	18.7996	15.6267	15.73	17.749
	1.40902	1.91614	A0A0B4J1X5;A0A0C4DH42;P01767;P01772;P0DP02	P0DP02;A0A0B4J1X5;P01768;P01764;A0A0J9YY99;P01772;A0A0C4DH42;P0DP03;A0A075B7B8;P01767;A0A075B7E8	HV333_HUMAN;HV353_HUMAN;HV366_HUMAN;HV374_HUMAN;HVC33_HUMAN	IGHV3-30-3;IGHV3-33;IGHV3-53;IGHV3-66;IGHV3-74	Immunoglobulin heavy variable 3-74	Color2 [DarkGray]	1	4		17.533	18.7404	17.3076	15.1842	15.903	16.7453
	1.94957	1.91408	O15431	O15431	COPT1_HUMAN	SLC31A1	High affinity copper uptake protein 1	Color2 [DarkGray]	1	4		18.1551	18.5011	18.3939	17.0353	15.6325	16.6401
	1.07031	1.89342	P62330	P62330	ARF6_HUMAN	ARF6	ADP-ribosylation factor 6	Color2 [DarkGray]	1	4		18.1762	17.9142	18.7068	16.6073	14.8875	17.6221
	1.02132	1.85897	P07951	P07951	TPM2_HUMAN	TPM2	Tropomyosin beta chain	Color2 [DarkGray]	1	4		18.6602	18.6754	18.6494	16.7385	15.3559	18.3137
	1.90295	1.83126	Q16851	Q16851	UGPA_HUMAN	UGP2	UTP--glucose-1-phosphate uridylyltransferase	Color2 [DarkGray]	1	4		21.7678	21.9967	21.6756	19.6747	19.4708	20.8009
	1.37325	1.82403	P05386	P05386	RLA1_HUMAN	RPLP1	60S acidic ribosomal protein P1	Color2 [DarkGray]	1	4		19.6162	18.5198	18.5661	16.8407	16.3417	18.0477
	1.34438	1.80687	O15067	O15067	PUR4_HUMAN	PFAS	Phosphoribosylformylglycinamidine synthase	Color2 [DarkGray]	1	4		16.9868	17.8867	17.8828	14.8265	15.7682	16.741
	0.744791	1.77359	Q96HF1	Q96HF1	SFRP2_HUMAN	SFRP2	Secreted frizzled-related protein 2	Color2 [DarkGray]	1	4		18.0524	15.3109	17.8656	14.9087	14.4408	16.5586
	0.775176	1.77338	O43242	O43242	PSMD3_HUMAN	PSMD3	26S proteasome non-ATPase regulatory subunit 3	Color2 [DarkGray]	1	4		18.5169	18.1326	19.0949	17.5179	14.8035	18.1028
	1.02821	1.77096	Q92734	Q92734	TFG_HUMAN	TFG	Protein TFG	Color2 [DarkGray]	1	4		19.3992	19.5126	19.2332	16.3144	17.4329	19.0848
	1.04931	1.76865	P40306	P40306	PSB10_HUMAN	PSMB10	Proteasome subunit beta type-10	Color2 [DarkGray]	1	4		18.7504	18.8542	18.6118	16.0628	16.3063	18.5414
	0.927673	1.76293	Q13200	Q13200	PSMD2_HUMAN	PSMD2	26S proteasome non-ATPase regulatory subunit 2	Color2 [DarkGray]	1	4		18.1731	17.8307	18.5942	17.0782	14.7331	17.4979
	1.00908	1.75273	Q13404;Q15819	Q13404;Q15819	UB2V1_HUMAN;UB2V2_HUMAN	UBE2V1;UBE2V2	Ubiquitin-conjugating enzyme E2 variant 1	Color2 [DarkGray]	1	4		17.994	18.4559	17.1134	15.804	15.0417	17.4593
	1.25302	1.74321	Q9UNS2	Q9UNS2	CSN3_HUMAN	COPS3	COP9 signalosome complex subunit 3	Color2 [DarkGray]	1	4		19.6034	19.3275	19.5411	17.9525	16.5372	18.7525
	0.593186	1.71187	P22692	P22692	IBP4_HUMAN	IGFBP4	Insulin-like growth factor-binding protein 4	Color2 [DarkGray]	1	4		19.799	19.6781	19.721	18.6559	15.5387	19.8679
	0.731965	1.70134	Q68BL8	Q68BL8	OLM2B_HUMAN	OLFML2B	Olfactomedin-like protein 2B	Color2 [DarkGray]	1	4		19.4674	19.1136	18.1517	15.3112	17.6731	18.6443
	0.844401	1.69356	Q6UX71	Q6UX71	PXDC2_HUMAN	PLXDC2	Plexin domain-containing protein 2	Color2 [DarkGray]	1	4		18.227	18.0962	17.8403	17.1139	14.5225	17.4464
	1.26877	1.69158	P02768	P02768	ALBU_HUMAN	ALB	Albumin	Color2 [DarkGray]	1	4		29.3531	29.1901	28.7161	27.0423	28.5566	26.5857
	0.498044	1.6876	P35606	P35606	COPB2_HUMAN	COPB2	Coatomer subunit beta'	Color2 [DarkGray]	1	4		20.1872	19.5202	20.2617	19.8994	15.3854	19.6215
	0.759407	1.68137	P35998	P35998	PRS7_HUMAN	PSMC2	26S proteasome regulatory subunit 7	Color2 [DarkGray]	1	4		19.1802	18.9519	19.8095	18.6938	15.6638	18.54
	1.04502	1.67651	Q9Y262	Q9Y262	EIF3L_HUMAN	EIF3L	Eukaryotic translation initiation factor 3 subunit L	Color2 [DarkGray]	1	4		18.5138	17.6988	18.1979	16.0128	15.5073	17.8609
	1.73564	1.67065	P27695	P27695	APEX1_HUMAN	APEX1	DNA-(apurinic or apyrimidinic site) endonuclease	Color2 [DarkGray]	1	4		18.4984	17.9832	18.1041	15.7185	16.8474	17.0079
	1.5834	1.67055	P19827	P19827	ITIH1_HUMAN	ITIH1	Inter-alpha-trypsin inhibitor heavy chain H1	Color2 [DarkGray]	1	4		18.5431	19.524	17.9774	16.9725	17.3313	16.7291
	1.3707	1.6642	P30530	P30530	UFO_HUMAN	AXL	Tyrosine-protein kinase receptor UFO	Color2 [DarkGray]	1	4		20.207	21.0543	20.5875	18.8092	18.1466	19.9004
	1.23607	1.63074	Q9UNN8	Q9UNN8	EPCR_HUMAN	PROCR	Endothelial protein C receptor	Color2 [DarkGray]	1	4		17.442	16.2248	17.2143	15.1066	14.6071	16.2752
	1.53895	1.62537	P14174	P14174	MIF_HUMAN	MIF	Macrophage migration inhibitory factor	Color2 [DarkGray]	1	4		21.5817	21.0741	21.2013	19.987	18.7474	20.2465
	0.342633	1.61358	O15511	O15511	ARPC5_HUMAN	ARPC5	Actin-related protein 2/3 complex subunit 5	Color2 [DarkGray]	1	4		20.2691	19.8678	19.8654	20.8724	14.5536	19.7356
	1.86181	1.60678	P02787	P02787	TRFE_HUMAN	TF	Serotransferrin	Color2 [DarkGray]	1	4		22.0787	21.9456	21.5925	19.9088	20.9744	19.9133
	1.08898	1.60488	P62333	P62333	PRS10_HUMAN	PSMC6	26S proteasome regulatory subunit 10B	Color2 [DarkGray]	1	4		17.8178	17.2313	18.7201	15.6912	15.8681	17.3953
	1.0892	1.59813	Q4ZHG4	Q4ZHG4	FNDC1_HUMAN	FNDC1	Fibronectin type III domain-containing protein 1	Color2 [DarkGray]	1	4		18.696	16.7302	16.9163	15.9526	16.2896	15.3059
	1.5614	1.57145	P51884	P51884	LUM_HUMAN	LUM	Lumican	Color2 [DarkGray]	1	4		24.5948	24.1035	23.3446	22.4523	21.9414	22.9348
	0.800123	1.56576	P00450	P00450	CERU_HUMAN	CP	Ceruloplasmin	Color2 [DarkGray]	1	4		17.5376	18.3435	17.2232	14.9747	17.7692	15.663
	0.855412	1.55832	P35442	P35442	TSP2_HUMAN	THBS2	Thrombospondin-2	Color2 [DarkGray]	1	4		24.0447	24.4629	24.5695	23.3124	21.1748	23.9149
	1.35672	1.55327	Q9NZP8	Q9NZP8	C1RL_HUMAN	C1RL	Complement C1r subcomponent-like protein	Color2 [DarkGray]	1	4		17.6923	18.3461	17.3009	16.6833	16.6488	15.3473
	0.952574	1.55191	P18085	P18085	ARF4_HUMAN	ARF4	ADP-ribosylation factor 4	Color2 [DarkGray]	1	4		18.3714	18.1018	17.5974	17.6346	15.1316	16.6487
	2.14387	1.55142	P01024	P01024	CO3_HUMAN	C3	Complement C3	Color2 [DarkGray]	1	4		20.6145	21.3349	20.5394	19.3876	19.5066	18.9404
	1.80046	1.54998	P01023	P01023	A2MG_HUMAN	A2M	Alpha-2-macroglobulin	Color2 [DarkGray]	1	4		23.8582	24.1907	23.4111	22.245	22.8228	21.7422
	1.29134	1.54769	Q9UHV9	Q9UHV9	PFD2_HUMAN	PFDN2	Prefoldin subunit 2	Color2 [DarkGray]	1	4		18.0904	18.4247	17.7015	16.5998	15.5859	17.3878
	0.954665	1.54575	O95633	O95633	FSTL3_HUMAN	FSTL3	Follistatin-related protein 3	Color2 [DarkGray]	1	4		17.6997	17.7117	18.6319	15.7654	15.7877	17.853
	0.47725	1.54337	Q8N6Y2	Q8N6Y2	LRC17_HUMAN	LRRC17	Leucine-rich repeat-containing protein 17	Color2 [DarkGray]	1	4		17.1735	17.7518	19.206	15.4464	15.0325	19.0224
	1.17593	1.53794	P62851	P62851	RS25_HUMAN	RPS25	40S ribosomal protein S25	Color2 [DarkGray]	1	4		17.6319	17.6015	17.5734	15.6602	15.2608	17.2719
	1.11991	1.53564	P62316	P62316	SMD2_HUMAN	SNRPD2	Small nuclear ribonucleoprotein Sm D2	Color2 [DarkGray]	1	4		18.5293	18.4798	18.4579	17.4428	15.676	17.7414
	0.9008	1.53408	Q9NT68	Q9NT68	TEN2_HUMAN	TENM2	Teneurin-2	Color2 [DarkGray]	1	4		18.3803	19.2934	18.3418	18.1529	15.719	17.5414
	1.35198	1.5166	Q9HAT2	Q9HAT2	SIAE_HUMAN	SIAE	Sialate O-acetylesterase	Color2 [DarkGray]	1	4		17.0525	17.6656	17.0357	15.6993	14.9185	16.5861
	1.22604	1.51414	P62079	P62079	TSN5_HUMAN	TSPAN5	Tetraspanin-5	Color2 [DarkGray]	1	4		18.2633	18.0359	18.7955	16.3808	16.2538	17.9176
	0.859089	1.51002	P62820	P62820	RAB1A_HUMAN	RAB1A	Ras-related protein Rab-1A	Color2 [DarkGray]	1	4		19.1224	18.9196	19.267	17.6757	16.1489	18.9544
	1.47766	1.49614	O00410	O00410	IPO5_HUMAN	IPO5	Importin-5	Color2 [DarkGray]	1	4		19.6714	19.3961	19.8356	17.5771	17.8061	19.0315
	0.962244	1.49204	P09603	P09603	CSF1_HUMAN	CSF1	Macrophage colony-stimulating factor 1	Color2 [DarkGray]	1	4		19.3148	19.5114	19.07	18.8549	16.4408	18.1245
	1.83784	1.48749	P30050	P30050	RL12_HUMAN	RPL12	60S ribosomal protein L12	Color2 [DarkGray]	1	4		20.1801	19.2295	19.6123	18.0578	17.8655	18.6361
	0.99103	1.48122	P01834	P01834	IGKC_HUMAN	IGKC	Immunoglobulin kappa constant	Color2 [DarkGray]	1	4		21.3754	22.0616	21.0538	19.3664	21.285	19.3956
	0.827348	1.47048	Q07507	Q07507	DERM_HUMAN	DPT	Dermatopontin	Color2 [DarkGray]	1	4		21.4782	21.6493	19.1992	19.2118	18.9535	19.7499
	0.997783	1.45967	P07711	P07711	CATL1_HUMAN	CTSL	Procathepsin L	Color2 [DarkGray]	1	4		18.9214	19.071	18.5497	18.1734	16.0582	17.9316
	2.06187	1.45868	Q9H223	Q9NZN3;Q9H223	EHD4_HUMAN	EHD4	EH domain-containing protein 4	Color2 [DarkGray]	1	4		19.5977	20.215	20.1632	18.8867	18.0986	18.6146
	0.851225	1.44833	P62328	P62328	TYB4_HUMAN	TMSB4X	Thymosin beta-4	Color2 [DarkGray]	1	4		18.7881	18.7613	18.5517	17.7781	15.7044	18.2735
	1.92068	1.44752	Q8N6G6	Q8N6G6	ATL1_HUMAN	ADAMTSL1	ADAMTS-like protein 1	Color2 [DarkGray]	1	4		17.6586	17.8606	17.777	15.6685	16.6987	16.5865
	0.873428	1.4446	Q92905	Q92905	CSN5_HUMAN	COPS5	COP9 signalosome complex subunit 5	Color2 [DarkGray]	1	4		18.3886	18.2675	18.4759	16.9478	15.5959	18.2545
	0.568973	1.44009	P63010	Q10567;P63010	AP2B1_HUMAN	AP2B1	AP-2 complex subunit beta	Color2 [DarkGray]	1	4		19.327	19.0042	19.3184	18.6719	15.5502	19.1073
	1.25746	1.43424	P01780	P01780	HV307_HUMAN	IGHV3-7	Immunoglobulin heavy variable 3-7	Color2 [DarkGray]	1	4		17.7977	18.6832	17.8648	16.9595	17.2891	15.7944
	1.07571	1.43298	P01857	P01859;P01861;P01860;P01857	IGHG1_HUMAN	IGHG1	Immunoglobulin heavy constant gamma 1	Color2 [DarkGray]	1	4		21.9258	22.8861	21.4475	20.3174	21.5665	20.0766
	0.629939	1.43082	P01130	P01130	LDLR_HUMAN	LDLR	Low-density lipoprotein receptor	Color2 [DarkGray]	1	4		19.0786	19.2734	19.0494	18.4585	15.6832	18.9673
	1.18014	1.42816	Q14152	Q14152	EIF3A_HUMAN	EIF3A	Eukaryotic translation initiation factor 3 subunit A	Color2 [DarkGray]	1	4		17.7731	17.6425	17.4359	16.0564	15.2915	17.2192
	0.933828	1.4254	Q9BUD6	Q9BUD6	SPON2_HUMAN	SPON2	Spondin-2	Color2 [DarkGray]	1	4		20.1284	19.2751	19.5482	18.4704	16.9655	19.2395
	1.23231	1.42228	Q8NBP7	Q8NBP7	PCSK9_HUMAN	PCSK9	Proprotein convertase subtilisin/kexin type 9	Color2 [DarkGray]	1	4		18.9109	17.7328	18.7394	17.0732	16.3319	17.7112
	0.821061	1.41082	P61978	P61978	HNRPK_HUMAN	HNRNPK	Heterogeneous nuclear ribonucleoprotein K	Color2 [DarkGray]	1	4		18.0011	17.3119	17.8513	15.1932	15.9569	17.7818
	2.29628	1.41045	P12107	P12107	COBA1_HUMAN	COL11A1	Collagen alpha-1(XI) chain	Color2 [DarkGray]	1	4		22.8155	22.5914	22.1465	21.3763	20.8266	21.1192
	1.96236	1.40546	P99999	P99999	CYC_HUMAN	CYCS	Cytochrome c	Color2 [DarkGray]	1	4		19.0073	18.8345	17.9969	17.1611	17.2477	17.2136
	1.1696	1.4034	O00622	O00622	CCN1_HUMAN	CCN1	CCN family member 1	Color2 [DarkGray]	1	4		17.8156	17.9427	17.4565	16.8882	15.2447	16.8716
	1.31026	1.40104	P0DOY2;P0DOY3	P0DOY3;P0DOY2	IGLC2_HUMAN;IGLC3_HUMAN	IGLC2;IGLC3	Immunoglobulin lambda constant 2	Color2 [DarkGray]	1	4		21.9685	22.6894	21.5067	20.2963	21.3816	20.2836
	0.59911	1.40084	P10909	P10909	CLUS_HUMAN	CLU	Clusterin	Color2 [DarkGray]	1	4		22.6453	21.6048	23.0998	19.9474	20.263	22.937
	0.963474	1.39963	Q13561	Q13561	DCTN2_HUMAN	DCTN2	Dynactin subunit 2	Color2 [DarkGray]	1	4		17.5999	17.7955	17.7512	16.0564	15.2936	17.5978
	0.5806	1.38554	P09972	P09972	ALDOC_HUMAN	ALDOC	Fructose-bisphosphate aldolase C	Color2 [DarkGray]	1	4		18.0725	17.9028	17.3161	17.5658	14.3082	17.2607
	0.683892	1.37546	Q9Y230	Q9Y230	RUVB2_HUMAN	RUVBL2	RuvB-like 2	Color2 [DarkGray]	1	4		19.7953	19.092	20.1959	19.1773	16.6073	19.1722
	0.514698	1.36437	Q15404	Q15404	RSU1_HUMAN	RSU1	Ras suppressor protein 1	Color2 [DarkGray]	1	4		18.1784	18.1856	18.4601	18.2717	14.6049	17.8542
	1.04868	1.34772	Q15019	Q15019	SEPT2_HUMAN	SEPTIN2	Septin-2	Color2 [DarkGray]	1	4		18.2178	17.4646	17.7842	16.656	15.4215	17.346
	0.828633	1.34515	Q9Y678	Q9Y678	COPG1_HUMAN	COPG1	Coatomer subunit gamma-1	Color2 [DarkGray]	1	4		18.5302	17.3098	18.4835	16.3085	15.9573	18.0222
	1.38206	1.33449	Q9NRN5	Q9NRN5	OLFL3_HUMAN	OLFML3	Olfactomedin-like protein 3	Color2 [DarkGray]	1	4		23.1774	23.0688	22.181	21.4852	20.9122	22.0263
	1.31978	1.33001	O15372	O15372	EIF3H_HUMAN	EIF3H	Eukaryotic translation initiation factor 3 subunit H	Color2 [DarkGray]	1	4		16.9493	16.1548	15.8406	14.7353	14.5669	15.6525
	2.18653	1.32933	P29401	P29401	TKT_HUMAN	TKT	Transketolase	Color2 [DarkGray]	1	4		21.5794	21.387	21.2257	20.0554	19.6688	20.4799
	1.74592	1.32458	P07195	P07195	LDHB_HUMAN	LDHB	L-lactate dehydrogenase B chain	Color2 [DarkGray]	1	4		22.6272	22.2337	22.0311	21.1182	20.4069	21.3932
	0.695323	1.31953	P12956	P12956	XRCC6_HUMAN	XRCC6	X-ray repair cross-complementing protein 6	Color2 [DarkGray]	1	4		17.7655	17.5312	17.9333	15.1357	16.0893	18.0464
	0.608364	1.3177	O00754	O00754	MA2B1_HUMAN	MAN2B1	Lysosomal alpha-mannosidase	Color2 [DarkGray]	1	4		17.5532	18.2051	16.5275	16.3804	14.5408	17.4116
	0.29407	1.30703	Q8TDB6	Q8TDB6	DTX3L_HUMAN	DTX3L	E3 ubiquitin-protein ligase DTX3L	Color2 [DarkGray]	1	4		20.7583	20.8659	20.3487	15.7996	21.5661	20.6861
	0.755976	1.30621	P23381	P23381	SYWC_HUMAN	WARS1	Tryptophan--tRNA ligase, cytoplasmic	Color2 [DarkGray]	1	4		18.1209	18.2422	18.6294	17.4611	15.5106	18.1022
	0.59939	1.30215	P02766	P02766	TTHY_HUMAN	TTR	Transthyretin	Color2 [DarkGray]	1	4		17.395	17.8175	17.5117	15.9846	18.0678	14.7654
	1.08819	1.30133	P28074	P28074	PSB5_HUMAN	PSMB5	Proteasome subunit beta type-5	Color2 [DarkGray]	1	4		22.0931	21.5499	21.4462	21.0178	19.351	20.8163
	0.38416	1.29795	Q9H6X2	Q9H6X2	ANTR1_HUMAN	ANTXR1	Anthrax toxin receptor 1	Color2 [DarkGray]	1	4		19.4634	19.4043	18.544	19.2889	15.0597	19.1694
	1.86662	1.28811	P15531	P15531;O60361;P22392	NDKA_HUMAN	NME1	Nucleoside diphosphate kinase A	Color2 [DarkGray]	1	4		23.0901	22.5507	22.5731	21.3937	21.0473	21.9086
	1.31105	1.27676	Q9UMS4	Q9UMS4	PRP19_HUMAN	PRPF19	Pre-mRNA-processing factor 19	Color2 [DarkGray]	1	4		17.203	17.4993	17.5561	16.1099	15.3927	16.9256
	1.38873	1.27121	P04075	P04075	ALDOA_HUMAN	ALDOA	Fructose-bisphosphate aldolase A	Color2 [DarkGray]	1	4		22.8472	22.3006	22.3258	21.4108	20.473	21.7761
	0.803774	1.26124	Q07955	Q07955	SRSF1_HUMAN	SRSF1	Serine/arginine-rich splicing factor 1	Color2 [DarkGray]	1	4		17.4521	16.2634	17.1115	15.5333	14.665	16.8449
	1.48536	1.25849	Q15262	Q15262	PTPRK_HUMAN	PTPRK	Receptor-type tyrosine-protein phosphatase kappa	Color2 [DarkGray]	1	4		18.454	18.6352	18.7877	17.8152	16.6105	17.6758
	1.85345	1.25495	P60174	P60174	TPIS_HUMAN	TPI1	Triosephosphate isomerase	Color2 [DarkGray]	1	4		21.7289	21.2433	21.1142	20.3675	19.637	20.317
	0.669676	1.25045	P07108	P07108	ACBP_HUMAN	DBI	Acyl-CoA-binding protein	Color2 [DarkGray]	1	4		17.9795	18.15	17.4036	15.8094	15.7459	18.2264
	0.949203	1.24321	Q02388	Q02388	CO7A1_HUMAN	COL7A1	Collagen alpha-1(VII) chain	Color2 [DarkGray]	1	4		21.065	21.7882	19.9074	19.7599	20.1063	19.1647
	1.84133	1.23822	P55001	P55001	MFAP2_HUMAN	MFAP2	Microfibrillar-associated protein 2	Color2 [DarkGray]	1	4		19.3822	19.0562	19.3047	17.4942	18.0658	18.4685
	0.829488	1.23669	P09960	P09960	LKHA4_HUMAN	LTA4H	Leukotriene A-4 hydrolase	Color2 [DarkGray]	1	4		17.4921	17.1532	16.9983	17.0729	14.7447	16.1159
	0.999028	1.22843	P49589	P49589	SYCC_HUMAN	CARS1	Cysteine--tRNA ligase, cytoplasmic	Color2 [DarkGray]	1	4		18.9013	18.516	18.8199	17.5208	16.5374	18.4937
	1.04242	1.22437	Q8NBS9	Q8NBS9	TXND5_HUMAN	TXNDC5	Thioredoxin domain-containing protein 5	Color2 [DarkGray]	1	4		18.1781	17.9326	17.7312	17.1504	15.6571	17.3613
	0.847548	1.22326	P43251	P43251	BTD_HUMAN	BTD	Biotinidase	Color2 [DarkGray]	1	4		17.5721	17.6846	17.7365	16.4071	15.3006	17.6157
	1.14732	1.21484	P21810	P21810	PGS1_HUMAN	BGN	Biglycan	Color2 [DarkGray]	1	4		24.5825	24.1532	24.9035	23.4802	22.492	24.0225
	1.0169	1.21141	Q92526	Q92526	TCPW_HUMAN	CCT6B	T-complex protein 1 subunit zeta-2	Color2 [DarkGray]	1	4		18.0676	17.9173	18.484	16.3998	18.0105	16.4244
	2.01067	1.20544	P04217	P04217	A1BG_HUMAN	A1BG	Alpha-1B-glycoprotein	Color2 [DarkGray]	1	4		20.4992	20.8371	20.5919	19.609	19.7389	18.9639
	0.452918	1.20486	P40261	P40261	NNMT_HUMAN	NNMT	Nicotinamide N-methyltransferase	Color2 [DarkGray]	1	4		19.3111	17.6572	19.3455	18.3658	15.5761	18.7573
	1.18787	1.19365	P22392	P22392	NDKB_HUMAN	NME2	Nucleoside diphosphate kinase B	Color2 [DarkGray]	1	4		20.96	20.0405	20.2678	19.4681	18.4793	19.7399
	0.602735	1.19023	Q15198	Q15198	PGFRL_HUMAN	PDGFRL	Platelet-derived growth factor receptor-like protein	Color2 [DarkGray]	1	4		19.2618	18.6118	17.4883	15.9011	17.5588	18.3313
	0.691809	1.18743	P02649	P02649	APOE_HUMAN	APOE	Apolipoprotein E	Color2 [DarkGray]	1	4		18.1881	18.77	18.2565	18.3043	15.7545	17.5936
	1.5257	1.18221	Q16555	Q16555	DPYL2_HUMAN	DPYSL2	Dihydropyrimidinase-related protein 2	Color2 [DarkGray]	1	4		21.13	20.7621	20.6694	19.5144	19.197	20.3035
	1.25678	1.17072	P09486	P09486	SPRC_HUMAN	SPARC	SPARC	Color2 [DarkGray]	1	4		24.2095	23.896	23.5296	23.164	21.9304	23.0285
	0.375045	1.16655	A0A075B6P5;A0A087WW87;P01614;P01615	A0A075B6S6;P01614;P06310;A0A087WW87;A0A075B6P5;P01615;A0A0A0MRZ7;A0A075B6S2;A2NJV5	KV228_HUMAN;KV240_HUMAN;KVD28_HUMAN;KVD40_HUMAN	IGKV2-28;IGKV2-40;IGKV2D-28;IGKV2D-40	Immunoglobulin kappa variable 2-28	Color2 [DarkGray]	1	4		18.0454	19.138	17.7968	16.3204	19.5963	15.5639
	2.39612	1.16266	P34932	P34932	HSP74_HUMAN	HSPA4	Heat shock 70 kDa protein 4	Color2 [DarkGray]	1	4		18.3301	18.0971	18.2128	16.7035	17.1205	17.328
	1.87501	1.1577	P31153	P31153	METK2_HUMAN	MAT2A	S-adenosylmethionine synthase isoform type-2	Color2 [DarkGray]	1	4		18.1684	18.0263	17.7774	16.9813	16.3481	17.1696
	0.705216	1.13361	P50990	P50990	TCPQ_HUMAN	CCT8	T-complex protein 1 subunit theta	Color2 [DarkGray]	1	4		18.1522	18.0489	18.0128	17.6091	15.4746	17.7293
	1.18652	1.1326	P28838	P28838	AMPL_HUMAN	LAP3	Cytosol aminopeptidase	Color2 [DarkGray]	1	4		17.6219	16.1848	16.7069	15.608	16.0144	15.4934
	0.552059	1.12895	Q9UBW8	Q9UBW8	CSN7A_HUMAN	COPS7A	COP9 signalosome complex subunit 7a	Color2 [DarkGray]	1	4		18.163	18.0276	18.1655	15.2345	18.2455	17.4893
	0.474616	1.12774	P62195	P62195	PRS8_HUMAN	PSMC5	26S proteasome regulatory subunit 8	Color2 [DarkGray]	1	4		18.0872	17.843	18.6461	18.2781	15.075	17.8401
	0.418971	1.12748	P09936	P09936	UCHL1_HUMAN	UCHL1	Ubiquitin carboxyl-terminal hydrolase isozyme L1	Color2 [DarkGray]	1	4		18.3192	18.4048	18.7196	18.4718	15.0738	18.5156
	0.673529	1.11824	P35625	P35625	TIMP3_HUMAN	TIMP3	Metalloproteinase inhibitor 3	Color2 [DarkGray]	1	4		16.5607	16.853	17.9272	15.8523	14.9847	17.1491
	1.17337	1.11606	P17980	P17980	PRS6A_HUMAN	PSMC3	26S proteasome regulatory subunit 6A	Color2 [DarkGray]	1	4		17.6008	17.0906	18.0078	16.2996	15.916	17.1354
	0.933027	1.11506	P55058	P55058	PLTP_HUMAN	PLTP	Phospholipid transfer protein	Color2 [DarkGray]	1	4		19.6194	19.8264	20.1219	18.2592	18.1458	19.8176
	1.83526	1.11164	Q86SR1	Q86SR1	GLT10_HUMAN	GALNT10	Polypeptide N-acetylgalactosaminyltransferase 10	Color2 [DarkGray]	1	4		17.8779	17.7431	17.953	16.4391	16.5307	17.2691
	1.24896	1.11154	O95183	O95183	VAMP5_HUMAN	VAMP5	Vesicle-associated membrane protein 5	Color2 [DarkGray]	1	4		16.5275	17.3276	17.3227	15.5706	15.6836	16.589
	0.782481	1.10952	O00161	O00161	SNP23_HUMAN	SNAP23	Synaptosomal-associated protein 23	Color2 [DarkGray]	1	4		18.3429	18.2589	18.6283	18.4231	16.1911	17.2872
	0.281827	1.10824	Q8WUX1	Q8WUX1	S38A5_HUMAN	SLC38A5	Sodium-coupled neutral amino acid transporter 5	Color2 [DarkGray]	1	4		18.0267	18.4028	19.1283	19.0872	14.314	18.8319
	1.52143	1.10339	P05387	P05387	RLA2_HUMAN	RPLP2	60S acidic ribosomal protein P2	Color2 [DarkGray]	1	4		20.8265	19.9585	20.1406	19.1533	18.8774	19.5847
	1.31606	1.10074	Q9NP58	Q9NP58	ABCB6_HUMAN	ABCB6	ATP-binding cassette sub-family B member 6	Color2 [DarkGray]	1	4		21.515	21.5194	21.367	20.7605	19.5895	20.7492
	1.07703	1.09201	Q9Y265	Q9Y265	RUVB1_HUMAN	RUVBL1	RuvB-like 1	Color2 [DarkGray]	1	4		18.7251	18.3511	19.5208	17.469	17.421	18.4309
	1.59077	1.08936	P22234	P22234	PUR6_HUMAN	PAICS	Bifunctional phosphoribosylaminoimidazole carboxylase/phosphoribosylaminoimidazole succinocarboxamide synthetase	Color2 [DarkGray]	1	4		20.4894	19.8071	19.816	19.1813	18.5117	19.1513
	0.965888	1.08802	Q92896	Q92896	GSLG1_HUMAN	GLG1	Golgi apparatus protein 1	Color2 [DarkGray]	1	4		17.0041	15.9992	16.2586	16.1963	14.8418	14.9598
	0.680846	1.08525	P51153	P51153	RAB13_HUMAN	RAB13	Ras-related protein Rab-13	Color2 [DarkGray]	1	4		17.3653	16.8421	18.1355	16.9006	15.1267	17.0599
	0.796824	1.08452	Q13228	Q13228	SBP1_HUMAN	SELENBP1	Methanethiol oxidase	Color2 [DarkGray]	1	4		17.7749	17.0531	16.5817	15.8241	17.0526	15.2795
	0.417029	1.08184	P06312	P06312	KV401_HUMAN	IGKV4-1	Immunoglobulin kappa variable 4-1	Color2 [DarkGray]	1	4		17.5877	17.9212	15.5773	15.048	17.5988	15.1939
	0.540924	1.07858	O00469	O00469	PLOD2_HUMAN	PLOD2	Procollagen-lysine,2-oxoglutarate 5-dioxygenase 2	Color2 [DarkGray]	1	4		18.7417	18.5421	19.0979	18.6075	15.9849	18.5535
	0.937969	1.07629	Q96CG8	Q96CG8	CTHR1_HUMAN	CTHRC1	Collagen triple helix repeat-containing protein 1	Color2 [DarkGray]	1	4		21.2399	20.9072	19.6032	19.3599	19.2657	19.8957
	1.03492	1.07547	Q7L5N1	Q7L5N1	CSN6_HUMAN	COPS6	COP9 signalosome complex subunit 6	Color2 [DarkGray]	1	4		18.0433	17.8742	17.8848	17.0451	15.9411	17.5897
	2.25353	1.07527	Q9BRA2	Q9BRA2	TXD17_HUMAN	TXNDC17	Thioredoxin domain-containing protein 17	Color2 [DarkGray]	1	4		17.2535	17.0601	17.294	15.8863	16.4895	16.006
	1.21331	1.07183	Q96PD5	Q96PD5	PGRP2_HUMAN	PGLYRP2	N-acetylmuramoyl-L-alanine amidase	Color2 [DarkGray]	1	4		16.6338	17.1546	16.728	16.3311	15.9335	15.0363
	0.558628	1.07018	P25391	P25391	LAMA1_HUMAN	LAMA1	Laminin subunit alpha-1	Color2 [DarkGray]	1	4		21.3709	21.6486	22.9227	20.4768	19.97	22.2849
	1.23309	1.07003	P29692	P29692	EF1D_HUMAN	EEF1D	Elongation factor 1-delta	Color2 [DarkGray]	1	4		17.6163	16.548	17.3918	15.92	15.8227	16.6034
	1.45178	1.06465	P43686	P43686	PRS6B_HUMAN	PSMC4	26S proteasome regulatory subunit 6B	Color2 [DarkGray]	1	4		16.8016	16.8404	17.6288	16.4011	15.6814	15.9943
	0.972692	1.06026	P48444	P48444	COPD_HUMAN	ARCN1	Coatomer subunit delta	Color2 [DarkGray]	1	4		17.7488	17.7487	17.4666	16.3727	15.8575	17.5533
	1.60134	1.05959	Q15366	Q15366;P57721	PCBP2_HUMAN	PCBP2	Poly(rC)-binding protein 2	Color2 [DarkGray]	1	4		17.6099	17.6748	17.8502	16.3734	16.3416	17.2411
	0.68944	1.05436	P14868	P14868	SYDC_HUMAN	DARS1	Aspartate--tRNA ligase, cytoplasmic	Color2 [DarkGray]	1	4		17.3206	16.4901	17.619	16.3189	14.9385	17.0092
	0.862167	1.05332	P17987	P17987	TCPA_HUMAN	TCP1	T-complex protein 1 subunit alpha	Color2 [DarkGray]	1	4		18.8546	18.0284	18.9521	17.1676	16.9816	18.5259
	0.39678	1.05095	Q96EY5	Q96EY5	MB12A_HUMAN	MVB12A	Multivesicular body subunit 12A	Color2 [DarkGray]	1	4		18.4983	18.5784	19.2505	18.559	15.556	19.0594
	0.473078	1.04354	O43657	O43657	TSN6_HUMAN	TSPAN6	Tetraspanin-6	Color2 [DarkGray]	1	4		18.4288	17.2371	18.0977	15.1245	17.5108	17.9978
	0.800648	1.04281	P27797	P27797	CALR_HUMAN	CALR	Calreticulin	Color2 [DarkGray]	1	4		19.9441	19.0785	19.3116	19.0126	17.3176	18.8755
	0.549421	1.04214	P41091	Q2VIR3;P41091	IF2G_HUMAN	EIF2S3	Eukaryotic translation initiation factor 2 subunit 3	Color2 [DarkGray]	1	4		18.6284	18.8626	18.645	18.5455	15.9986	18.4655
	1.00534	1.04061	Q96D15	Q96D15	RCN3_HUMAN	RCN3	Reticulocalbin-3	Color2 [DarkGray]	1	4		19.7644	19.3962	18.5283	18.8232	17.8159	17.928
	0.81302	1.03918	P98066	P98066	TSG6_HUMAN	TNFAIP6	Tumor necrosis factor-inducible gene 6 protein	Color2 [DarkGray]	1	4		20.3791	20.6061	19.0754	19.6636	18.774	18.5055
	0.276006	1.03855	O60565	O60565	GREM1_HUMAN	GREM1	Gremlin-1	Color2 [DarkGray]	1	4		19.771	18.275	20.9184	19.6055	16.0339	20.2093
	0.561075	1.03759	P01033	P01033	TIMP1_HUMAN	TIMP1	Metalloproteinase inhibitor 1	Color2 [DarkGray]	1	4		22.3976	21.162	22.6489	21.6787	19.6726	21.7444
	0.790514	1.03168	P06748	P06748	NPM_HUMAN	NPM1	Nucleophosmin	Color2 [DarkGray]	1	4		20.3756	19.0116	19.6161	19.2254	17.7403	18.9426
	0.56722	1.02974	Q13361	Q13361	MFAP5_HUMAN	MFAP5	Microfibrillar-associated protein 5	Color2 [DarkGray]	1	4		18.7888	18.5474	19.3293	17.5135	16.7265	19.3364
	1.63357	1.02656	P06744	P06744	G6PI_HUMAN	GPI	Glucose-6-phosphate isomerase	Color2 [DarkGray]	1	4		22.3365	22.2132	21.8775	21.1342	20.6701	21.5431
	0.510017	1.02244	O00232	O00232	PSD12_HUMAN	PSMD12	26S proteasome non-ATPase regulatory subunit 12	Color2 [DarkGray]	1	4		18.3102	18.0687	18.8141	18.1903	15.6752	18.2603
	0.811666	1.02153	Q15582	Q15582	BGH3_HUMAN	TGFBI	Transforming growth factor-beta-induced protein ig-h3	Color2 [DarkGray]	1	4		24.1573	24.0277	24.9439	22.7703	22.929	24.365
	0.188776	1.01886	O43790	A6NCN2;O43790;Q14533;P78385	KRT86_HUMAN	KRT86	Keratin, type II cuticular Hb6	Color2 [DarkGray]	1	4		26.1071	21.4188	19.3534	21.6579	21.9169	20.2479
	2.51295	1.01583	P55287	P55286;P55287;Q9ULB5	CAD11_HUMAN	CDH11	Cadherin-11	Color2 [DarkGray]	1	4		19.8544	19.4898	19.8488	18.5732	18.6559	18.9163
	1.28052	1.01375	P53992	P53992	SC24C_HUMAN	SEC24C	Protein transport protein Sec24C	Color2 [DarkGray]	1	4		17.409	17.6415	17.6	16.2419	16.1065	17.2608
	0.785692	1.01251	P05121	P05121	PAI1_HUMAN	SERPINE1	Plasminogen activator inhibitor 1	Color2 [DarkGray]	1	4		23.4848	23.1587	23.5397	23.3252	21.318	22.5024
	0.406403	1.01086	A0A0A0MRZ8;P04433	A0A0A0MRZ8;P04433	KV311_HUMAN;KVD11_HUMAN	IGKV3-11;IGKV3D-11	Immunoglobulin kappa variable 3D-11	Color2 [DarkGray]	1	4		18.8392	19.5788	18.6033	18.0797	19.7082	16.2008
	1.22185	1.00956	O15143	O15143	ARC1B_HUMAN	ARPC1B	Actin-related protein 2/3 complex subunit 1B	Color2 [DarkGray]	1	4		20.6301	20.2671	20.1769	19.3799	18.7053	19.9603
	1.29744	1.0064	P62314	P62314	SMD1_HUMAN	SNRPD1	Small nuclear ribonucleoprotein Sm D1	Color2 [DarkGray]	1	4		17.7136	17.8197	18.1225	17.1026	16.2067	17.3273
	2.09228	0.996719	Q9H8M9	Q9H8M9	EVA1A_HUMAN	EVA1A	Protein eva-1 homolog A	Color2 [DarkGray]	1	4		20.6924	21.3702	20.9553	20.0857	20.0288	19.9132
	1.17467	0.99213	P25787	P25787	PSA2_HUMAN	PSMA2	Proteasome subunit alpha type-2	Color2 [DarkGray]	1	4		21.9175	21.9086	21.7146	21.0599	20.0977	21.4067
	1.38508	0.989571	Q9UBR2	Q9UBR2	CATZ_HUMAN	CTSZ	Cathepsin Z	Color2 [DarkGray]	1	4		19.8018	20.0307	18.956	18.5218	18.5622	18.7358
	1.21907	0.987083	Q9UBQ6	Q9UBQ6	EXTL2_HUMAN	EXTL2	Exostosin-like 2	Color2 [DarkGray]	1	4		18.7448	19.4314	18.5553	17.9954	17.4208	18.3541
	0.664052	0.983308	P00492	P00492	HPRT_HUMAN	HPRT1	Hypoxanthine-guanine phosphoribosyltransferase	Color2 [DarkGray]	1	4		18.6173	18.786	18.3341	18.4017	16.2918	18.094
	0.942862	0.981593	P08603	P08603	CFAH_HUMAN	CFH	Complement factor H	Color2 [DarkGray]	1	4		21.2685	21.4425	21.4036	19.8202	19.9969	21.3528
	0.653651	0.978285	P11216	P06737;P11217;P11216	PYGB_HUMAN	PYGB	Glycogen phosphorylase, brain form	Color2 [DarkGray]	1	4		17.9337	17.552	18.12	17.311	15.6035	17.7563
	0.217657	0.973896	Q8IZ83	Q8IZ83	A16A1_HUMAN	ALDH16A1	Aldehyde dehydrogenase family 16 member A1	Color2 [DarkGray]	1	4		19.5323	18.9798	19.337	20.4835	14.8825	19.5614
	0.8398	0.972515	Q9H4A4	Q9H4A4	AMPB_HUMAN	RNPEP	Aminopeptidase B	Color2 [DarkGray]	1	4		17.3823	17.3015	17.2474	16.1593	15.5118	17.3425
	0.627947	0.971956	Q08397	Q08397	LOXL1_HUMAN	LOXL1	Lysyl oxidase homolog 1	Color2 [DarkGray]	1	4		17.2549	17.6598	18.049	17.1006	15.3929	17.5544
	1.25998	0.96844	P43034	P43034	LIS1_HUMAN	PAFAH1B1	Platelet-activating factor acetylhydrolase IB subunit beta	Color2 [DarkGray]	1	4		18.4792	18.9333	18.1536	17.0164	17.9656	17.6787
	0.178495	0.967609	Q15323	Q14525;O76009;Q15323	K1H1_HUMAN	KRT31	Keratin, type I cuticular Ha1	Color2 [DarkGray]	1	4		26.2174	21.6627	19.3825	21.7133	22.0762	20.5703
	1.72221	0.962932	P18669	P18669;Q8N0Y7	PGAM1_HUMAN	PGAM1	Phosphoglycerate mutase 1	Color2 [DarkGray]	1	4		20.5282	19.6788	19.9395	19.1385	19.0407	19.0784
	1.59752	0.961426	P53396	P53396	ACLY_HUMAN	ACLY	ATP-citrate synthase	Color2 [DarkGray]	1	4		20.2378	19.9739	20.4594	19.1873	18.8934	19.7062
	0.69337	0.960227	Q96P70	Q96P70	IPO9_HUMAN	IPO9	Importin-9	Color2 [DarkGray]	1	4		18.8765	18.6188	18.7872	18.1584	16.5823	18.6612
	0.996041	0.951355	Q12841	Q12841	FSTL1_HUMAN	FSTL1	Follistatin-related protein 1	Color2 [DarkGray]	1	4		22.1207	21.8506	22.2653	21.4269	20.2775	21.6782
	0.29068	0.948018	Q99983	Q99983	OMD_HUMAN	OMD	Osteomodulin	Color2 [DarkGray]	1	4		18.2057	19.4699	18.7703	15.3924	19.5787	18.6307
	0.405578	0.946065	A0A0B4J2B5	A0A0B4J2B5	A0A0B4J2B5_HUMAN	IGHV3OR16-9	Immunoglobulin heavy variable 3/OR16-9 (non-functional) (Fragment)	Color2 [DarkGray]	1	4		18.8041	19.5272	18.7276	17.5535	19.9267	16.7405
	1.68136	0.944064	Q15631	Q15631	TSN_HUMAN	TSN	Translin	Color2 [DarkGray]	1	4		22.0567	21.7783	21.5018	20.6442	20.6284	21.2319
	0.723402	0.943723	P05067	P05067;Q06481	A4_HUMAN	APP	Amyloid-beta precursor protein	Color2 [DarkGray]	1	4		18.6366	17.351	18.8988	17.4341	16.6959	17.9252
	0.448322	0.939329	Q9UBP4	Q9UBP4	DKK3_HUMAN	DKK3	Dickkopf-related protein 3	Color2 [DarkGray]	1	4		18.1187	18.4185	19.2949	17.7477	16.1981	19.0682
	0.923824	0.938662	P05388	P05388;Q8NHW5	RLA0_HUMAN	RPLP0	60S acidic ribosomal protein P0	Color2 [DarkGray]	1	4		19.6566	18.7569	19.2629	18.4001	17.5497	18.9106
	0.901867	0.936806	Q15942	Q15942	ZYX_HUMAN	ZYX	Zyxin	Color2 [DarkGray]	1	4		17.892	17.0792	17.2632	17.1088	15.6873	16.6279
	0.561012	0.930413	Q96FZ7	Q96FZ7	CHMP6_HUMAN	CHMP6	Charged multivesicular body protein 6	Color2 [DarkGray]	1	4		17.515	17.4098	17.5501	17.3405	15.0927	17.2504
	0.92895	0.925305	Q99969	Q99969	RARR2_HUMAN	RARRES2	Retinoic acid receptor responder protein 2	Color2 [DarkGray]	1	4		19.8661	18.7738	18.4416	17.9277	18.4573	17.9205
	0.851977	0.924422	P49720	P49720	PSB3_HUMAN	PSMB3	Proteasome subunit beta type-3	Color2 [DarkGray]	1	4		21.5245	21.1313	20.8257	20.7724	19.3168	20.619
	0.157829	0.920564	O76009	O76009	KT33A_HUMAN	KRT33A	Keratin, type I cuticular Ha3-I	Color2 [DarkGray]	1	4		23.5618	18.3796	16.5987	19.2243	19.2516	17.3025
	1.39671	0.91998	P12109	P12109	CO6A1_HUMAN	COL6A1	Collagen alpha-1(VI) chain	Color2 [DarkGray]	1	4		26.5899	26.7231	26.52	25.3707	25.4092	26.2931
	0.67907	0.917978	P07585	P07585	PGS2_HUMAN	DCN	Decorin	Color2 [DarkGray]	1	4		23.4802	23.2021	23.5946	21.7345	22.0924	23.6961
	1.21197	0.908172	P08238	P08238	HS90B_HUMAN	HSP90AB1	Heat shock protein HSP 90-beta	Color2 [DarkGray]	1	4		21.5652	20.8571	21.7937	20.4449	20.1607	20.8858
	0.168928	0.905338	O76011	O76011;A0A140TA62	KRT34_HUMAN	KRT34	Keratin, type I cuticular Ha4	Color2 [DarkGray]	1	4		23.4966	19.3639	16.645	19.3561	19.2129	18.2205
	0.297884	0.902995	Q15417	Q15417	CNN3_HUMAN	CNN3	Calponin-3	Color2 [DarkGray]	1	4		18.2905	18.4831	18.3633	15.0237	18.8445	18.5598
	1.13205	0.902157	Q9H0I9	Q9H0I9	TKTL2_HUMAN	TKTL2	Transketolase-like protein 2	Color2 [DarkGray]	1	4		19.7468	19.3413	19.7979	18.8804	18.0655	19.2335
	0.44578	0.89887	P61006	P61006	RAB8A_HUMAN	RAB8A	Ras-related protein Rab-8A	Color2 [DarkGray]	1	4		17.5138	18.1513	18.3434	17.5456	15.4979	18.2684
	1.21201	0.895897	P14678;P63162	P14678;P63162	RSMB_HUMAN;RSMN_HUMAN	SNRPB;SNRPN	Small nuclear ribonucleoprotein-associated proteins B and B'	Color2 [DarkGray]	1	4		17.3422	17.5402	17.5193	16.7384	15.914	17.0615
	0.897505	0.895824	O75340	O75340	PDCD6_HUMAN	PDCD6	Programmed cell death protein 6	Color2 [DarkGray]	1	4		18.5539	18.5334	18.4538	17.5991	16.8229	18.4316
	1.17625	0.890121	P60900	P60900	PSA6_HUMAN	PSMA6	Proteasome subunit alpha type-6	Color2 [DarkGray]	1	4		23.0206	22.9138	22.7223	22.057	21.3696	22.5597
	0.323749	0.879208	Q7Z5G4	Q7Z5G4	GOGA7_HUMAN	GOLGA7	Golgin subfamily A member 7	Color2 [DarkGray]	1	4		17.5992	18.2591	18.392	18.2973	15.0287	18.2868
	0.979597	0.878463	Q92626	Q92626	PXDN_HUMAN	PXDN	Peroxidasin homolog	Color2 [DarkGray]	1	4		22.0473	22.6422	22.7264	21.7549	20.9018	22.1238
	2.61231	0.876554	P35637;Q92804	Q92804;P35637	FUS_HUMAN;RBP56_HUMAN	FUS;TAF15	RNA-binding protein FUS	Color2 [DarkGray]	1	4		16.7794	16.3875	16.6371	15.7822	15.6067	15.7854
	1.07965	0.872752	P14314	P14314	GLU2B_HUMAN	PRKCSH	Glucosidase 2 subunit beta	Color2 [DarkGray]	1	4		17.8535	18.1607	17.2591	17.1027	16.3431	17.2093
	1.51591	0.871876	Q8NBJ4	Q8NBJ4	GOLM1_HUMAN	GOLM1	Golgi membrane protein 1	Color2 [DarkGray]	1	4		18.2667	18.604	18.5005	17.9629	17.1224	17.6703
	0.491942	0.871777	O94855	O94855	SC24D_HUMAN	SEC24D	Protein transport protein Sec24D	Color2 [DarkGray]	1	4		18.1551	17.6017	17.894	17.7332	15.501	17.8013
	0.348049	0.871465	Q07021	Q07021	C1QBP_HUMAN	C1QBP	Complement component 1 Q subcomponent-binding protein, mitochondrial	Color2 [DarkGray]	1	4		17.8827	17.9843	18.4378	18.2211	15.1813	18.288
	0.329394	0.866416	P39060	P39060	COIA1_HUMAN	COL18A1	Collagen alpha-1(XVIII) chain	Color2 [DarkGray]	1	4		19.2931	18.2555	19.0889	18.6547	15.9873	19.3963
	1.03038	0.860792	P78417	P78417	GSTO1_HUMAN	GSTO1	Glutathione S-transferase omega-1	Color2 [DarkGray]	1	4		19.882	19.4119	19.6413	18.8767	18.1057	19.3706
	0.885696	0.860755	Q9GZT8	Q9GZT8	NIF3L_HUMAN	NIF3L1	NIF3-like protein 1	Color2 [DarkGray]	1	4		18.9119	19.076	17.663	17.7981	17.7306	17.54
	0.684988	0.860257	P53618	P53618	COPB_HUMAN	COPB1	Coatomer subunit beta	Color2 [DarkGray]	1	4		18.6109	17.4123	18.7266	17.4794	16.679	18.0107
	0.194283	0.857361	P78386	P78386;Q9NSB4	KRT85_HUMAN	KRT85	Keratin, type II cuticular Hb5	Color2 [DarkGray]	1	4		23.5229	19.4814	17.8543	19.2848	19.7655	19.2363
	0.388297	0.856952	P13010	P13010	XRCC5_HUMAN	XRCC5	X-ray repair cross-complementing protein 5	Color2 [DarkGray]	1	4		18.0423	17.6827	18.1681	15.2898	18.2481	17.7844
	0.174644	0.855172	P02675	P02675	FIBB_HUMAN	FGB	Fibrinogen beta chain	Color2 [DarkGray]	1	4		17.381	21.6621	17.3655	16.0665	20.1323	17.6441
	1.41704	0.854058	P62258	P62258	1433E_HUMAN	YWHAE	14-3-3 protein epsilon	Color2 [DarkGray]	1	4		22.6318	22.208	22.5078	21.7644	21.1014	21.9195
	1.0398	0.853942	P48643	P48643	TCPE_HUMAN	CCT5	T-complex protein 1 subunit epsilon	Color2 [DarkGray]	1	4		18.65	17.9176	18.5484	17.1479	17.2717	18.1346
	0.493508	0.851342	Q12846	Q12846	STX4_HUMAN	STX4	Syntaxin-4	Color2 [DarkGray]	1	4		17.6284	17.5193	17.802	18.0635	15.4753	16.8569
	0.402845	0.845092	Q99653	Q99653	CHP1_HUMAN	CHP1	Calcineurin B homologous protein 1	Color2 [DarkGray]	1	4		17.9359	17.3299	18.4011	17.7382	15.3854	18.008
	0.469983	0.842932	P53985	P53985	MOT1_HUMAN	SLC16A1	Monocarboxylate transporter 1	Color2 [DarkGray]	1	4		18.0665	17.1796	18.6628	17.778	15.8342	17.7679
	2.23378	0.840739	P0C0L4;P0C0L5	P0C0L4;P0C0L5	CO4A_HUMAN;CO4B_HUMAN	C4A;C4B_2	Complement C4-A	Color2 [DarkGray]	1	4		18.215	18.7065	18.3712	17.4937	17.6993	17.5776
	0.599181	0.83794	P11766	P11766	ADHX_HUMAN	ADH5	Alcohol dehydrogenase class-3	Color2 [DarkGray]	1	4		18.2091	17.722	17.813	17.7464	15.8634	17.6204
	1.09545	0.837609	Q9BRK3	Q9BRK3	MXRA8_HUMAN	MXRA8	Matrix remodeling-associated protein 8	Color2 [DarkGray]	1	4		18.497	18.306	18.4844	18.0219	16.8891	17.8636
	0.810822	0.832615	Q10471	Q10471	GALT2_HUMAN	GALNT2	Polypeptide N-acetylgalactosaminyltransferase 2	Color2 [DarkGray]	1	4		18.5564	18.5994	18.7363	17.3365	17.3157	18.7421
	0.94586	0.832167	P28070	P28070	PSB4_HUMAN	PSMB4	Proteasome subunit beta type-4	Color2 [DarkGray]	1	4		21.7712	21.731	21.5143	21.3376	20.0403	21.1422
	0.612204	0.830938	P62495	P62495	ERF1_HUMAN	ETF1	Eukaryotic peptide chain release factor subunit 1	Color2 [DarkGray]	1	4		16.914	17.1106	17.0662	16.3345	15.0883	17.1752
	0.586945	0.83071	O60462	O60462	NRP2_HUMAN	NRP2	Neuropilin-2	Color2 [DarkGray]	1	4		18.8483	19.0721	19.1455	18.7673	16.9417	18.8648
	0.851702	0.83069	Q15365	Q15365	PCBP1_HUMAN	PCBP1	Poly(rC)-binding protein 1	Color2 [DarkGray]	1	4		18.6153	18.3573	19.0569	17.2718	17.639	18.6265
	0.144628	0.82616	Q14525	Q14525	KT33B_HUMAN	KRT33B	Keratin, type I cuticular Ha3-II	Color2 [DarkGray]	1	4		22.6615	18.36	15.4827	18.3909	18.396	17.2388
	0.394352	0.824737	P02774	P02774	VTDB_HUMAN	GC	Vitamin D-binding protein	Color2 [DarkGray]	1	4		18.1624	18.4989	17.8799	15.6566	17.9231	18.4872
	0.518189	0.823891	Q8NDH3	Q8NDH3	PEPL1_HUMAN	NPEPL1	Probable aminopeptidase NPEPL1	Color2 [DarkGray]	1	4		18.0679	17.9967	17.9834	17.8109	15.7999	17.9654
	0.400992	0.823344	Q9GZP0	Q9GZP0	PDGFD_HUMAN	PDGFD	Platelet-derived growth factor D	Color2 [DarkGray]	1	4		18.1936	17.7219	17.6215	17.5002	15.3683	18.1985
	0.474439	0.816823	B5ME19;Q99613	Q99613;B5ME19	EIF3C_HUMAN;EIFCL_HUMAN	EIF3C;EIF3CL	Eukaryotic translation initiation factor 3 subunit C-like protein	Color2 [DarkGray]	1	4		17.5433	16.1934	17.5579	15.731	15.6449	17.4682
	0.952819	0.8142	P31948	P31948	STIP1_HUMAN	STIP1	Stress-induced-phosphoprotein 1	Color2 [DarkGray]	1	4		18.1284	18.3536	17.3278	17.603	16.7558	17.0083
	2.39119	0.813299	Q15393	Q15393	SF3B3_HUMAN	SF3B3	Splicing factor 3B subunit 3	Color2 [DarkGray]	1	4		19.0427	18.959	19.204	18.1974	18.0881	18.4804
	0.916477	0.803329	P25786	P25786	PSA1_HUMAN	PSMA1	Proteasome subunit alpha type-1	Color2 [DarkGray]	1	4		23.1872	22.9082	22.7284	22.4883	21.3651	22.5603
	1.70342	0.803185	P20908	P20908	CO5A1_HUMAN	COL5A1	Collagen alpha-1(V) chain	Color2 [DarkGray]	1	4		24.054	24.4777	23.8125	23.3876	23.1347	23.4123
	1.22301	0.80002	P61981	P31946;P61981	1433G_HUMAN	YWHAG	14-3-3 protein gamma	Color2 [DarkGray]	1	4		21.3588	20.9828	20.9693	20.6722	19.7552	20.4833
	1.78995	0.798702	Q99598	Q99598	TSNAX_HUMAN	TSNAX	Translin-associated protein X	Color2 [DarkGray]	1	4		17.4158	17.4093	16.9887	16.7075	16.2183	16.492
	0.341789	0.791983	P01008	P01008	ANT3_HUMAN	SERPINC1	Antithrombin-III	Color2 [DarkGray]	1	4		17.6432	18.3493	17.1237	18.2098	15.2074	17.3229
	1.06392	0.784287	P54753	P54753	EPHB3_HUMAN	EPHB3	Ephrin type-B receptor 3	Color2 [DarkGray]	1	4		16.271	16.0333	15.9558	15.9675	14.9333	15.0066
	1.09609	0.780605	P07910	P07910	HNRPC_HUMAN	HNRNPC	Heterogeneous nuclear ribonucleoproteins C1/C2	Color2 [DarkGray]	1	4		17.4514	16.9481	16.3782	16.1616	15.9183	16.356
	1.61154	0.779621	P61769	P61769	B2MG_HUMAN	B2M	Beta-2-microglobulin	Color2 [DarkGray]	1	4		19.8696	19.599	19.6898	18.9304	18.5865	19.3025
	0.377448	0.771099	P17302	P17302	CXA1_HUMAN	GJA1	Gap junction alpha-1 protein	Color2 [DarkGray]	1	4		18.6276	18.2547	18.378	18.7092	15.9672	18.2707
	0.971007	0.770135	O14818	O14818	PSA7_HUMAN	PSMA7	Proteasome subunit alpha type-7	Color2 [DarkGray]	1	4		22.7536	22.6651	22.3471	22.1565	21.1177	22.1812
	1.62734	0.769751	O15144	O15144	ARPC2_HUMAN	ARPC2	Actin-related protein 2/3 complex subunit 2	Color2 [DarkGray]	1	4		20.4187	20.1561	20.1527	19.5095	19.1138	19.7949
	0.989744	0.767634	Q32P28	Q32P28	P3H1_HUMAN	P3H1	Prolyl 3-hydroxylase 1	Color2 [DarkGray]	1	4		19.1688	18.771	18.8768	18.1417	17.5913	18.7806
	0.857461	0.766757	O95782	O95782;O94973	AP2A1_HUMAN	AP2A1	AP-2 complex subunit alpha-1	Color2 [DarkGray]	1	4		18.6414	18.2683	18.7198	17.8243	17.0754	18.4295
	1.07562	0.764362	O00231	O00231	PSD11_HUMAN	PSMD11	26S proteasome non-ATPase regulatory subunit 11	Color2 [DarkGray]	1	4		18.6175	18.4317	19.4367	18.2241	17.8122	18.1564
	0.911198	0.762943	P14550	P14550	AK1A1_HUMAN	AKR1A1	Aldo-keto reductase family 1 member A1	Color2 [DarkGray]	1	4		17.58	16.8617	16.7482	15.7539	16.7494	16.3978
	0.588863	0.762428	P15151	P15151	PVR_HUMAN	PVR	Poliovirus receptor	Color2 [DarkGray]	1	4		17.8404	18.0491	18.1881	17.7803	16.1264	17.8835
	0.591429	0.761574	Q05682	Q05682	CALD1_HUMAN	CALD1	Caldesmon	Color2 [DarkGray]	1	4		18.1184	18.1734	17.9233	17.9678	16.1742	17.7883
	1.028	0.7591	P28066	P28066	PSA5_HUMAN	PSMA5	Proteasome subunit alpha type-5	Color2 [DarkGray]	1	4		22.105	21.7295	21.6826	21.4618	20.4444	21.3336
	0.984316	0.757889	P25789	P25789	PSA4_HUMAN	PSMA4	Proteasome subunit alpha type-4	Color2 [DarkGray]	1	4		22.4167	22.2026	22.1642	21.7912	20.8024	21.9162
	0.773882	0.753335	O95965	O95965	ITGBL_HUMAN	ITGBL1	Integrin beta-like protein 1	Color2 [DarkGray]	1	4		21.8064	21.3177	21.6641	20.9129	20.0751	21.5401
	0.934569	0.751623	P15104	P15104	GLNA_HUMAN	GLUL	Glutamine synthetase	Color2 [DarkGray]	1	4		19.0725	18.8463	18.5269	17.3815	18.4066	18.4028
	0.209126	0.751033	Q14393	Q14393	GAS6_HUMAN	GAS6	Growth arrest-specific protein 6	Color2 [DarkGray]	1	4		18.3827	18.2136	19.2275	18.995	15.1581	19.4176
	1.56826	0.750756	P49588	P49588	SYAC_HUMAN	AARS1	Alanine--tRNA ligase, cytoplasmic	Color2 [DarkGray]	1	4		18.2386	18.1686	18.2854	17.2932	17.2334	17.9138
	1.41243	0.750502	P16930	P16930	FAAA_HUMAN	FAH	Fumarylacetoacetase	Color2 [DarkGray]	1	4		16.744	15.9378	16.3823	15.6525	15.7176	15.4425
	0.950694	0.748923	Q15046	Q15046	SYK_HUMAN	KARS1	Lysine--tRNA ligase	Color2 [DarkGray]	1	4		16.735	16.8155	15.9307	15.7091	16.1718	15.3535
	2.24294	0.747986	P06733	P06733	ENOA_HUMAN	ENO1	Alpha-enolase	Color2 [DarkGray]	1	4		22.446	22.0474	22.4015	21.5457	21.4528	21.6525
	1.61503	0.743875	P13639	P13639	EF2_HUMAN	EEF2	Elongation factor 2	Color2 [DarkGray]	1	4		20.7254	20.2141	20.6451	19.5075	19.9067	19.9387
	0.568963	0.739627	P00390	P00390	GSHR_HUMAN	GSR	Glutathione reductase, mitochondrial	Color2 [DarkGray]	1	4		17.2934	17.3652	17.0342	16.9846	15.3563	17.133
	1.54388	0.739172	P00338	P00338	LDHA_HUMAN	LDHA	L-lactate dehydrogenase A chain	Color2 [DarkGray]	1	4		22.2274	21.8785	21.9411	21.2404	20.9621	21.627
	0.178396	0.738521	Q5ZPR3	Q5ZPR3	CD276_HUMAN	CD276	CD276 antigen	Color2 [DarkGray]	1	4		20.0196	19.7015	19.7673	20.9646	15.9722	20.336
	1.42538	0.737419	O75874	O75874	IDHC_HUMAN	IDH1	Isocitrate dehydrogenase [NADP] cytoplasmic	Color2 [DarkGray]	1	4		19.8627	19.7455	20.3017	19.2482	18.9285	19.5209
	0.442243	0.736801	Q9UHD8	Q9UHD8	SEPT9_HUMAN	SEPTIN9	Septin-9	Color2 [DarkGray]	1	4		17.5617	17.2995	17.4388	17.4085	15.2739	17.4072
	1.25895	0.736751	Q13162	Q13162	PRDX4_HUMAN	PRDX4	Peroxiredoxin-4	Color2 [DarkGray]	1	4		20.72	20.9146	20.0312	19.9169	19.7094	19.8292
	0.933873	0.734406	Q96AM1	Q96AM1	MRGRF_HUMAN	MRGPRF	Mas-related G-protein coupled receptor member F	Color2 [DarkGray]	1	4		19.7511	20.6987	20.1845	19.1856	19.281	19.9645
	0.635691	0.733337	Q9UEE5	Q9UEE5	ST17A_HUMAN	STK17A	Serine/threonine-protein kinase 17A	Color2 [DarkGray]	1	4		22.1062	22.6626	22.1874	20.6784	21.7158	22.3619
	0.666598	0.733168	P01876	P01876	IGHA1_HUMAN	IGHA1	Immunoglobulin heavy constant alpha 1	Color2 [DarkGray]	1	4		20.4713	21.3774	20.2889	19.8178	20.6821	19.4383
	0.388549	0.72646	P55209	P55209	NP1L1_HUMAN	NAP1L1	Nucleosome assembly protein 1-like 1	Color2 [DarkGray]	1	4		17.5519	17.1826	17.8592	17.5472	15.2783	17.5888
	0.259153	0.71978	Q9Y240	Q9Y240	CLC11_HUMAN	CLEC11A	C-type lectin domain family 11 member A	Color2 [DarkGray]	1	4		19.7257	19.2892	18.7082	19.5695	16.3897	19.6047
	1.11606	0.718438	P40925	P40925	MDHC_HUMAN	MDH1	Malate dehydrogenase, cytoplasmic	Color2 [DarkGray]	1	4		20.7172	20.0701	20.0243	19.8199	19.1518	19.6846
	0.549001	0.717723	Q96RW7	Q96RW7	HMCN1_HUMAN	HMCN1	Hemicentin-1	Color2 [DarkGray]	1	4		21.3883	21.8523	20.005	20.0436	20.5812	20.4675
	0.36129	0.717275	O00264	O15173;O00264	PGRC1_HUMAN	PGRMC1	Membrane-associated progesterone receptor component 1	Color2 [DarkGray]	1	4		18.0867	17.7172	17.6515	17.8337	15.4702	17.9996
	0.361352	0.716153	Q04917	Q04917	1433F_HUMAN	YWHAH	14-3-3 protein eta	Color2 [DarkGray]	1	4		18.506	17.9465	18.5195	18.2821	16.0051	18.5364
	0.976908	0.710112	P17931	P17931	LEG3_HUMAN	LGALS3	Galectin-3	Color2 [DarkGray]	1	4		20.939	20.4604	20.9619	19.6722	19.8986	20.6602
	0.184935	0.70927	P19883	P19883	FST_HUMAN	FST	Follistatin	Color2 [DarkGray]	1	4		18.8915	18.5657	18.4915	19.1322	15.0394	19.6493
	1.31052	0.707861	Q96KP4	Q96KP4	CNDP2_HUMAN	CNDP2	Cytosolic non-specific dipeptidase	Color2 [DarkGray]	1	4		18.7221	18.2765	18.1536	17.9943	17.3538	17.6805
	1.06408	0.706668	Q13308	Q13308	PTK7_HUMAN	PTK7	Inactive tyrosine-protein kinase 7	Color2 [DarkGray]	1	4		22.0862	21.7256	21.5382	21.5886	20.6862	20.9551
	1.39021	0.705661	O15145	O15145	ARPC3_HUMAN	ARPC3	Actin-related protein 2/3 complex subunit 3	Color2 [DarkGray]	1	4		21.3042	21.1526	21.1898	20.2235	20.3362	20.9699
	1.49496	0.705388	Q96QK1	Q96QK1	VPS35_HUMAN	VPS35	Vacuolar protein sorting-associated protein 35	Color2 [DarkGray]	1	4		18.4513	18.3235	18.5445	17.3756	17.7287	18.0989
	1.22127	0.701331	P78371	P78371	TCPB_HUMAN	CCT2	T-complex protein 1 subunit beta	Color2 [DarkGray]	1	4		19.3054	19.1995	19.2901	18.1314	18.506	19.0536
	0.946258	0.6983	P28072	P28072	PSB6_HUMAN	PSMB6	Proteasome subunit beta type-6	Color2 [DarkGray]	1	4		23.3245	23.2694	22.9651	22.7394	21.8401	22.8846
	0.735908	0.697935	P20618	P20618	PSB1_HUMAN	PSMB1	Proteasome subunit beta type-1	Color2 [DarkGray]	1	4		22.9771	22.6631	22.466	22.7391	21.3277	21.9456
	0.687382	0.696539	P12111	P12111	CO6A3_HUMAN	COL6A3	Collagen alpha-3(VI) chain	Color2 [DarkGray]	1	4		25.874	26.7454	26.4648	25.0806	25.5281	26.3859
	0.498201	0.695767	Q9BYZ2	Q9BYZ2	LDH6B_HUMAN	LDHAL6B	L-lactate dehydrogenase A-like 6B	Color2 [DarkGray]	1	4		18.9352	18.9374	17.1565	17.3711	17.8346	17.7361
	0.873105	0.693478	P13693	P13693	TCTP_HUMAN	TPT1	Translationally-controlled tumor protein	Color2 [DarkGray]	1	4		19.126	17.9394	18.4755	17.7172	17.6503	18.0929
	2.69731	0.688684	P16152	P16152	CBR1_HUMAN	CBR1	Carbonyl reductase [NADPH] 1	Color2 [DarkGray]	1	4		18.1294	17.9982	17.8469	17.3702	17.2034	17.3348
	0.42318	0.687686	Q92598	Q92598	HS105_HUMAN	HSPH1	Heat shock protein 105 kDa	Color2 [DarkGray]	1	4		17.5645	17.5053	17.5862	17.407	15.4886	17.6973
	1.92676	0.686723	P61158	P61158	ARP3_HUMAN	ACTR3	Actin-related protein 3	Color2 [DarkGray]	1	4		20.0132	19.5993	19.8105	19.1238	18.9441	19.2949
	1.2902	0.684954	Q9UBX5	Q9UBX5	FBLN5_HUMAN	FBLN5	Fibulin-5	Color2 [DarkGray]	1	4		20.8904	21.054	21.3523	20.0341	20.7548	20.453
	1.48602	0.683983	P00558	P00558	PGK1_HUMAN	PGK1	Phosphoglycerate kinase 1	Color2 [DarkGray]	1	4		19.9188	19.5877	19.805	18.8786	18.9154	19.4656
	0.739157	0.682175	P54136	P54136	SYRC_HUMAN	RARS1	Arginine--tRNA ligase, cytoplasmic	Color2 [DarkGray]	1	4		17.2431	16.6123	17.0404	15.7126	16.1328	17.0038
	0.485018	0.681367	P80723	P80723	BASP1_HUMAN	BASP1	Brain acid soluble protein 1	Color2 [DarkGray]	1	4		20.9064	19.9752	20.8978	20.5392	18.8641	20.332
	2.24874	0.680909	Q4V9L6	Q4V9L6	TM119_HUMAN	TMEM119	Transmembrane protein 119	Color2 [DarkGray]	1	4		21.0527	21.0114	21.3129	20.3674	20.3561	20.6109
	1.7495	0.676741	P48637	P48637	GSHB_HUMAN	GSS	Glutathione synthetase	Color2 [DarkGray]	1	4		19.3008	19.3907	18.8742	18.5264	18.6264	18.3827
	0.185403	0.676164	P53999	P53999	TCP4_HUMAN	SUB1	Activated RNA polymerase II transcriptional coactivator p15	Color2 [DarkGray]	1	4		18.4533	16.0626	18.0237	17.4649	14.5503	18.496
	0.867803	0.674873	P13716	P13716	HEM2_HUMAN	ALAD	Delta-aminolevulinic acid dehydratase	Color2 [DarkGray]	1	4		18.5585	18.7143	17.725	18.0338	17.5302	17.4092
	0.278	0.674695	P04424	P04424	ARLY_HUMAN	ASL	Argininosuccinate lyase	Color2 [DarkGray]	1	4		18.4374	18.5162	17.8959	15.7899	19.0282	18.0074
	0.962513	0.672979	O94985	O94985	CSTN1_HUMAN	CLSTN1	Calsyntenin-1	Color2 [DarkGray]	1	4		20.7419	20.7621	21.0583	20.2117	19.6278	20.7039
	0.825215	0.667936	Q9P2B2	Q9P2B2	FPRP_HUMAN	PTGFRN	Prostaglandin F2 receptor negative regulator	Color2 [DarkGray]	1	4		22.1371	21.9989	21.0733	21.3454	21.1032	20.7569
	1.14969	0.667427	P07900	P07900	HS90A_HUMAN	HSP90AA1	Heat shock protein HSP 90-alpha	Color2 [DarkGray]	1	4		20.0987	19.4799	20.3596	19.2908	19.1843	19.4608
	0.724219	0.661395	Q9BXS5	Q9BXS5	AP1M1_HUMAN	AP1M1	AP-1 complex subunit mu-1	Color2 [DarkGray]	1	4		20.4557	20.9448	20.7335	19.4065	19.98	20.7633
	0.896204	0.660805	P67809	P16989;P67809;Q9Y2T7	YBOX1_HUMAN	YBX1	Y-box-binding protein 1	Color2 [DarkGray]	1	4		17.8854	17.2327	17.5502	17.0488	16.3385	17.2986
	1.39352	0.657003	P62937	P62937	PPIA_HUMAN	PPIA	Peptidyl-prolyl cis-trans isomerase A	Color2 [DarkGray]	1	4		21.1513	21.3105	21.6812	20.5521	20.5888	21.0311
	0.952137	0.656874	P12110	P12110	CO6A2_HUMAN	COL6A2	Collagen alpha-2(VI) chain	Color2 [DarkGray]	1	4		26.1807	26.6446	26.2797	25.3011	25.5605	26.2727
	0.262446	0.656416	P08134	P08134	RHOC_HUMAN	RHOC	Rho-related GTP-binding protein RhoC	Color2 [DarkGray]	1	4		17.2794	16.4727	18.2633	17.4045	14.9831	17.6586
	0.911261	0.655766	P40227	P40227;Q92526	TCPZ_HUMAN	CCT6A	T-complex protein 1 subunit zeta	Color2 [DarkGray]	1	4		18.4714	18.1604	18.4976	17.4507	17.3569	18.3544
	0.819262	0.654771	P48723	P48723	HSP13_HUMAN	HSPA13	Heat shock 70 kDa protein 13	Color2 [DarkGray]	1	4		17.5872	17.8276	17.5924	17.3291	16.2932	17.4207
	0.330487	0.653609	Q15293	Q15293	RCN1_HUMAN	RCN1	Reticulocalbin-1	Color2 [DarkGray]	1	4		20.3716	19.1032	18.6162	19.7628	17.6029	18.7644
	0.727197	0.651953	O75436	O75436	VP26A_HUMAN	VPS26A	Vacuolar protein sorting-associated protein 26A	Color2 [DarkGray]	1	4		16.6922	16.6825	16.2309	16.3583	15.1293	16.1622
	1.48588	0.651784	Q16531	Q16531	DDB1_HUMAN	DDB1	DNA damage-binding protein 1	Color2 [DarkGray]	1	4		19.0537	19.2826	18.9804	18.6141	18.0912	18.656
	1.64405	0.64444	Q02818	Q02818	NUCB1_HUMAN	NUCB1	Nucleobindin-1	Color2 [DarkGray]	1	4		19.6713	19.2019	19.2632	18.6888	18.5859	18.9283
	0.789065	0.640657	P30626	P30626	SORCN_HUMAN	SRI	Sorcin	Color2 [DarkGray]	1	4		20.0059	19.2362	19.9826	19.0828	18.631	19.5889
	0.863601	0.628856	P27348	P27348	1433T_HUMAN	YWHAQ	14-3-3 protein theta	Color2 [DarkGray]	1	4		18.7775	18.2325	18.6451	17.9609	17.3917	18.4159
	0.367558	0.622011	O94813	O94813	SLIT2_HUMAN	SLIT2	Slit homolog 2 protein	Color2 [DarkGray]	1	4		17.8734	17.621	16.3205	17.4413	15.6729	16.8346
	0.845854	0.618973	P23142	P23142	FBLN1_HUMAN	FBLN1	Fibulin-1	Color2 [DarkGray]	1	4		24.0203	23.8712	23.3265	22.7011	23.0452	23.6148
	1.55995	0.617294	P18206	P18206	VINC_HUMAN	VCL	Vinculin	Color2 [DarkGray]	1	4		21.4055	21.0769	20.8311	20.4782	20.3637	20.6198
	0.293424	0.617066	Q14118	Q14118	DAG1_HUMAN	DAG1	Dystroglycan 1	Color2 [DarkGray]	1	4		17.22	17.0535	17.5092	16.9235	15.0673	17.9407
	1.19467	0.616303	Q9Y490	Q9Y490	TLN1_HUMAN	TLN1	Talin-1	Color2 [DarkGray]	1	4		19.5833	19.112	19.3236	18.7285	18.3733	19.0681
	0.897748	0.614314	Q86Y38	Q86Y38	XYLT1_HUMAN	XYLT1	Xylosyltransferase 1	Color2 [DarkGray]	1	4		19.8906	20.3322	19.8291	19.8088	18.8734	19.5268
	0.206302	0.611351	P02792	P02792	FRIL_HUMAN	FTL	Ferritin light chain	Color2 [DarkGray]	1	4		17.8666	18.0808	17.6214	18.8169	15.0337	17.8842
	0.5251	0.607843	Q9HCU0	Q9HCU0	CD248_HUMAN	CD248	Endosialin	Color2 [DarkGray]	1	4		19.673	19.1547	19.998	18.8357	18.3241	19.8423
	0.300968	0.606716	Q15389	Q15389	ANGP1_HUMAN	ANGPT1	Angiopoietin-1	Color2 [DarkGray]	1	4		18.2243	17.7561	16.2085	17.1413	15.715	17.5125
	1.5264	0.602958	Q86VP6	Q86VP6	CAND1_HUMAN	CAND1	Cullin-associated NEDD8-dissociated protein 1	Color2 [DarkGray]	1	4		19.3401	18.9294	19.5456	18.7059	18.6673	18.633
	0.938798	0.598879	P05997	P05997	CO5A2_HUMAN	COL5A2	Collagen alpha-2(V) chain	Color2 [DarkGray]	1	4		23.7104	24.0873	23.9935	23.1446	22.9752	23.8748
	0.650069	0.597343	P07237	P07237	PDIA1_HUMAN	P4HB	Protein disulfide-isomerase	Color2 [DarkGray]	1	4		20.3877	19.9282	19.9176	19.8003	18.7131	19.928
	0.259582	0.597184	Q92743	Q92743	HTRA1_HUMAN	HTRA1	Serine protease HTRA1	Color2 [DarkGray]	1	4		21.4351	19.8571	21.6812	20.6257	19.0541	21.5021
	0.494702	0.593127	P02763	P02763	A1AG1_HUMAN	ORM1	Alpha-1-acid glycoprotein 1	Color2 [DarkGray]	1	4		16.8815	17.0848	16.0541	15.7486	15.5829	16.9095
	0.983121	0.591489	P26641	P26641	EF1G_HUMAN	EEF1G	Elongation factor 1-gamma	Color2 [DarkGray]	1	4		19.5018	18.5857	19.2295	18.3647	18.5672	18.6107
	1.17311	0.589349	Q16658	Q16658	FSCN1_HUMAN	FSCN1	Fascin	Color2 [DarkGray]	1	4		20.3087	19.668	20.0431	19.5315	19.1278	19.5924
	0.261625	0.584644	P09543	P09543	CN37_HUMAN	CNP	2',3'-cyclic-nucleotide 3'-phosphodiesterase	Color2 [DarkGray]	1	4		17.0202	17.1779	17.4254	17.5691	14.8587	17.4418
	0.675054	0.573989	O75954	O75954	TSN9_HUMAN	TSPAN9	Tetraspanin-9	Color2 [DarkGray]	1	4		19.062	19.7681	20.3598	19.0166	19.1233	19.3281
	0.954804	0.573612	P30101	P30101	PDIA3_HUMAN	PDIA3	Protein disulfide-isomerase A3	Color2 [DarkGray]	1	4		21.3163	20.8432	20.6467	20.6385	19.9757	20.4712
	1.10988	0.567867	O94760	O94760	DDAH1_HUMAN	DDAH1	N(G),N(G)-dimethylarginine dimethylaminohydrolase 1	Color2 [DarkGray]	1	4		19.1775	19.0957	19.1776	18.8834	18.1102	18.7536
	0.219241	0.56447	P05976;P08590	P05976;P08590	MYL1_HUMAN;MYL3_HUMAN	MYL1;MYL3	Myosin light chain 1/3, skeletal muscle isoform	Color2 [DarkGray]	1	4		17.9157	17.7855	17.857	18.0045	15.3088	18.5515
	0.378094	0.563589	Q99439	Q99439	CNN2_HUMAN	CNN2	Calponin-2	Color2 [DarkGray]	1	4		17.6704	17.857	17.2342	17.8268	15.8547	17.3893
	1.5677	0.559179	P37837	P37837	TALDO_HUMAN	TALDO1	Transaldolase	Color2 [DarkGray]	1	4		19.7574	19.4403	19.5608	19.2065	18.7613	19.1131
	0.76127	0.558675	P01591	P01591	IGJ_HUMAN	JCHAIN	Immunoglobulin J chain	Color2 [DarkGray]	1	4		18.146	18.9624	18.1362	17.6027	18.2453	17.7205
	0.666799	0.556273	P62714;P67775	P67775;P62714	PP2AA_HUMAN;PP2AB_HUMAN	PPP2CA;PPP2CB	Serine/threonine-protein phosphatase 2A catalytic subunit beta isoform	Color2 [DarkGray]	1	4		18.019	18.2281	18.3441	16.9376	17.8155	18.1693
	1.81711	0.551846	P50395	P50395	GDIB_HUMAN	GDI2	Rab GDP dissociation inhibitor beta	Color2 [DarkGray]	1	4		20.3903	20.0165	20.1134	19.5509	19.5394	19.7744
	1.79611	0.550217	Q9H4M9	Q9H4M9	EHD1_HUMAN	EHD1	EH domain-containing protein 1	Color2 [DarkGray]	1	4		19.4097	19.8387	19.7853	19.1344	19.0822	19.1665
	0.409573	0.549037	Q14766	Q14766	LTBP1_HUMAN	LTBP1	Latent-transforming growth factor beta-binding protein 1	Color2 [DarkGray]	1	4		20.6692	20.0447	20.8033	19.267	19.6296	20.9735
	1.25312	0.549007	O75326	O75326	SEM7A_HUMAN	SEMA7A	Semaphorin-7A	Color2 [DarkGray]	1	4		20.6425	20.784	20.9817	20.6149	20.08	20.0663
	0.405378	0.548059	O43795	Q9UBC5;O43795	MYO1B_HUMAN	MYO1B	Unconventional myosin-Ib	Color2 [DarkGray]	1	4		17.7911	18.0448	18.6145	18.0293	16.5692	18.2077
	1.0569	0.54737	P25788	P25788	PSA3_HUMAN	PSMA3	Proteasome subunit alpha type-3	Color2 [DarkGray]	1	4		21.8455	21.7119	21.4836	21.1513	20.7444	21.5032
	0.5384	0.546623	P00736	P00736	C1R_HUMAN	C1R	Complement C1r subcomponent	Color2 [DarkGray]	1	4		22.995	23.2465	22.8467	21.8857	22.239	23.3236
	0.852508	0.536942	P49721	P49721	PSB2_HUMAN	PSMB2	Proteasome subunit beta type-2	Color2 [DarkGray]	1	4		21.5818	21.5498	21.341	21.2763	20.3904	21.195
	0.401587	0.534898	Q969H8	Q969H8	MYDGF_HUMAN	MYDGF	Myeloid-derived growth factor	Color2 [DarkGray]	1	4		17.6606	16.9878	16.81	17.4343	15.7065	16.7129
	0.92862	0.525301	P61088	Q5JXB2;P61088	UBE2N_HUMAN	UBE2N	Ubiquitin-conjugating enzyme E2 N	Color2 [DarkGray]	1	4		16.844	16.402	16.9732	16.1272	15.9201	16.5961
	0.908557	0.52195	P12814	P12814	ACTN1_HUMAN	ACTN1	Alpha-actinin-1	Color2 [DarkGray]	1	4		21.9625	21.6188	21.3659	21.2931	20.7195	21.3686
	0.336654	0.520391	P18827	P18827	SDC1_HUMAN	SDC1	Syndecan-1	Color2 [DarkGray]	1	4		20.847	20.1136	19.1261	20.2093	18.8297	19.4865
	0.933745	0.520104	P60660	P60660	MYL6_HUMAN	MYL6	Myosin light polypeptide 6	Color2 [DarkGray]	1	4		19.7064	19.505	19.4896	18.9907	18.6432	19.5068
	0.434573	0.519196	P19338	P19338	NUCL_HUMAN	NCL	Nucleolin	Color2 [DarkGray]	1	4		20.2097	18.695	19.1654	19.1379	18.3456	19.0291
	0.484767	0.517678	Q9H299	Q9H299	SH3L3_HUMAN	SH3BGRL3	SH3 domain-binding glutamic acid-rich-like protein 3	Color2 [DarkGray]	1	4		20.3161	19.5476	19.5323	19.7317	18.5134	19.598
	0.900932	0.511426	P31946	P31946	1433B_HUMAN	YWHAB	14-3-3 protein beta/alpha	Color2 [DarkGray]	1	4		20.1455	19.7447	20.198	19.7446	19.0724	19.7369
	1.266	0.510517	P61160	P61160	ARP2_HUMAN	ACTR2	Actin-related protein 2	Color2 [DarkGray]	1	4		20.1631	19.8339	19.7856	19.3366	19.2115	19.7029
	0.500201	0.509986	Q8NG11	Q8NG11	TSN14_HUMAN	TSPAN14	Tetraspanin-14	Color2 [DarkGray]	1	4		17.5193	17.1083	17.8936	17.3678	16.2305	17.3931
	0.269943	0.50287	P28065	P28065	PSB9_HUMAN	PSMB9	Proteasome subunit beta type-9	Color2 [DarkGray]	1	4		17.5841	17.3622	17.6111	17.4519	15.5706	18.0263
	0.205298	0.500378	P54289	P54289	CA2D1_HUMAN	CACNA2D1	Voltage-dependent calcium channel subunit alpha-2/delta-1	Color2 [DarkGray]	1	4		17.781	17.98	18.0855	18.379	15.5736	18.3928
	1.03117	0.499755	Q99436	Q99436	PSB7_HUMAN	PSMB7	Proteasome subunit beta type-7	Color2 [DarkGray]	1	4		21.1633	21.0784	20.9429	20.8045	20.126	20.7548
	1.40421	0.498068	P48163	P48163	MAOX_HUMAN	ME1	NADP-dependent malic enzyme	Color2 [DarkGray]	1	4		19.0678	19.3328	18.8837	18.74	18.6499	18.4002
	0.411442	0.497573	P62701	P62701	RS4X_HUMAN	RPS4X	40S ribosomal protein S4, X isoform	Color2 [DarkGray]	1	4		17.1408	17.0269	17.2039	16.9783	15.6189	17.2818
	0.331116	0.497466	P16401	P16401	H15_HUMAN	H1-5	Histone H1.5	Color2 [DarkGray]	1	4		20.8651	20.4056	21.2446	20.6673	19.2331	21.1226
	1.0839	0.493019	P11233	P11234;P11233	RALA_HUMAN	RALA	Ras-related protein Ral-A	Color2 [DarkGray]	1	4		20.0862	20.1989	20.7635	19.8706	19.7764	19.9226
	0.598014	0.491376	Q96AC1	Q96AC1	FERM2_HUMAN	FERMT2	Fermitin family homolog 2	Color2 [DarkGray]	1	4		18.2746	17.5825	18.2168	17.4069	17.1003	18.0925
	1.14384	0.489482	P53621	P53621	COPA_HUMAN	COPA	Coatomer subunit alpha	Color2 [DarkGray]	1	4		19.2466	18.6896	19.2937	18.5866	18.4947	18.6802
	0.569284	0.488098	Q8IUX7	Q8IUX7	AEBP1_HUMAN	AEBP1	Adipocyte enhancer-binding protein 1	Color2 [DarkGray]	1	4		21.134	21.3747	21.3804	20.9332	20.1098	21.3818
	0.522936	0.487831	P08133	P08133	ANXA6_HUMAN	ANXA6	Annexin A6	Color2 [DarkGray]	1	4		22.1441	21.5109	22.0092	21.5018	20.7286	21.9703
	0.884946	0.485807	P40926	P40926	MDHM_HUMAN	MDH2	Malate dehydrogenase, mitochondrial	Color2 [DarkGray]	1	4		19.4275	18.5752	18.8868	18.4482	18.3939	18.59
	0.173517	0.485798	P31431	P31431	SDC4_HUMAN	SDC4	Syndecan-4	Color2 [DarkGray]	1	4		17.3687	16.6153	17.0044	17.7458	14.4482	17.337
	0.282628	0.48173	P08476	P08476	INHBA_HUMAN	INHBA	Inhibin beta A chain	Color2 [DarkGray]	1	4		19.4966	18.9498	19.4348	19.4197	17.4845	19.5319
	0.656347	0.48075	P31949	P31949	S10AB_HUMAN	S100A11	Protein S100-A11	Color2 [DarkGray]	1	4		21.8929	20.9082	21.4087	20.7906	20.716	21.261
	0.611402	0.480342	P14625	P14625	ENPL_HUMAN	HSP90B1	Endoplasmin	Color2 [DarkGray]	1	4		20.7215	19.8183	20.5634	20.0873	19.4556	20.1194
	0.966239	0.479875	P49368	P49368	TCPG_HUMAN	CCT3	T-complex protein 1 subunit gamma	Color2 [DarkGray]	1	4		19.3883	19.0467	19.5042	18.7285	18.5733	19.1978
	0.330002	0.47199	P07996	P07996	TSP1_HUMAN	THBS1	Thrombospondin-1	Color2 [DarkGray]	1	4		23.7995	23.6829	23.9194	23.5409	22.2263	24.2187
	0.262672	0.471708	P16278	P16278	BGAL_HUMAN	GLB1	Beta-galactosidase	Color2 [DarkGray]	1	4		17.8024	18.1459	17.0299	18.0417	15.9449	17.5765
	0.510933	0.469079	Q14195	Q14195	DPYL3_HUMAN	DPYSL3	Dihydropyrimidinase-related protein 3	Color2 [DarkGray]	1	4		20.194	19.8895	19.4812	18.7779	19.9733	19.4063
	0.355412	0.468746	P35556	P35556	FBN2_HUMAN	FBN2	Fibrillin-2	Color2 [DarkGray]	1	4		21.0755	21.9101	22.3435	20.532	21.5035	21.8874
	1.16568	0.463432	P13798	P13798	ACPH_HUMAN	APEH	Acylamino-acid-releasing enzyme	Color2 [DarkGray]	1	4		20.9947	21.2119	20.6124	20.3924	20.4318	20.6045
	0.710931	0.462076	O95816	O95816	BAG2_HUMAN	BAG2	BAG family molecular chaperone regulator 2	Color2 [DarkGray]	1	4		18.1407	18.3958	18.6777	17.9186	17.5167	18.3926
	0.604127	0.461146	O95819	Q8N4C8;O95819;Q9UKE5	M4K4_HUMAN	MAP4K4	Mitogen-activated protein kinase kinase kinase kinase 4	Color2 [DarkGray]	1	4		16.8485	16.6554	17.395	16.8565	15.9961	16.6628
	0.533427	0.460374	P08123	P08123	CO1A2_HUMAN	COL1A2	Collagen alpha-2(I) chain	Color2 [DarkGray]	1	4		28.1427	28.8281	28.397	27.3843	28.1173	28.4851
	1.40345	0.458738	P47756	P47756	CAPZB_HUMAN	CAPZB	F-actin-capping protein subunit beta	Color2 [DarkGray]	1	4		18.4439	18.3132	18.3022	17.7358	18.1847	17.7626
	0.814148	0.457986	P33908	P33908	MA1A1_HUMAN	MAN1A1	Mannosyl-oligosaccharide 1,2-alpha-mannosidase IA	Color2 [DarkGray]	1	4		19.1584	19.2653	18.9848	18.2802	18.6231	19.1313
	0.252594	0.454056	P17936	P17936	IBP3_HUMAN	IGFBP3	Insulin-like growth factor-binding protein 3	Color2 [DarkGray]	1	4		20.4938	19.1425	20.1851	20.3648	18.3793	19.7152
	0.416735	0.450666	P01137	P61812;P01137	TGFB1_HUMAN	TGFB1	Transforming growth factor beta-1 proprotein	Color2 [DarkGray]	1	4		19.294	19.7967	20.4521	19.5784	18.7828	19.8296
	0.390843	0.449873	P19022	P19022	CADH2_HUMAN	CDH2	Cadherin-2	Color2 [DarkGray]	1	4		19.6956	19.427	20.0209	20.1332	18.6002	19.0605
	1.35452	0.448357	P63241	Q9GZV4;P63241;Q6IS14	IF5A1_HUMAN	EIF5A	Eukaryotic translation initiation factor 5A-1	Color2 [DarkGray]	1	4		18.2389	17.8683	17.8685	17.7286	17.47	17.432
	0.161354	0.448227	Q12959	Q12959	DLG1_HUMAN	DLG1	Disks large homolog 1	Color2 [DarkGray]	1	4		17.6698	17.1082	17.9617	18.4323	15.1359	17.8269
	1.60169	0.444479	P02545	P02545	LMNA_HUMAN	LMNA	Prelamin-A/C	Color2 [DarkGray]	1	4		21.0276	20.6817	20.7174	20.2589	20.354	20.4803
	0.506501	0.441167	Q00610	Q00610	CLH1_HUMAN	CLTC	Clathrin heavy chain 1	Color2 [DarkGray]	1	4		20.3389	19.7503	20.1278	19.1339	19.4779	20.2817
	0.451347	0.439095	P26038	P26038	MOES_HUMAN	MSN	Moesin	Color2 [DarkGray]	1	4		21.4094	20.9119	21.606	21.1253	20.1511	21.3337
	0.426029	0.437719	Q10567	Q10567	AP1B1_HUMAN	AP1B1	AP-1 complex subunit beta-1	Color2 [DarkGray]	1	4		16.5221	15.7958	15.1608	15.563	15.6026	15
	0.813555	0.436189	Q6YHK3	Q6YHK3	CD109_HUMAN	CD109	CD109 antigen	Color2 [DarkGray]	1	4		21.3058	21.6051	21.3957	20.753	20.7824	21.4626
	0.503503	0.433582	P35241	P35241	RADI_HUMAN	RDX	Radixin	Color2 [DarkGray]	1	4		17.4972	17.4433	17.56	17.4302	16.3166	17.4529
	0.605633	0.430339	P63000	P63000	RAC1_HUMAN	RAC1	Ras-related C3 botulinum toxin substrate 1	Color2 [DarkGray]	1	4		20.6256	20.3625	21.0489	20.4054	19.763	20.5776
	0.630824	0.427781	O14964	O14964	HGS_HUMAN	HGS	Hepatocyte growth factor-regulated tyrosine kinase substrate	Color2 [DarkGray]	1	4		18.4833	18.445	18.0549	18.0657	18.2678	17.3664
	0.74446	0.423883	P16870	P16870	CBPE_HUMAN	CPE	Carboxypeptidase E	Color2 [DarkGray]	1	4		17.6326	18.2256	17.7047	17.7803	17.3469	17.164
	0.296755	0.423774	P02461	P02461	CO3A1_HUMAN	COL3A1	Collagen alpha-1(III) chain	Color2 [DarkGray]	1	4		26.2643	27.1403	25.8987	25.1628	26.68	26.1891
	0.603818	0.423765	O14672	O14672	ADA10_HUMAN	ADAM10	Disintegrin and metalloproteinase domain-containing protein 10	Color2 [DarkGray]	1	4		19.8031	19.7711	20.4901	19.6533	19.2103	19.9294
	0.24261	0.423333	P62318	P62318	SMD3_HUMAN	SNRPD3	Small nuclear ribonucleoprotein Sm D3	Color2 [DarkGray]	1	4		19.0897	18.9692	19.9221	19.2602	17.6967	19.7541
	0.21077	0.42195	Q12805	Q12805	FBLN3_HUMAN	EFEMP1	EGF-containing fibulin-like extracellular matrix protein 1	Color2 [DarkGray]	1	4		20.5417	19.3377	21.0013	20.1087	18.74	20.7661
	0.620062	0.421382	P09382	P09382	LEG1_HUMAN	LGALS1	Galectin-1	Color2 [DarkGray]	1	4		21.8403	21.5002	22.0555	21.1717	21.068	21.8922
	0.575678	0.420587	O14773	O14773	TPP1_HUMAN	TPP1	Tripeptidyl-peptidase 1	Color2 [DarkGray]	1	4		19.0077	19.4874	18.8735	19.0097	18.1712	18.9259
	0.46765	0.419188	Q9Y6C2	Q9Y6C2	EMIL1_HUMAN	EMILIN1	EMILIN-1	Color2 [DarkGray]	1	4		21.839	21.7042	21.2266	20.7159	20.9591	21.8372
	0.269569	0.417965	Q9Y2J2	Q9Y2J2	E41L3_HUMAN	EPB41L3	Band 4.1-like protein 3	Color2 [DarkGray]	1	4		17.831	17.3045	16.9001	17.9466	16.8154	16.0197
	1.58763	0.417699	P11021	P11021	BIP_HUMAN	HSPA5	Endoplasmic reticulum chaperone BiP	Color2 [DarkGray]	1	4		21.1873	21.0149	21.3816	20.797	20.6679	20.8657
	0.407384	0.411691	P29279	P29279	CCN2_HUMAN	CCN2	CCN family member 2	Color2 [DarkGray]	1	4		19.6007	19.1189	18.5428	19.171	18.1328	18.7235
	0.872776	0.41116	Q01518	Q01518	CAP1_HUMAN	CAP1	Adenylyl cyclase-associated protein 1	Color2 [DarkGray]	1	4		20.5366	20.3365	20.3453	20.0515	19.6074	20.326
	0.82917	0.409419	P08865	A0A8I5KQE6;P08865	RSSA_HUMAN	RPSA	40S ribosomal protein SA	Color2 [DarkGray]	1	4		19.6376	18.9094	19.3202	18.7697	19.0563	18.813
	0.405097	0.408085	P24043	P24043	LAMA2_HUMAN	LAMA2	Laminin subunit alpha-2	Color2 [DarkGray]	1	4		23.2628	23.5683	23.8742	22.589	22.9888	23.9032
	0.31093	0.405764	Q92633	Q92633	LPAR1_HUMAN	LPAR1	Lysophosphatidic acid receptor 1	Color2 [DarkGray]	1	4		18.1175	17.4654	18.7139	17.6839	17.0184	18.3772
	0.577692	0.404287	P63261	P60709;P63261	ACTG_HUMAN	ACTG1	Actin, cytoplasmic 2	Color2 [DarkGray]	1	4		24.9475	24.2299	25.057	24.4103	24.0122	24.599
	0.385186	0.402712	O75718	O75718	CRTAP_HUMAN	CRTAP	Cartilage-associated protein	Color2 [DarkGray]	1	4		18.2197	17.6265	18.0794	17.6	16.8628	18.2547
	0.815271	0.401279	Q9NY33	Q9NY33	DPP3_HUMAN	DPP3	Dipeptidyl peptidase 3	Color2 [DarkGray]	1	4		17.4686	16.9502	16.7533	16.7935	16.6584	16.5163
	0.404935	0.400366	Q04941	Q04941	PLP2_HUMAN	PLP2	Proteolipid protein 2	Color2 [DarkGray]	1	4		21.062	20.4668	21.1348	21.0169	19.7954	20.6502
	1.60657	0.398833	Q9NZN1	Q9NZN1	IRPL1_HUMAN	IL1RAPL1	Interleukin-1 receptor accessory protein-like 1	Color2 [DarkGray]	1	4		15.9519	15.8872	15.8856	15.728	15.4393	15.3609
	0.0876832	0.398678	Q7Z304	Q7Z304	MAMC2_HUMAN	MAMDC2	MAM domain-containing protein 2	Color2 [DarkGray]	1	4		20.8402	21.4499	24.2092	20.8704	20.2167	24.2162
	1.24019	0.395654	Q6EMK4	Q6EMK4	VASN_HUMAN	VASN	Vasorin	Color2 [DarkGray]	1	4		20.1827	20.4517	20.489	20.168	19.7721	19.9963
	0.253266	0.39301	P78324	O00241;P78324	SHPS1_HUMAN	SIRPA	Tyrosine-protein phosphatase non-receptor type substrate 1	Color2 [DarkGray]	1	4		17.3624	16.889	17.1472	17.8363	15.767	16.6162
	0.767373	0.391024	P59998	P59998	ARPC4_HUMAN	ARPC4	Actin-related protein 2/3 complex subunit 4	Color2 [DarkGray]	1	4		21.2022	20.9793	20.9765	20.8808	20.217	20.8872
	0.73931	0.39073	Q13822	Q13822	ENPP2_HUMAN	ENPP2	Ectonucleotide pyrophosphatase/phosphodiesterase family member 2	Color2 [DarkGray]	1	4		20.6683	20.4825	20.2118	20.1351	19.6816	20.3736
	0.897252	0.38834	Q9Y4L1	Q9Y4L1	HYOU1_HUMAN	HYOU1	Hypoxia up-regulated protein 1	Color2 [DarkGray]	1	4		18.29	18.2031	18.4633	18.1288	17.5571	18.1055
	0.835799	0.387124	Q8WWI5	Q8WWI5	CTL1_HUMAN	SLC44A1	Choline transporter-like protein 1	Color2 [DarkGray]	1	4		18.3795	18.0477	18.6764	17.9818	17.7813	18.1792
	0.387863	0.385365	Q9NUP9	Q9NUP9	LIN7C_HUMAN	LIN7C	Protein lin-7 homolog C	Color2 [DarkGray]	1	4		18.2571	17.6698	18.4217	18.2408	17.0581	17.8936
	0.153793	0.383076	A8MWD9;P62308	A8MWD9;P62308	RUXGL_HUMAN;RUXG_HUMAN	SNRPG;SNRPGP15	Putative small nuclear ribonucleoprotein G-like protein 15	Color2 [DarkGray]	1	4		17.6038	17.124	19.3755	17.8192	16.4848	18.6501
	0.644344	0.379337	P52907	P52907;P47755	CAZA1_HUMAN	CAPZA1	F-actin-capping protein subunit alpha-1	Color2 [DarkGray]	1	4		19.5668	19.3122	19.969	19.0033	19.1052	19.6015
	0.758519	0.375479	P11940	P11940;Q4VXU2;Q96DU9	PABP1_HUMAN	PABPC1	Polyadenylate-binding protein 1	Color2 [DarkGray]	1	4		20.2545	19.8024	20.4214	19.8391	19.5315	19.9813
	0.342085	0.37069	Q8TF66	Q8TF66	LRC15_HUMAN	LRRC15	Leucine-rich repeat-containing protein 15	Color2 [DarkGray]	1	4		20.5267	20.0396	19.2086	19.8095	19.0947	19.7587
	0.296583	0.364992	Q96CW1	Q96CW1	AP2M1_HUMAN	AP2M1	AP-2 complex subunit mu	Color2 [DarkGray]	1	4		17.842	17.511	18.3113	17.8562	16.6478	18.0654
	0.506969	0.363379	Q14697	Q14697	GANAB_HUMAN	GANAB	Neutral alpha-glucosidase AB	Color2 [DarkGray]	1	4		19.3884	19.6051	19.6736	18.6712	19.7164	19.1894
	0.523553	0.363268	O14950;P19105	P19105;O14950	ML12A_HUMAN;ML12B_HUMAN	MYL12A;MYL12B	Myosin regulatory light chain 12B	Color2 [DarkGray]	1	4		19.0995	19.0724	18.8274	18.9706	18.0536	18.8853
	0.265599	0.361574	P46781	P46781	RS9_HUMAN	RPS9	40S ribosomal protein S9	Color2 [DarkGray]	1	4		17.0038	17.0537	17.16	17.2078	15.6284	17.2966
	0.772799	0.359465	Q9ULV4	Q9ULV4	COR1C_HUMAN	CORO1C	Coronin-1C	Color2 [DarkGray]	1	4		18.058	17.7016	18.1363	17.7406	17.273	17.8039
	2.71415	0.359079	P52209	P52209	6PGD_HUMAN	PGD	6-phosphogluconate dehydrogenase, decarboxylating	Color2 [DarkGray]	1	4		20.1063	20.119	19.9746	19.6722	19.7179	19.7324
	0.814773	0.358478	P63104	P63104	1433Z_HUMAN	YWHAZ	14-3-3 protein zeta/delta	Color2 [DarkGray]	1	4		22.2538	21.6424	21.9604	21.7279	21.3946	21.6587
	0.436899	0.356939	A8TX70	A8TX70	CO6A5_HUMAN	COL6A5	Collagen alpha-5(VI) chain	Color2 [DarkGray]	1	4		20.0973	20.5921	20.6318	20.1166	19.5393	20.5945
	0.189899	0.355625	P17655	P17655	CAN2_HUMAN	CAPN2	Calpain-2 catalytic subunit	Color2 [DarkGray]	1	4		17.8704	16.8391	17.8319	17.8428	15.8951	17.7367
	0.329409	0.353979	O00303	O00303	EIF3F_HUMAN	EIF3F	Eukaryotic translation initiation factor 3 subunit F	Color2 [DarkGray]	1	4		17.0769	16.8814	16.6289	15.6842	16.7564	17.0847
	0.585145	0.35387	P13667	P13667	PDIA4_HUMAN	PDIA4	Protein disulfide-isomerase A4	Color2 [DarkGray]	1	4		18.9906	18.1555	18.8651	18.193	18.3135	18.4431
	0.448196	0.353413	P40121	P40121	CAPG_HUMAN	CAPG	Macrophage-capping protein	Color2 [DarkGray]	1	4		15.3175	15.7173	15.9427	15.0687	14.974	15.8746
	1.08455	0.352044	Q9NYU2	Q9NYU2	UGGG1_HUMAN	UGGT1	UDP-glucose:glycoprotein glucosyltransferase 1	Color2 [DarkGray]	1	4		19.1103	19.1252	18.7405	18.5281	18.582	18.8098
	0.403311	0.351573	P25940	P25940	CO5A3_HUMAN	COL5A3	Collagen alpha-3(V) chain	Color2 [DarkGray]	1	4		18.6155	19.1704	18.949	18.4681	18.036	19.1761
	0.268722	0.351161	P29966	P29966	MARCS_HUMAN	MARCKS	Myristoylated alanine-rich C-kinase substrate	Color2 [DarkGray]	1	4		21.8816	21.4385	21.9149	21.9835	20.4	21.7979
	0.656092	0.349901	Q8WUM4	Q8WUM4	PDC6I_HUMAN	PDCD6IP	Programmed cell death 6-interacting protein	Color2 [DarkGray]	1	4		20.4262	20.4795	20.8904	20.2123	19.9364	20.5975
	0.602956	0.349169	Q9NVA2	Q9NVA2;Q14141	SEP11_HUMAN	SEPTIN11	Septin-11	Color2 [DarkGray]	1	4		18.5981	18.4077	18.3231	17.7277	17.9914	18.5623
	0.319997	0.345517	Q9Y696	Q9Y696	CLIC4_HUMAN	CLIC4	Chloride intracellular channel protein 4	Color2 [DarkGray]	1	4		18.8155	18.3091	19.406	18.6346	17.9079	18.9517
	0.52299	0.344504	Q9ULA0	Q9ULA0	DNPEP_HUMAN	DNPEP	Aspartyl aminopeptidase	Color2 [DarkGray]	1	4		19.2001	19.2029	18.8712	18.986	18.2123	19.0425
	0.342095	0.343393	P35869	P35869	AHR_HUMAN	AHR	Aryl hydrocarbon receptor	Color2 [DarkGray]	1	4		19.0857	18.8868	19.2819	18.7365	18.0521	19.4357
	0.77421	0.342953	P62249	P62249	RS16_HUMAN	RPS16	40S ribosomal protein S16	Color2 [DarkGray]	1	4		17.3125	17.2762	17.6196	17.2517	16.7153	17.2124
	0.331431	0.340364	P80303	P80303	NUCB2_HUMAN	NUCB2	Nucleobindin-2	Color2 [DarkGray]	1	4		17.1217	16.8091	16.4901	17.188	16.3226	15.8893
	0.544261	0.339924	P61586	P61586	RHOA_HUMAN	RHOA	Transforming protein RhoA	Color2 [DarkGray]	1	4		20.3837	20.2827	20.6374	20.2667	19.5927	20.4246
	0.33013	0.339671	Q9NR31;Q9Y6B6	Q9Y6B6;Q9NR31	SAR1A_HUMAN;SAR1B_HUMAN	SAR1A;SAR1B	GTP-binding protein SAR1a	Color2 [DarkGray]	1	4		17.174	16.045	17.2485	16.4929	16.1886	16.7669
	0.608801	0.337924	P14543	P14543	NID1_HUMAN	NID1	Nidogen-1	Color2 [DarkGray]	1	4		23.4353	22.9977	23.3523	22.8713	22.5899	23.3104
	0.207737	0.335783	Q92930	Q92930	RAB8B_HUMAN	RAB8B	Ras-related protein Rab-8B	Color2 [DarkGray]	1	4		16.5039	16.7717	17.0119	17.3603	15.2852	16.6346
	0.640843	0.329624	P08670	P08670	VIME_HUMAN	VIM	Vimentin	Color2 [DarkGray]	1	4		22.7471	22.4468	22.3192	21.8412	22.1685	22.5146
	0.29321	0.326626	P62304	P62304	RUXE_HUMAN	SNRPE	Small nuclear ribonucleoprotein E	Color2 [DarkGray]	1	4		17.8814	17.674	18.09	17.8273	16.7039	18.1344
	0.427573	0.320983	P62873	P62873	GBB1_HUMAN	GNB1	Guanine nucleotide-binding protein G(I)/G(S)/G(T) subunit beta-1	Color2 [DarkGray]	1	4		20.6297	20.2711	20.818	20.2767	19.7589	20.7202
	0.528229	0.320198	Q14204	Q14204	DYHC1_HUMAN	DYNC1H1	Cytoplasmic dynein 1 heavy chain 1	Color2 [DarkGray]	1	4		17.982	17.7354	18.2906	17.3361	17.6407	18.0706
	0.411702	0.320081	P50991	P50991	TCPD_HUMAN	CCT4	T-complex protein 1 subunit delta	Color2 [DarkGray]	1	4		17.6606	17.5893	17.8341	16.7347	17.6273	17.7618
	0.344786	0.316257	O00186	O00186	STXB3_HUMAN	STXBP3	Syntaxin-binding protein 3	Color2 [DarkGray]	1	4		16.1218	16.3281	16.8264	16.6289	15.534	16.1647
	0.225736	0.316177	P10809	P10809	CH60_HUMAN	HSPD1	60 kDa heat shock protein, mitochondrial	Color2 [DarkGray]	1	4		17.6434	17.3484	16.3437	16.5688	17.539	16.2791
	0.272253	0.316006	O75083	O75083	WDR1_HUMAN	WDR1	WD repeat-containing protein 1	Color2 [DarkGray]	1	4		19.4436	18.7389	19.4484	19.235	18.095	19.3528
	0.580599	0.315458	Q7L576	Q7L576	CYFP1_HUMAN	CYFIP1	Cytoplasmic FMR1-interacting protein 1	Color2 [DarkGray]	1	4		17.7056	17.5611	18.0107	17.7144	17.0469	17.5697
	0.379399	0.310157	Q02809	Q02809	PLOD1_HUMAN	PLOD1	Procollagen-lysine,2-oxoglutarate 5-dioxygenase 1	Color2 [DarkGray]	1	4		22.0583	22.0753	21.9079	21.4371	21.2967	22.3772
	0.495011	0.309735	P15880	P15880	RS2_HUMAN	RPS2	40S ribosomal protein S2	Color2 [DarkGray]	1	4		18.0763	17.8904	17.9546	17.17	18.0886	17.7335
	0.30228	0.304222	Q15113	Q15113	PCOC1_HUMAN	PCOLCE	Procollagen C-endopeptidase enhancer 1	Color2 [DarkGray]	1	4		24.4816	25.028	24.2333	23.6778	24.3153	24.8372
	0.501439	0.303868	P06865	P06865	HEXA_HUMAN	HEXA	Beta-hexosaminidase subunit alpha	Color2 [DarkGray]	1	4		18.5053	18.8646	18.3819	18.1408	17.9851	18.7143
	0.317047	0.303214	P04746;P0DTE7;P0DTE8;P0DUB6;P19961	P0DTE7;P0DUB6;P19961;P0DTE8;P04746	AMY1A_HUMAN;AMY1B_HUMAN;AMY1C_HUMAN;AMY2B_HUMAN;AMYP_HUMAN	AMY1A;AMY1B;AMY1C;AMY2A;AMY2B	Pancreatic alpha-amylase	Color2 [DarkGray]	1	4		17.7404	17.8437	17.1638	17.0834	17.9223	16.8327
	0.632539	0.301748	P30086	P30086	PEBP1_HUMAN	PEBP1	Phosphatidylethanolamine-binding protein 1	Color2 [DarkGray]	1	4		19.0134	18.6113	18.4493	18.6411	18.3464	18.1813
	0.140027	0.295442	Q7Z5L7	Q7Z5L7	PODN_HUMAN	PODN	Podocan	Color2 [DarkGray]	1	4		17.0205	16.5318	17.5876	16.3012	15.7938	18.1587
	0.288337	0.295355	P09871	P09871	C1S_HUMAN	C1S	Complement C1s subcomponent	Color2 [DarkGray]	1	4		23.3454	23.5928	23.3	22.5307	22.9303	23.8911
	0.395949	0.293667	P62736;P63267;P68032;P68133	P62736;P68133;P63267;P68032	ACTA_HUMAN;ACTC_HUMAN;ACTH_HUMAN;ACTS_HUMAN	ACTA1;ACTA2;ACTC1;ACTG2	Actin, aortic smooth muscle	Color2 [DarkGray]	1	4		20.7728	20.4073	20.599	20.8365	19.8189	20.2426
	0.450057	0.287739	P35237	P35237	SPB6_HUMAN	SERPINB6	Serpin B6	Color2 [DarkGray]	1	4		18.7871	18.8894	18.5291	18.3183	18.0876	18.9366
	0.345137	0.285526	Q16610	Q16610	ECM1_HUMAN	ECM1	Extracellular matrix protein 1	Color2 [DarkGray]	1	4		21.0996	20.8145	21.2351	20.6252	20.2934	21.374
	0.516199	0.28211	P15144	P15144	AMPN_HUMAN	ANPEP	Aminopeptidase N	Color2 [DarkGray]	1	4		22.4922	22.3053	22.7098	22.2237	21.856	22.5814
	0.224845	0.281423	P09619	P09619	PGFRB_HUMAN	PDGFRB	Platelet-derived growth factor receptor beta	Color2 [DarkGray]	1	4		20.5602	20.3102	21.2049	20.9109	19.5972	20.7229
	0.181244	0.279605	P30044	P30044	PRDX5_HUMAN	PRDX5	Peroxiredoxin-5, mitochondrial	Color2 [DarkGray]	1	4		17.7362	17.7761	17.3903	17.9628	16.2067	17.8942
	0.514377	0.278866	P55884	P55884	EIF3B_HUMAN	EIF3B	Eukaryotic translation initiation factor 3 subunit B	Color2 [DarkGray]	1	4		18.4758	18.4515	17.7796	18.0907	17.8903	17.8892
	0.522025	0.27862	Q15436	Q15436	SC23A_HUMAN	SEC23A	Protein transport protein Sec23A	Color2 [DarkGray]	1	4		18.3546	18.2483	18.3406	17.5894	18.3694	18.1488
	0.644585	0.276079	P07814	P07814	SYEP_HUMAN	EPRS1	Bifunctional glutamate/proline--tRNA ligase	Color2 [DarkGray]	1	4		18.406	17.9956	18.4911	18.1802	18.0943	17.7899
	1.45972	0.275839	O15498	O15498	YKT6_HUMAN	YKT6	Synaptobrevin homolog YKT6	Color2 [DarkGray]	1	4		17.6333	17.5402	17.4934	17.1532	17.2656	17.4205
	0.213595	0.275174	P49746	P49746	TSP3_HUMAN	THBS3	Thrombospondin-3	Color2 [DarkGray]	1	4		20.8876	20.8064	21.6423	20.5453	20.294	21.6715
	0.292982	0.274333	P42785	P42785	PCP_HUMAN	PRCP	Lysosomal Pro-X carboxypeptidase	Color2 [DarkGray]	1	4		19.133	19.7081	18.4387	18.9675	18.8475	18.6418
	0.187917	0.274068	Q15043	Q15043	S39AE_HUMAN	SLC39A14	Metal cation symporter ZIP14	Color2 [DarkGray]	1	4		18.1172	17.8518	18.9257	18.8259	17.2525	17.9941
	0.311079	0.272711	Q14767	Q14767	LTBP2_HUMAN	LTBP2	Latent-transforming growth factor beta-binding protein 2	Color2 [DarkGray]	1	4		22.8924	22.8206	23.5935	22.8923	22.3519	23.2442
	0.172691	0.270783	P61019	P61019;Q8WUD1	RAB2A_HUMAN	RAB2A	Ras-related protein Rab-2A	Color2 [DarkGray]	1	4		17.5914	17.8239	18.1397	18.0884	16.4395	18.2148
	0.836314	0.270709	P07437	P07437;Q13885;Q3ZCM7;P04350;P68371;Q9BVA1;Q9BUF5;A6NNZ2	TBB5_HUMAN	TUBB	Tubulin beta chain	Color2 [DarkGray]	1	4		20.2555	20.1622	20.5056	19.8331	20.2093	20.0687
	0.334938	0.269	P08754	P08754	GNAI3_HUMAN	GNAI3	Guanine nucleotide-binding protein G(i) subunit alpha-3	Color2 [DarkGray]	1	4		19.0808	18.7971	19.6094	19.251	18.4626	18.9667
	0.124173	0.263961	O00468	O00468	AGRIN_HUMAN	AGRN	Agrin	Color2 [DarkGray]	1	4		21.5236	20.5752	21.7968	21.3994	19.7108	21.9937
	0.102223	0.262966	Q9BXN1	Q9BXN1	ASPN_HUMAN	ASPN	Asporin	Color2 [DarkGray]	1	4		18.0687	18.8707	18.3324	16.4394	19.4416	18.6018
	0.614879	0.260539	P46940	P46940	IQGA1_HUMAN	IQGAP1	Ras GTPase-activating-like protein IQGAP1	Color2 [DarkGray]	1	4		19.8009	19.9332	19.8531	19.2904	19.5802	19.9348
	1.17068	0.260492	Q15149	Q15149	PLEC_HUMAN	PLEC	Plectin	Color2 [DarkGray]	1	4		20.3374	20.1266	20.4863	20.0536	20.0452	20.07
	0.48272	0.258965	P62280	P62280	RS11_HUMAN	RPS11	40S ribosomal protein S11	Color2 [DarkGray]	1	4		18.3003	18.1253	18.1164	17.843	18.3455	17.5767
	0.15583	0.252073	P49591	P49591	SYSC_HUMAN	SARS1	Serine--tRNA ligase, cytoplasmic	Color2 [DarkGray]	1	4		17.694	17.1371	17.8242	16.274	18.2336	17.3916
	0.251164	0.251415	P12955	P12955	PEPD_HUMAN	PEPD	Xaa-Pro dipeptidase	Color2 [DarkGray]	1	4		19.2842	19.359	19.0684	19.4101	18.2126	19.3347
	0.398158	0.250955	P09211	P09211	GSTP1_HUMAN	GSTP1	Glutathione S-transferase P	Color2 [DarkGray]	1	4		19.345	18.9033	18.7948	18.4468	19.1521	18.6913
	0.177104	0.249036	O95084	O95084	PRS23_HUMAN	PRSS23	Serine protease 23	Color2 [DarkGray]	1	4		19.6736	20.9707	21.1129	19.9219	20.2329	20.8552
	0.246611	0.248978	P60953	P60953	CDC42_HUMAN	CDC42	Cell division control protein 42 homolog	Color2 [DarkGray]	1	4		19.4751	18.7519	19.8691	19.2418	18.6722	19.4351
	0.509495	0.248878	Q02790	Q02790	FKBP4_HUMAN	FKBP4	Peptidyl-prolyl cis-trans isomerase FKBP4	Color2 [DarkGray]	1	4		16.4973	16.3299	16.2528	16.4686	15.7715	16.0933
	0.157333	0.248482	P20774	P20774	MIME_HUMAN	OGN	Mimecan	Color2 [DarkGray]	1	4		18.1601	18.3635	17.9834	16.8522	18.0569	18.8523
	0.211352	0.247863	P63218	P63218	GBG5_HUMAN	GNG5	Guanine nucleotide-binding protein G(I)/G(S)/G(O) subunit gamma-5	Color2 [DarkGray]	1	4		15.5435	16.5006	16.4508	16.4832	15.3345	15.9336
	0.0674691	0.247752	Q9HCB6	Q9HCB6	SPON1_HUMAN	SPON1	Spondin-1	Color2 [DarkGray]	1	4		20.5493	19.3126	17.7313	18.1585	20.9145	17.7769
	0.315844	0.24722	O00148;Q13838	Q13838;O00148	DX39A_HUMAN;DX39B_HUMAN	DDX39A;DDX39B	ATP-dependent RNA helicase DDX39A	Color2 [DarkGray]	1	4		18.7206	17.8997	18.6299	17.8487	18.4972	18.1626
	0.552493	0.246812	P61604	P61604	CH10_HUMAN	HSPE1	10 kDa heat shock protein, mitochondrial	Color2 [DarkGray]	1	4		18.1303	17.8655	17.7358	17.98	17.4613	17.55
	0.234667	0.245642	Q9Y617	Q9Y617	SERC_HUMAN	PSAT1	Phosphoserine aminotransferase	Color2 [DarkGray]	1	4		19.8097	19.7129	20.3422	20.093	18.9861	20.0488
	0.42543	0.244242	O43707	O43707	ACTN4_HUMAN	ACTN4	Alpha-actinin-4	Color2 [DarkGray]	1	4		23.3616	23.0759	23.0837	22.8235	22.6013	23.3637
	0.0610442	0.242868	O43854	O43854	EDIL3_HUMAN	EDIL3	EGF-like repeat and discoidin I-like domain-containing protein 3	Color2 [DarkGray]	1	4		21.4316	20.8204	24.3331	21.8183	20.5427	23.4955
	0.766972	0.239534	P12081	P12081;P49590	HARS1_HUMAN	HARS1	Histidine--tRNA ligase, cytoplasmic	Color2 [DarkGray]	1	4		19.3412	19.1923	18.9071	18.8318	19.0403	18.8499
	0.229291	0.239456	P02452	P02452	CO1A1_HUMAN	COL1A1	Collagen alpha-1(I) chain	Color2 [DarkGray]	1	4		28.7205	29.5555	29.1543	28.2605	29.0944	29.3571
	0.114565	0.238285	P48740	P48740	MASP1_HUMAN	MASP1	Mannan-binding lectin serine protease 1	Color2 [DarkGray]	1	4		20.2875	20.6986	18.9851	18.6506	20.3289	20.2768
	0.210768	0.235561	P01116	P01116;P01112	RASK_HUMAN	KRAS	GTPase KRas	Color2 [DarkGray]	1	4		16.9157	16.4104	17.0192	16.743	15.7937	17.1019
	0.206523	0.234728	O14498	O14498	ISLR_HUMAN	ISLR	Immunoglobulin superfamily containing leucine-rich repeat protein	Color2 [DarkGray]	1	4		21.8835	21.2722	20.6539	21.5332	20.6623	20.91
	0.234978	0.233407	P10412	P16402;P10412;P16403	H14_HUMAN	H1-4	Histone H1.4	Color2 [DarkGray]	1	4		20.9998	20.2723	21.2616	20.6826	20.1388	21.0121
	0.0633394	0.228606	P08572	P08572	CO4A2_HUMAN	COL4A2	Collagen alpha-2(IV) chain	Color2 [DarkGray]	1	4		20.8792	19.7419	22.5769	21.4856	18.973	22.0536
	0.212694	0.227381	P21796	P21796	VDAC1_HUMAN	VDAC1	Voltage-dependent anion-selective channel protein 1	Color2 [DarkGray]	1	4		17.4497	16.6609	16.3264	16.1653	17.022	16.5675
	0.191698	0.226891	P60903	P60903	S10AA_HUMAN	S100A10	Protein S100-A10	Color2 [DarkGray]	1	4		19.6542	20.1213	20.2225	19.4745	19.2443	20.5986
	2.00269	0.224841	P17174	P17174	AATC_HUMAN	GOT1	Aspartate aminotransferase, cytoplasmic	Color2 [DarkGray]	1	4		18.9782	18.9153	18.8609	18.7482	18.6282	18.7034
	0.363391	0.223659	P23396	P23396	RS3_HUMAN	RPS3	40S ribosomal protein S3	Color2 [DarkGray]	1	4		19.2072	18.616	19.3261	18.8776	18.5737	19.0271
	0.388722	0.223221	P61916	P61916	NPC2_HUMAN	NPC2	NPC intracellular cholesterol transporter 2	Color2 [DarkGray]	1	4		18.3694	18.2478	17.6968	17.7771	18.1314	17.7359
	0.379511	0.222564	P11142	P11142;P54652	HSP7C_HUMAN	HSPA8	Heat shock cognate 71 kDa protein	Color2 [DarkGray]	1	4		22.4591	22.0736	22.2549	22.0551	21.652	22.4128
	0.231163	0.222535	Q96AY3	Q96AY3	FKB10_HUMAN	FKBP10	Peptidyl-prolyl cis-trans isomerase FKBP10	Color2 [DarkGray]	1	4		20.264	20.5128	20.1956	19.5547	19.9563	20.7939
	0.317451	0.220906	P34741	P34741	SDC2_HUMAN	SDC2	Syndecan-2	Color2 [DarkGray]	1	4		18.1545	17.3154	18.0809	17.6388	17.4585	17.7908
	0.210193	0.220439	Q16181	Q16181	SEPT7_HUMAN	SEPTIN7	Septin-7	Color2 [DarkGray]	1	4		17.9474	17.4575	17.9331	17.5897	16.8978	18.1892
	0.297658	0.21961	P08473	P08473	NEP_HUMAN	MME	Neprilysin	Color2 [DarkGray]	1	4		19.8372	19.5544	19.7966	20.081	19.1967	19.2515
	0.291752	0.217439	Q12884	Q12884	SEPR_HUMAN	FAP	Prolyl endopeptidase FAP	Color2 [DarkGray]	1	4		19.5875	19.8697	19.7932	19.5914	19.0044	20.0024
	0.569655	0.217197	P35579	P35580;P35579	MYH9_HUMAN	MYH9	Myosin-9	Color2 [DarkGray]	1	4		20.3003	19.9549	20.2409	19.95	19.7189	20.1756
	0.140138	0.216927	O00462	O00462	MANBA_HUMAN	MANBA	Beta-mannosidase	Color2 [DarkGray]	1	4		18.8983	18.1987	19.1463	18.7806	17.5714	19.2405
	0.341596	0.214765	Q92783	Q92783	STAM1_HUMAN	STAM	Signal transducing adapter molecule 1	Color2 [DarkGray]	1	4		17.3688	17.0845	17.3187	17.4559	17.0635	16.6083
	0.323642	0.214424	P09493	P09493	TPM1_HUMAN	TPM1	Tropomyosin alpha-1 chain	Color2 [DarkGray]	1	4		19.7007	19.5483	19.4571	19.8791	19.1086	19.0751
	0.154808	0.21405	P01009	P01009	A1AT_HUMAN	SERPINA1	Alpha-1-antitrypsin	Color2 [DarkGray]	1	4		17.6471	17.7602	17.4212	17.2303	18.3452	16.6109
	0.356473	0.21386	P22413	P22413	ENPP1_HUMAN	ENPP1	Ectonucleotide pyrophosphatase/phosphodiesterase family member 1	Color2 [DarkGray]	1	4		19.2345	19.3213	19.5347	18.7028	19.2568	19.4893
	0.248262	0.213387	O43491	O43491	E41L2_HUMAN	EPB41L2	Band 4.1-like protein 2	Color2 [DarkGray]	1	4		17.992	17.465	18.4733	18.0081	17.4217	17.8602
	0.612683	0.202623	P52565	P52565	GDIR1_HUMAN	ARHGDIA	Rho GDP-dissociation inhibitor 1	Color2 [DarkGray]	1	4		18.8281	19.1604	18.8532	18.8936	18.5468	18.7934
	0.195182	0.200851	O15031	O15031	PLXB2_HUMAN	PLXNB2	Plexin-B2	Color2 [DarkGray]	1	4		18.6537	18.4475	18.9278	18.7858	17.7388	18.9018
	0.440861	0.199368	P07954	P07954	FUMH_HUMAN	FH	Fumarate hydratase, mitochondrial	Color2 [DarkGray]	1	4		19.3904	19.6718	19.3346	19.51	18.9552	19.3336
	0.127896	0.196266	P58397	P58397	ATS12_HUMAN	ADAMTS12	A disintegrin and metalloproteinase with thrombospondin motifs 12	Color2 [DarkGray]	1	4		19.5945	19.361	20.0854	19.7044	18.4922	20.2556
	0.137971	0.196131	Q99829	Q99829	CPNE1_HUMAN	CPNE1	Copine-1	Color2 [DarkGray]	1	4		17.9825	17.4222	18.5709	17.9405	17.0289	18.4178
	0.443353	0.194588	Q15084	Q15084	PDIA6_HUMAN	PDIA6	Protein disulfide-isomerase A6	Color2 [DarkGray]	1	4		18.8973	18.6378	18.6268	18.6372	18.1986	18.7423
	0.68799	0.187317	P09622	P09622	DLDH_HUMAN	DLD	Dihydrolipoyl dehydrogenase, mitochondrial	Color2 [DarkGray]	1	4		17.7409	17.7264	17.3797	17.5027	17.4012	17.3811
	0.0790902	0.187221	P01859	P01859	IGHG2_HUMAN	IGHG2	Immunoglobulin heavy constant gamma 2	Color2 [DarkGray]	1	4		21.1627	21.7469	20.761	20.5827	22.5631	19.9632
	0.153739	0.183054	P26373	P26373	RL13_HUMAN	RPL13	60S ribosomal protein L13	Color2 [DarkGray]	1	4		16.8003	15.9998	16.6122	16.5664	15.5479	16.7488
	0.551624	0.180272	Q13126	Q13126	MTAP_HUMAN	MTAP	S-methyl-5'-thioadenosine phosphorylase	Color2 [DarkGray]	1	4		16.9634	16.8651	16.6436	16.6874	16.4361	16.8077
	0.650843	0.17896	P46926	P46926	GNPI1_HUMAN	GNPDA1	Glucosamine-6-phosphate isomerase 1	Color2 [DarkGray]	1	4		18.8257	18.7755	18.4661	18.409	18.5889	18.5325
	0.183543	0.17842	P55072	P55072	TERA_HUMAN	VCP	Transitional endoplasmic reticulum ATPase	Color2 [DarkGray]	1	4		21.529	20.6938	20.2681	20.6719	20.6562	20.6275
	0.58537	0.176903	Q99497	Q99497	PARK7_HUMAN	PARK7	Parkinson disease protein 7	Color2 [DarkGray]	1	4		20.0577	19.7527	19.6676	19.7586	19.6533	19.5354
	0.346072	0.176304	P14618	P14618	KPYM_HUMAN	PKM	Pyruvate kinase PKM	Color2 [DarkGray]	1	4		23.0744	22.7271	23.1881	22.8704	22.5227	23.0676
	0.072581	0.175609	Q15274	Q15274	NADC_HUMAN	QPRT	Nicotinate-nucleotide pyrophosphorylase [carboxylating]	Color2 [DarkGray]	1	4		17.6938	15.0728	15.2679	15.951	15.906	15.6506
	0.341705	0.175442	Q9NRY6	Q9NRY6	PLS3_HUMAN	PLSCR3	Phospholipid scramblase 3	Color2 [DarkGray]	1	4		21.8318	21.2523	21.8688	21.3987	21.4071	21.6208
	0.178678	0.166991	Q9NZN4	Q9NZN4	EHD2_HUMAN	EHD2	EH domain-containing protein 2	Color2 [DarkGray]	1	4		19.3803	19.3649	19.6708	19.7025	18.6265	19.586
	0.612481	0.165417	P07737	P07737	PROF1_HUMAN	PFN1	Profilin-1	Color2 [DarkGray]	1	4		20.5873	20.5081	20.7096	20.3055	20.3568	20.6464
	0.28343	0.163254	O75882	O75882	ATRN_HUMAN	ATRN	Attractin	Color2 [DarkGray]	1	4		19.7346	20.1439	19.537	19.36	19.8619	19.7037
	0.334493	0.162967	O14495	O14495	PLPP3_HUMAN	PLPP3	Phospholipid phosphatase 3	Color2 [DarkGray]	1	4		17.4513	18.0843	17.5325	17.4705	17.5696	17.5392
	0.0885336	0.162753	P34059	P34059	GALNS_HUMAN	GALNS	N-acetylgalactosamine-6-sulfatase	Color2 [DarkGray]	1	4		18.0645	18.5463	16.4282	17.7389	17.513	17.299
	0.234957	0.162608	P06396	P06396	GELS_HUMAN	GSN	Gelsolin	Color2 [DarkGray]	1	4		20.3275	20.702	20.3313	20.0011	20.1003	20.7716
	0.147009	0.15417	Q16706	Q16706	MA2A1_HUMAN	MAN2A1	Alpha-mannosidase 2	Color2 [DarkGray]	1	4		18.192	18.0254	18.3739	17.5782	18.7892	17.7613
	0.14682	0.150284	P35613	P35613	BASI_HUMAN	BSG	Basigin	Color2 [DarkGray]	1	4		21.2265	20.8086	21.5939	21.5347	20.4887	21.1547
	0.130147	0.149337	O95297	O95297	MPZL1_HUMAN	MPZL1	Myelin protein zero-like protein 1	Color2 [DarkGray]	1	4		18.4114	17.7683	18.8258	18.5102	17.6109	18.4364
	0.158804	0.147236	Q9P273	Q9UKZ4;Q9P273;Q6N022	TEN3_HUMAN	TENM3	Teneurin-3	Color2 [DarkGray]	1	4		20.7985	20.3221	20.8746	21.092	20.0702	20.3913
	0.120046	0.145735	P14209	P14209	CD99_HUMAN	CD99	CD99 antigen	Color2 [DarkGray]	1	4		20.9778	21.7047	21.4181	21.5167	20.4502	21.6964
	0.197579	0.143822	P23284	P23284	PPIB_HUMAN	PPIB	Peptidyl-prolyl cis-trans isomerase B	Color2 [DarkGray]	1	4		21.1246	20.974	20.6998	21.1521	20.3078	20.9071
	0.188703	0.138479	O00299	O00299	CLIC1_HUMAN	CLIC1	Chloride intracellular channel protein 1	Color2 [DarkGray]	1	4		19.3953	19.54	20.1396	19.4026	19.3764	19.8805
	0.19541	0.129916	Q9C0H2	Q9C0H2	TTYH3_HUMAN	TTYH3	Protein tweety homolog 3	Color2 [DarkGray]	1	4		19.0417	19.2934	19.0034	18.9845	18.5689	19.3954
	0.247128	0.125896	Q9Y315	Q9Y315	DEOC_HUMAN	DERA	Deoxyribose-phosphate aldolase	Color2 [DarkGray]	1	4		18.7056	18.6971	18.6234	18.5215	18.2182	18.9088
	0.0519471	0.125778	Q92609	Q92609	TBCD5_HUMAN	TBC1D5	TBC1 domain family member 5	Color2 [DarkGray]	1	4		17.5552	18.0514	19.3937	17.374	17.8153	19.4337
	0.21303	0.121312	P62753	P62753	RS6_HUMAN	RPS6	40S ribosomal protein S6	Color2 [DarkGray]	1	4		18.1298	17.671	18.2093	17.6536	17.8446	18.1479
	0.19572	0.11804	P11717	P11717	MPRI_HUMAN	IGF2R	Cation-independent mannose-6-phosphate receptor	Color2 [DarkGray]	1	4		19.7459	19.9656	20.0007	19.3845	19.842	20.1317
	0.0600356	0.115572	Q9BS26	Q9BS26	ERP44_HUMAN	ERP44	Endoplasmic reticulum resident protein 44	Color2 [DarkGray]	1	4		16.973	16.5412	16.7921	17.6229	15.4047	16.932
	0.179615	0.111192	Q06830	Q06830	PRDX1_HUMAN	PRDX1	Peroxiredoxin-1	Color2 [DarkGray]	1	4		21.8995	22.1068	21.7717	21.5715	22.2418	21.6312
	0.115791	0.11064	P62906	P62906	RL10A_HUMAN	RPL10A	60S ribosomal protein L10a	Color2 [DarkGray]	1	4		20.6254	20.1876	20.4422	20.0272	20.9524	19.9438
	0.171912	0.110125	P18124	P18124	RL7_HUMAN	RPL7	60S ribosomal protein L7	Color2 [DarkGray]	1	4		17.5326	16.868	17.3435	17.325	17.2252	16.8636
	0.265009	0.109759	Q14517	Q14517	FAT1_HUMAN	FAT1	Protocadherin Fat 1	Color2 [DarkGray]	1	4		18.5937	18.8299	18.8914	18.7793	18.3863	18.8201
	0.204054	0.109259	Q15907	P62491;Q15907	RB11B_HUMAN	RAB11B	Ras-related protein Rab-11B	Color2 [DarkGray]	1	4		19.2089	19.0315	19.5407	19.1115	18.9256	19.4163
	0.239119	0.109245	P23526	P23526	SAHH_HUMAN	AHCY	Adenosylhomocysteinase	Color2 [DarkGray]	1	4		20.6057	20.7526	20.731	20.3944	20.9346	20.4326
	0.25793	0.109016	P0DP23;P0DP24;P0DP25	P0DP24;P0DP25;P0DP23	CALM1_HUMAN;CALM2_HUMAN;CALM3_HUMAN	CALM1;CALM2;CALM3	Calmodulin-1	Color2 [DarkGray]	1	4		21.9862	21.9786	22.04	21.9981	21.5653	22.1144
	0.143131	0.105433	P68371	Q3ZCM7;P04350;P68371	TBB4B_HUMAN	TUBB4B	Tubulin beta-4B chain	Color2 [DarkGray]	1	4		18.8748	19.2371	19.0377	18.4835	19.3528	18.997
	0.10979	0.103297	Q92820	Q92820	GGH_HUMAN	GGH	Gamma-glutamyl hydrolase	Color2 [DarkGray]	1	4		19.6337	20.1108	19.0386	19.5127	19.7222	19.2383
	0.139492	0.102835	P15289	P15289	ARSA_HUMAN	ARSA	Arylsulfatase A	Color2 [DarkGray]	1	4		18.4627	18.8281	17.9217	18.1617	18.3942	18.3482
	0.119993	0.100616	P15291	P15291	B4GT1_HUMAN	B4GALT1	Beta-1,4-galactosyltransferase 1	Color2 [DarkGray]	1	4		19.4301	20.0538	20.0071	19.5116	19.4866	20.191
	0.22508	0.100133	P84103	P84103	SRSF3_HUMAN	SRSF3	Serine/arginine-rich splicing factor 3	Color2 [DarkGray]	1	4		17.8696	17.3579	17.3617	17.3703	17.4216	17.497
	0.144028	0.0997893	Q71U36	P68366;P68363;Q71U36;Q9BQE3	TBA1A_HUMAN	TUBA1A	Tubulin alpha-1A chain	Color2 [DarkGray]	1	4		21.2215	20.9429	21.2007	20.6955	21.4924	20.8779
	0.10388	0.0992044	Q01105	P0DME0;Q01105	SET_HUMAN	SET	Protein SET	Color2 [DarkGray]	1	4		20.5092	19.4814	19.4894	19.8059	19.713	19.6634
	0.112155	0.0984157	Q99733	Q99733	NP1L4_HUMAN	NAP1L4	Nucleosome assembly protein 1-like 4	Color2 [DarkGray]	1	4		16.3084	15.5597	15.8947	15.7585	16.2541	15.455
	0.182759	0.0929228	Q7Z7M0	Q7Z7M0	MEGF8_HUMAN	MEGF8	Multiple epidermal growth factor-like domains protein 8	Color2 [DarkGray]	1	4		19.1467	19.5117	19.2552	19.1771	18.9522	19.5056
	0.0238066	0.0897605	P02462	P02462	CO4A1_HUMAN	COL4A1	Collagen alpha-1(IV) chain	Color2 [DarkGray]	1	4		22.6349	20.7733	23.6196	22.6885	20.4424	23.6277
	0.146915	0.0896505	Q9H4G4	Q9H4G4	GAPR1_HUMAN	GLIPR2	Golgi-associated plant pathogenesis-related protein 1	Color2 [DarkGray]	1	4		19.758	19.6913	20.0832	20.0324	19.3862	19.845
	0.0385297	0.0893316	P68366	P68366;P68363	TBA4A_HUMAN	TUBA4A	Tubulin alpha-4A chain	Color2 [DarkGray]	1	4		17.0861	16.3986	15.2911	15.8461	17.3106	15.3511
	0.0612473	0.0887254	Q99873	Q99873	ANM1_HUMAN	PRMT1	Protein arginine N-methyltransferase 1	Color2 [DarkGray]	1	4		18.6159	18.8793	18.1383	18.5104	19.2125	17.6445
	0.246256	0.0879084	O95197	O95197	RTN3_HUMAN	RTN3	Reticulon-3	Color2 [DarkGray]	1	4		18.2084	18.092	18.0707	18.0808	18.243	17.7835
	0.0832111	0.0868587	P61224	P62834;P61224	RAP1B_HUMAN	RAP1B	Ras-related protein Rap-1b	Color2 [DarkGray]	1	4		21.3273	20.9647	21.6466	21.6116	20.6073	21.4591
	0.112647	0.0841732	P28799	P28799	GRN_HUMAN	GRN	Progranulin	Color2 [DarkGray]	1	4		21.2384	21.4697	20.6417	20.891	21.2536	20.9527
	0.068971	0.0841579	P19823	P19823	ITIH2_HUMAN	ITIH2	Inter-alpha-trypsin inhibitor heavy chain H2	Color2 [DarkGray]	1	4		21.5049	22.5182	21.9441	21.8377	21.4058	22.4713
	0.0558823	0.0782585	P02458	P02458	CO2A1_HUMAN	COL2A1	Collagen alpha-1(II) chain	Color2 [DarkGray]	1	4		23.2972	24.4196	23.9183	23.0997	24.0192	24.2815
	0.161903	0.0776895	Q07954	Q07954	LRP1_HUMAN	LRP1	Prolow-density lipoprotein receptor-related protein 1	Color2 [DarkGray]	1	4		21.612	21.8951	21.9428	21.68	21.5174	22.0194
	0.126456	0.0754668	P31939	P31939	PUR9_HUMAN	ATIC	Bifunctional purine biosynthesis protein ATIC	Color2 [DarkGray]	1	4		17.9275	18.1802	18.0869	17.9216	18.3749	17.6716
	0.0622051	0.0736866	Q13740	Q13740	CD166_HUMAN	ALCAM	CD166 antigen	Color2 [DarkGray]	1	4		21.0526	20.2124	21.2615	21.0035	20.2536	21.0484
	0.0935985	0.0728512	Q9H9H4	Q9H9H4	VP37B_HUMAN	VPS37B	Vacuolar protein sorting-associated protein 37B	Color2 [DarkGray]	1	4		17.0562	16.9443	17.6303	17.2056	16.7989	17.4077
	0.0413516	0.0678514	Q16585	Q16585	SGCB_HUMAN	SGCB	Beta-sarcoglycan	Color2 [DarkGray]	1	4		16.8128	15.6282	17.207	16.7927	15.892	16.7598
	0.0668843	0.0634829	Q99715	Q99715	COCA1_HUMAN	COL12A1	Collagen alpha-1(XII) chain	Color2 [DarkGray]	1	4		25.3184	25.44	25.156	25.7135	24.6294	25.381
	0.124052	0.0630862	Q8N5C1	Q8N5C1	CAHM5_HUMAN	CALHM5	Calcium homeostasis modulator protein 5	Color2 [DarkGray]	1	4		17.189	17.2584	17.7349	17.2852	17.236	17.4718
	0.0681754	0.0630296	Q9NR99	Q9NR99	MXRA5_HUMAN	MXRA5	Matrix-remodeling-associated protein 5	Color2 [DarkGray]	1	4		20.8273	20.8935	21.0907	20.3452	20.8487	21.4285
	0.143534	0.0614319	P04632	P04632	CPNS1_HUMAN	CAPNS1	Calpain small subunit 1	Color2 [DarkGray]	1	4		19.5238	19.226	19.6072	19.393	19.2015	19.5783
	0.0768536	0.0606384	P25398	P25398	RS12_HUMAN	RPS12	40S ribosomal protein S12	Color2 [DarkGray]	1	4		17.2138	16.5166	16.7133	16.5213	17.1182	16.6223
	0.0290685	0.0552762	P61026	P61026	RAB10_HUMAN	RAB10	Ras-related protein Rab-10	Color2 [DarkGray]	1	4		17.562	16.6975	18.1635	17.7922	16.4717	17.9933
	0.0474636	0.0545781	Q9H0E2	Q9H0E2	TOLIP_HUMAN	TOLLIP	Toll-interacting protein	Color2 [DarkGray]	1	4		17.7822	17.6375	17.414	18.1588	16.857	17.6542
	0.101091	0.0483418	O95479	O95479	G6PE_HUMAN	H6PD	GDH/6PGL endoplasmic bifunctional protein	Color2 [DarkGray]	1	4		17.1058	17.3459	17.2943	17.4613	16.9234	17.2163
	0.0327343	0.0482235	P02751	P02751	FINC_HUMAN	FN1	Fibronectin	Color2 [DarkGray]	1	4		28.1143	28.5296	28.2898	27.2983	28.7563	28.7345
	0.0340303	0.0434087	Q86VE9	Q86VE9	SERC5_HUMAN	SERINC5	Serine incorporator 5	Color2 [DarkGray]	1	4		18.4758	18.4121	19.475	18.7774	18.279	19.1763
	0.078985	0.0424328	P62834	P62834	RAP1A_HUMAN	RAP1A	Ras-related protein Rap-1A	Color2 [DarkGray]	1	4		18.1698	18.2996	18.7676	18.2652	18.3989	18.4456
	0.0657116	0.0420882	P60842	P60842;Q14240	IF4A1_HUMAN	EIF4A1	Eukaryotic initiation factor 4A-I	Color2 [DarkGray]	1	4		18.8155	18.49	19.1625	18.6025	18.9814	18.7579
	0.227881	0.0380211	P04406	P04406	G3P_HUMAN	GAPDH	Glyceraldehyde-3-phosphate dehydrogenase	Color2 [DarkGray]	1	4		23.2631	23.3163	23.1698	23.141	23.3066	23.1876
	0.0608733	0.0357755	Q96CX2	Q96CX2	KCD12_HUMAN	KCTD12	BTB/POZ domain-containing protein KCTD12	Color2 [DarkGray]	1	4		18.2124	18.653	18.4563	18.5096	18.6126	18.0922
	0.0285553	0.0333449	Q16394	Q16394	EXT1_HUMAN	EXT1	Exostosin-1	Color2 [DarkGray]	1	4		19.807	19.83	19.7375	20.1279	18.9757	20.1708
	0.0534204	0.0324631	P15586	P15586	GNS_HUMAN	GNS	N-acetylglucosamine-6-sulfatase	Color2 [DarkGray]	1	4		18.6145	18.8859	18.1856	18.5681	18.5854	18.435
	0.0304719	0.0269343	P06756	P06756	ITAV_HUMAN	ITGAV	Integrin alpha-V	Color2 [DarkGray]	1	4		19.8839	19.6453	20.3197	20.0904	19.4815	20.1962
	0.0134668	0.0233981	Q14112	Q14112	NID2_HUMAN	NID2	Nidogen-2	Color2 [DarkGray]	1	4		19.5199	18.5984	19.4321	18.9706	18.4153	20.0943
	0.063601	0.0217056	O60701	O60701	UGDH_HUMAN	UGDH	UDP-glucose 6-dehydrogenase	Color2 [DarkGray]	1	4		17.4698	17.3109	17.3807	17.5755	17.2072	17.3137
	0.0281445	0.0210094	P13489	P13489	RINI_HUMAN	RNH1	Ribonuclease inhibitor	Color2 [DarkGray]	1	4		19.0769	18.5732	19.1118	18.6363	19.2453	18.8172
	0.0202681	0.0206013	O95967	O95967	FBLN4_HUMAN	EFEMP2	EGF-containing fibulin-like extracellular matrix protein 2	Color2 [DarkGray]	1	4		19.7952	19.5939	19.4339	19.0219	19.602	20.1372
	0.0124952	0.0205504	O75449;Q9BW62	Q9BW62;O75449	KATL1_HUMAN;KTNA1_HUMAN	KATNA1;KATNAL1	Katanin p60 ATPase-containing subunit A1	Color2 [DarkGray]	1	4		19.1659	20.5159	18.8309	19.656	19.6576	19.1375
	0.0297984	0.0176169	Q07092	Q07092	COGA1_HUMAN	COL16A1	Collagen alpha-1(XVI) chain	Color2 [DarkGray]	1	4		19.9009	20.22	19.5342	19.8328	19.879	19.8905
	0.0199462	0.0175781	P50995	P50995	ANX11_HUMAN	ANXA11	Annexin A11	Color2 [DarkGray]	1	4		20.5022	20.3231	20.9311	20.4947	20.2086	21.0004
	0.0152761	0.0129916	Q14315	Q14315	FLNC_HUMAN	FLNC	Filamin-C	Color2 [DarkGray]	1	4		20.4972	19.6645	20.0617	20.299	19.793	20.0923
	0.0138368	0.0128606	P21333	P21333	FLNA_HUMAN	FLNA	Filamin-A	Color2 [DarkGray]	1	4		22.0821	21.3503	22.0125	22.0987	21.4204	21.8872
	0.00376219	0.0101185	Q05707	Q05707	COEA1_HUMAN	COL14A1	Collagen alpha-1(XIV) chain	Color2 [DarkGray]	1	4		21.6207	21.7484	19.5378	20.0088	21.1099	21.7579
	0.00456634	0.00868416	Q04446	Q04446	GLGB_HUMAN	GBE1	1,4-alpha-glucan-branching enzyme	Color2 [DarkGray]	1	4		17.6638	16.8569	17.7542	18.0582	16.3143	17.8765
	0.00251433	0.00837898	P11166	P11166	GTR1_HUMAN	SLC2A1	Solute carrier family 2, facilitated glucose transporter member 1	Color2 [DarkGray]	1	4		18.1507	17.0215	19.8331	18.5322	16.9904	19.4575
	0.00742561	0.00797208	P01111	P01116;P01111;P01112	RASN_HUMAN	NRAS	GTPase NRas	Color2 [DarkGray]	1	4		18.9787	19.2256	19.6674	19.4948	18.71	19.643
	0.01733	0.00618935	P55786	P55786	PSA_HUMAN	NPEPPS	Puromycin-sensitive aminopeptidase	Color2 [DarkGray]	1	4		18.5043	18.5223	18.5802	18.2967	18.6422	18.6493
	0.0061429	0.00280889	O94979	O94979	SC31A_HUMAN	SEC31A	Protein transport protein Sec31A	Color2 [DarkGray]	1	4		18.5296	18.2194	18.6359	18.4754	18.5935	18.3075
	0.000129832	0.000155131	Q14344	Q14344	GNA13_HUMAN	GNA13	Guanine nucleotide-binding protein subunit alpha-13	Color2 [DarkGray]	1	4		21.9787	21.6893	22.6532	22.3449	21.5787	22.3971
	0.00159915	-0.00286992	Q9NQC3	Q9NQC3	RTN4_HUMAN	RTN4	Reticulon-4	Color2 [DarkGray]	1	4		21.1902	20.0462	21.372	21.1829	20.0538	21.3804
	0.00799716	-0.00461896	P07602	P07602	SAP_HUMAN	PSAP	Prosaposin	Color2 [DarkGray]	1	4		19.1661	19.7137	19.1842	19.3385	19.4747	19.2646
	0.022837	-0.00615692	Q13011	Q13011	ECH1_HUMAN	ECH1	Delta(3,5)-Delta(2,4)-dienoyl-CoA isomerase, mitochondrial	Color2 [DarkGray]	1	4		18.0745	18.257	18.1712	18.0844	18.3185	18.1183
	0.00223784	-0.00819461	P0DPA2	P0DPA2;P0DPA3	VSIG8_HUMAN	VSIG8	V-set and immunoglobulin domain-containing protein 8	Color2 [DarkGray]	1	4		18.6667	16.8958	14.9683	17.096	17.6372	15.8223
	0.00502443	-0.00833448	O00487	O00487	PSDE_HUMAN	PSMD14	26S proteasome non-ATPase regulatory subunit 14	Color2 [DarkGray]	1	4		19.6205	18.6003	20.2869	19.3964	19.9612	19.1751
	0.00441299	-0.00902621	Q15758	Q15758	AAAT_HUMAN	SLC1A5	Neutral amino acid transporter B(0)	Color2 [DarkGray]	1	4		21.7615	21.063	22.4307	22.6871	20.8141	21.7812
	0.0154317	-0.0117982	P10253	P10253	LYAG_HUMAN	GAA	Lysosomal alpha-glucosidase	Color2 [DarkGray]	1	4		20.5559	21.3011	20.7702	20.7251	21.1288	20.8088
	0.0068436	-0.0126794	P08243	P08243	ASNS_HUMAN	ASNS	Asparagine synthetase [glutamine-hydrolyzing]	Color2 [DarkGray]	1	4		16.5132	17.0058	17.3011	16.5435	18.066	16.2487
	0.0175084	-0.0156911	P19623	P19623	SPEE_HUMAN	SRM	Spermidine synthase	Color2 [DarkGray]	1	4		17.415	17.3111	17.5848	16.9045	17.8729	17.5806
	0.0703432	-0.0176207	P13797	P13797	PLST_HUMAN	PLS3	Plastin-3	Color2 [DarkGray]	1	4		19.3026	19.3457	19.1383	19.1661	19.2999	19.3736
	0.0433708	-0.0196037	P31150	P31150	GDIA_HUMAN	GDI1	Rab GDP dissociation inhibitor alpha	Color2 [DarkGray]	1	4		17.6812	17.4412	17.2033	17.5141	17.3249	17.5454
	0.025355	-0.0219886	Q92819	Q92819	HYAS2_HUMAN	HAS2	Hyaluronan synthase 2	Color2 [DarkGray]	1	4		18.7209	18.2898	18.8882	19.1126	18.3994	18.4528
	0.0232487	-0.0226955	Q9Y2A7	Q9Y2A7	NCKP1_HUMAN	NCKAP1	Nck-associated protein 1	Color2 [DarkGray]	1	4		16.1509	16.3762	16.8823	16.7483	16.0042	16.725
	0.0178456	-0.024531	P20340	P20340	RAB6A_HUMAN	RAB6A	Ras-related protein Rab-6A	Color2 [DarkGray]	1	4		19.1324	19.6517	19.1528	19.951	18.5234	19.536
	0.0170387	-0.0261904	P15311	P15311	EZRI_HUMAN	EZR	Ezrin	Color2 [DarkGray]	1	4		17.9114	18.3658	19.1839	18.4535	17.9409	19.1453
	0.0478318	-0.0291316	Q76M96	Q76M96	CCD80_HUMAN	CCDC80	Coiled-coil domain-containing protein 80	Color2 [DarkGray]	1	4		19.165	19.2397	19.4249	19.3403	18.954	19.6227
	0.0340314	-0.029171	P35221	P35221	CTNA1_HUMAN	CTNNA1	Catenin alpha-1	Color2 [DarkGray]	1	4		18.4777	18.3888	18.9039	18.9014	18.1373	18.8193
	0.0303715	-0.0362161	O00391	O00391	QSOX1_HUMAN	QSOX1	Sulfhydryl oxidase 1	Color2 [DarkGray]	1	4		21.0171	21.0689	21.6787	21.4178	20.6481	21.8076
	0.0328615	-0.0364215	P18084	P18084	ITB5_HUMAN	ITGB5	Integrin beta-5	Color2 [DarkGray]	1	4		20.1318	19.6974	20.5832	20.4	19.6304	20.4913
	0.0569777	-0.038475	P22314	P22314	UBA1_HUMAN	UBA1	Ubiquitin-like modifier-activating enzyme 1	Color2 [DarkGray]	1	4		19.6072	19.1648	19.4181	19.1712	19.8159	19.3185
	0.0556416	-0.0394637	Q9Y646	Q9Y646	CBPQ_HUMAN	CPQ	Carboxypeptidase Q	Color2 [DarkGray]	1	4		17.9874	18.7133	18.1604	18.1154	18.4831	18.381
	0.075261	-0.0429713	Q9UBG0	Q9UBG0	MRC2_HUMAN	MRC2	C-type mannose receptor 2	Color2 [DarkGray]	1	4		19.8003	19.769	19.7013	19.7459	19.4862	20.1674
	0.0361934	-0.0464586	Q15286	Q15286	RAB35_HUMAN	RAB35	Ras-related protein Rab-35	Color2 [DarkGray]	1	4		20.5778	20.016	21.1813	20.9203	20.0876	20.9066
	0.0471499	-0.0475419	P04216	P04216	THY1_HUMAN	THY1	Thy-1 membrane glycoprotein	Color2 [DarkGray]	1	4		22.8106	22.0097	23.0277	22.9023	22.3789	22.7094
	0.0575292	-0.0516599	Q04837	Q04837	SSBP_HUMAN	SSBP1	Single-stranded DNA-binding protein, mitochondrial	Color2 [DarkGray]	1	4		16.6725	15.8404	16.3725	16.6058	16.4649	15.9696
	0.0486714	-0.0603193	P62879	P62873;P62879	GBB2_HUMAN	GNB2	Guanine nucleotide-binding protein G(I)/G(S)/G(T) subunit beta-2	Color2 [DarkGray]	1	4		20.3877	19.8856	20.9546	20.7639	19.8858	20.7592
	0.0363313	-0.0604261	Q9ULC3	Q9ULC3	RAB23_HUMAN	RAB23	Ras-related protein Rab-23	Color2 [DarkGray]	1	4		19.4152	18.0543	18.089	19.2571	18.163	18.3196
	0.0775475	-0.0616201	P11047	P11047	LAMC1_HUMAN	LAMC1	Laminin subunit gamma-1	Color2 [DarkGray]	1	4		24.245	23.9111	24.2722	24.0293	23.8779	24.706
	0.0316445	-0.0647205	Q9ULI3	Q9ULI3	HEG1_HUMAN	HEG1	Protein HEG homolog 1	Color2 [DarkGray]	1	4		16.1748	15.8293	17.2618	16.6547	15.4828	17.3225
	0.0660936	-0.065183	P08253	P08253	MMP2_HUMAN	MMP2	72 kDa type IV collagenase	Color2 [DarkGray]	1	4		24.6102	25.0879	25.0773	24.8115	24.5736	25.5857
	0.0845796	-0.0691497	P00441	P00441	SODC_HUMAN	SOD1	Superoxide dismutase [Cu-Zn]	Color2 [DarkGray]	1	4		19.7776	19.6868	19.0251	19.6678	19.7886	19.2405
	0.177491	-0.0692844	P28062	P28062	PSB8_HUMAN	PSMB8	Proteasome subunit beta type-8	Color2 [DarkGray]	1	4		18.1705	18.1428	18.157	18.2624	17.9534	18.4623
	0.059557	-0.0714486	Q9UBI6	Q9UBI6	GBG12_HUMAN	GNG12	Guanine nucleotide-binding protein G(I)/G(S)/G(O) subunit gamma-12	Color2 [DarkGray]	1	4		20.7108	20.3766	21.1676	21.2985	20.1484	21.0226
	0.0804096	-0.0762571	P07942	P07942	LAMB1_HUMAN	LAMB1	Laminin subunit beta-1	Color2 [DarkGray]	1	4		24.8813	24.5488	25.0669	24.6768	24.548	25.5009
	0.170468	-0.079408	P00367	P00367;P49448	DHE3_HUMAN	GLUD1	Glutamate dehydrogenase 1, mitochondrial	Color2 [DarkGray]	1	4		19.2941	19.381	19.0862	19.5573	19.0411	19.4011
	0.100335	-0.0801741	Q8NFI4	Q8NFI4	F10A5_HUMAN	ST13P5	Putative protein FAM10A5	Color2 [DarkGray]	1	4		19.2343	19.705	19.2632	19.0011	19.6538	19.7881
	0.0959533	-0.0819232	Q07020	Q07020	RL18_HUMAN	RPL18	60S ribosomal protein L18	Color2 [DarkGray]	1	4		16.729	16.4336	17.0622	16.8842	16.3712	17.2152
	0.112915	-0.0820605	P06753	P06753	TPM3_HUMAN	TPM3	Tropomyosin alpha-3 chain	Color2 [DarkGray]	1	4		16.8834	17.0735	16.4104	16.8924	17.1629	16.5582
	0.135336	-0.0840995	P68104	P68104;Q5VTE0	EF1A1_HUMAN	EEF1A1	Elongation factor 1-alpha 1	Color2 [DarkGray]	1	4		21.6784	21.3794	21.9847	21.531	22.0399	21.7239
	0.178686	-0.0866381	Q96FQ6	Q96FQ6	S10AG_HUMAN	S100A16	Protein S100-A16	Color2 [DarkGray]	1	4		18.5064	18.5879	18.2635	18.8419	18.3195	18.4564
	0.0339188	-0.0886281	O75084	O75084	FZD7_HUMAN	FZD7	Frizzled-7	Color2 [DarkGray]	1	4		18.3655	17.7138	18.4888	19.0422	16.5817	19.2101
	0.126335	-0.0890036	Q9BR76	Q9BR76	COR1B_HUMAN	CORO1B	Coronin-1B	Color2 [DarkGray]	1	4		16.024	15.7909	16.2991	16.1657	15.7415	16.4737
	0.112072	-0.0892194	P04899	P08754;P11488;P04899;P19087;P63096;A8MTJ3	GNAI2_HUMAN	GNAI2	Guanine nucleotide-binding protein G(i) subunit alpha-2	Color2 [DarkGray]	1	4		20.7122	20.6862	21.2051	21.1138	20.4969	21.2604
	0.100959	-0.0956071	Q08629	Q08629	TICN1_HUMAN	SPOCK1	Testican-1	Color2 [DarkGray]	1	4		19.1472	19.1807	19.4073	19.8098	18.7037	19.5085
	0.158017	-0.100666	Q99816	Q99816	TS101_HUMAN	TSG101	Tumor susceptibility gene 101 protein	Color2 [DarkGray]	1	4		18.3632	18.884	19.1788	18.8926	18.9014	18.9339
	0.243119	-0.101111	P23528	P23528	COF1_HUMAN	CFL1	Cofilin-1	Color2 [DarkGray]	1	4		20.2282	20.2508	20.548	20.5758	20.1878	20.5666
	0.423435	-0.102142	P00505	P00505	AATM_HUMAN	GOT2	Aspartate aminotransferase, mitochondrial	Color2 [DarkGray]	1	4		18.6311	18.5575	18.4366	18.6299	18.7992	18.5026
	0.118159	-0.102334	P09668	P09668	CATH_HUMAN	CTSH	Pro-cathepsin H	Color2 [DarkGray]	1	4		18.3168	18.7028	18.2726	18.2865	19.0999	18.2129
	0.265848	-0.104263	O95865	O95865	DDAH2_HUMAN	DDAH2	N(G),N(G)-dimethylarginine dimethylaminohydrolase 2	Color2 [DarkGray]	1	4		19.0856	18.7479	19.0558	19.2878	18.9097	19.0046
	0.14716	-0.10484	Q99584	Q99584	S10AD_HUMAN	S100A13	Protein S100-A13	Color2 [DarkGray]	1	4		19.73	19.8906	19.7297	19.9967	19.3944	20.2737
	0.082272	-0.108125	P33176	P33176	KINH_HUMAN	KIF5B	Kinesin-1 heavy chain	Color2 [DarkGray]	1	4		15.795	14.6512	16.0297	15.228	15.7863	15.7859
	0.139729	-0.111024	Q9UKK9	Q9UKK9	NUDT5_HUMAN	NUDT5	ADP-sugar pyrophosphatase	Color2 [DarkGray]	1	4		18.339	18.3587	18.0985	18.345	18.8796	17.9048
	0.126524	-0.111899	Q9HCY8	Q9HCY8	S10AE_HUMAN	S100A14	Protein S100-A14	Color2 [DarkGray]	1	4		19.2699	19.7221	18.9287	19.4793	19.7808	18.9962
	0.100457	-0.11322	P28300	P28300	LYOX_HUMAN	LOX	Protein-lysine 6-oxidase	Color2 [DarkGray]	1	4		18.6042	18.1901	18.383	18.3739	17.9119	19.2313
	0.414328	-0.114175	P30041	P30041	PRDX6_HUMAN	PRDX6	Peroxiredoxin-6	Color2 [DarkGray]	1	4		20.818	20.5951	20.8975	20.8282	20.793	21.032
	0.11874	-0.114407	P26639	P26639	SYTC_HUMAN	TARS1	Threonine--tRNA ligase 1, cytoplasmic	Color2 [DarkGray]	1	4		19.5586	19.5657	19.1563	19.1174	20.1773	19.3291
	0.0234345	-0.117294	P02671	P02671	FIBA_HUMAN	FGA	Fibrinogen alpha chain	Color2 [DarkGray]	1	4		15.915	20.5376	15.5388	17.3432	18.2991	16.701
	0.311959	-0.120342	Q5JWF2	Q5JWF2	GNAS1_HUMAN	GNAS	Guanine nucleotide-binding protein G(s) subunit alpha isoforms XLas	Color2 [DarkGray]	1	4		19.2252	18.9766	19.4937	19.4378	19.2636	19.3551
	0.402052	-0.121094	P61970	P61970	NTF2_HUMAN	NUTF2	Nuclear transport factor 2	Color2 [DarkGray]	1	4		18.5891	18.2607	18.3105	18.5672	18.6	18.3563
	0.133297	-0.121733	Q13813	Q13813	SPTN1_HUMAN	SPTAN1	Spectrin alpha chain, non-erythrocytic 1	Color2 [DarkGray]	1	4		20.2317	20.5088	21.0375	20.5795	20.3842	21.1794
	0.336129	-0.122384	P0CG47;P0CG48;P62979;P62987	P0CG47;P0CG48;P62979;P62987	RL40_HUMAN;RS27A_HUMAN;UBB_HUMAN;UBC_HUMAN	RPS27A;UBA52;UBB;UBC	Polyubiquitin-B	Color2 [DarkGray]	1	4		24.7378	24.6659	24.8794	25.1452	24.6849	24.8202
	0.239224	-0.122626	O75131	O75131	CPNE3_HUMAN	CPNE3	Copine-3	Color2 [DarkGray]	1	4		19.0386	18.9782	18.487	18.869	18.8433	19.1593
	0.252533	-0.122908	P30048	P30048	PRDX3_HUMAN	PRDX3	Thioredoxin-dependent peroxide reductase, mitochondrial	Color2 [DarkGray]	1	4		17.7909	17.9143	17.9736	18.0812	17.667	18.2994
	0.19304	-0.129715	Q01628	Q01628;Q01629;P13164	IFM3_HUMAN	IFITM3	Interferon-induced transmembrane protein 3	Color2 [DarkGray]	1	4		19.4809	19.293	19.1195	19.3027	19.0964	19.8834
	0.121775	-0.130237	P31151	P31151;Q86SG5	S10A7_HUMAN	S100A7	Protein S100-A7	Color2 [DarkGray]	1	4		20.9246	21.4627	22.0024	21.8292	21.8295	21.1216
	0.2305	-0.133833	P46782	P46782	RS5_HUMAN	RPS5	40S ribosomal protein S5	Color2 [DarkGray]	1	4		16.4992	16.579	16.4457	17.0827	16.4931	16.3496
	0.22851	-0.138266	P51148	P51148	RAB5C_HUMAN	RAB5C	Ras-related protein Rab-5C	Color2 [DarkGray]	1	4		18.8717	18.8388	19.1239	19.3649	18.6514	19.233
	0.37016	-0.139614	P35555	P35555;P35556	FBN1_HUMAN	FBN1	Fibrillin-1	Color2 [DarkGray]	1	4		24.217	24.0293	23.8253	23.9446	24.252	24.2938
	0.245309	-0.140622	Q6UXH9	Q6UXH9	PAMR1_HUMAN	PAMR1	Inactive serine protease PAMR1	Color2 [DarkGray]	1	4		19.0674	18.8609	18.5121	19.0248	19.1861	18.6513
	0.201881	-0.144672	P07355	P07355;A6NMY6	ANXA2_HUMAN	ANXA2	Annexin A2	Color2 [DarkGray]	1	4		22.8976	22.6457	23.271	23.022	22.7564	23.47
	0.294302	-0.146	O75695	O75695	XRP2_HUMAN	RP2	Protein XRP2	Color2 [DarkGray]	1	4		18.0102	17.718	18.2965	18.3349	17.9497	18.1782
	0.154702	-0.146448	P16035	P16035	TIMP2_HUMAN	TIMP2	Metalloproteinase inhibitor 2	Color2 [DarkGray]	1	4		23.9919	24.503	24.5713	24.3112	24.0987	25.0956
	0.159969	-0.148448	P54709	P54709	AT1B3_HUMAN	ATP1B3	Sodium/potassium-transporting ATPase subunit beta-3	Color2 [DarkGray]	1	4		18.5911	18.2386	18.9273	18.834	18.1965	19.1718
	0.38265	-0.150225	P07686	P07686	HEXB_HUMAN	HEXB	Beta-hexosaminidase subunit beta	Color2 [DarkGray]	1	4		19.9887	20.2387	19.6902	20.0878	20.0666	20.2138
	0.0678086	-0.156111	P19652	P19652	A1AG2_HUMAN	ORM2	Alpha-1-acid glycoprotein 2	Color2 [DarkGray]	1	4		17.1681	17.9146	16.6017	18.6885	17.2096	16.2546
	0.155645	-0.157744	P62070	P62070	RRAS2_HUMAN	RRAS2	Ras-related protein R-Ras2	Color2 [DarkGray]	1	4		17.0249	16.7253	17.8157	17.4936	16.9599	17.5857
	0.0541133	-0.157909	P41222	P41222	PTGDS_HUMAN	PTGDS	Prostaglandin-H2 D-isomerase	Color2 [DarkGray]	1	4		17.6159	17.9428	20.4542	19.6291	18.051	18.8065
	0.0676294	-0.158298	Q14532	Q14532	K1H2_HUMAN	KRT32	Keratin, type I cuticular Ha2	Color2 [DarkGray]	1	4		20.6915	19.1754	18.1845	19.4654	20.1679	18.893
	0.242482	-0.159264	P13611	P13611	CSPG2_HUMAN	VCAN	Versican core protein	Color2 [DarkGray]	1	4		26.1816	26.5641	25.7722	26.4635	26.088	26.4443
	0.149797	-0.164252	P53634	P53634	CATC_HUMAN	CTSC	Dipeptidyl peptidase 1	Color2 [DarkGray]	1	4		17.6552	18.5269	17.3325	17.9595	18.3671	17.6806
	0.19516	-0.165553	Q8NHP8	Q8NHP8	PLBL2_HUMAN	PLBD2	Putative phospholipase B-like 2	Color2 [DarkGray]	1	4		19.1099	19.5747	18.479	19.191	19.358	19.1113
	0.1674	-0.17021	P05023	P05023;P13637;P20648;P50993;Q13733;P54707	AT1A1_HUMAN	ATP1A1	Sodium/potassium-transporting ATPase subunit alpha-1	Color2 [DarkGray]	1	4		20.2383	19.5221	20.4365	20.4355	19.7118	20.5602
	0.297305	-0.174438	P13497	P13497	BMP1_HUMAN	BMP1	Bone morphogenetic protein 1	Color2 [DarkGray]	1	4		19.0929	19.1639	19.1913	19.1779	19.0076	19.7859
	0.209046	-0.175052	P62857	P62857	RS28_HUMAN	RPS28	40S ribosomal protein S28	Color2 [DarkGray]	1	4		17.7428	17.1804	16.6451	17.3743	17.4784	17.2408
	0.169655	-0.178211	A1L4H1	A1L4H1	SRCRL_HUMAN	SSC5D	Soluble scavenger receptor cysteine-rich domain-containing protein SSC5D	Color2 [DarkGray]	1	4		22.7662	23.2775	22.2094	22.5187	22.8882	23.3808
	1.14751	-0.180877	P11413	P11413	G6PD_HUMAN	G6PD	Glucose-6-phosphate 1-dehydrogenase	Color2 [DarkGray]	1	4		19.483	19.3492	19.4437	19.7305	19.5568	19.5312
	0.222256	-0.18546	P49189	P49189	AL9A1_HUMAN	ALDH9A1	4-trimethylaminobutyraldehyde dehydrogenase	Color2 [DarkGray]	1	4		17.8654	18.0474	17.9187	17.8241	18.7712	17.7925
	0.156004	-0.185908	A0A075B6K5;P80748	A0A075B6K5;A0A075B6K2;P80748	LV321_HUMAN;LV39_HUMAN	IGLV3-21;IGLV3-9	Immunoglobulin lambda variable 3-9	Color2 [DarkGray]	1	4		15.8658	16.2098	15.9909	16.921	16.2821	15.4211
	0.350874	-0.187012	P62826	P62826	RAN_HUMAN	RAN	GTP-binding nuclear protein Ran	Color2 [DarkGray]	1	4		20.7862	20.0869	20.5426	20.8246	20.5549	20.5973
	0.126073	-0.187662	Q03692	Q03692	COAA1_HUMAN	COL10A1	Collagen alpha-1(X) chain	Color2 [DarkGray]	1	4		18.6694	20.3512	19.7467	19.368	19.7792	20.1831
	0.316496	-0.187736	P24534	P24534	EF1B_HUMAN	EEF1B2	Elongation factor 1-beta	Color2 [DarkGray]	1	4		18.5412	18.572	18.8859	18.9428	19.1766	18.443
	0.412186	-0.187782	Q8TCZ2	Q8TCZ2	C99L2_HUMAN	CD99L2	CD99 antigen-like protein 2	Color2 [DarkGray]	1	4		17.3571	17.6804	17.9832	17.7231	17.94	17.921
	0.270534	-0.187789	P04083	P04083	ANXA1_HUMAN	ANXA1	Annexin A1	Color2 [DarkGray]	1	4		20.7156	20.8248	21.0706	21.106	20.5903	21.4781
	0.582692	-0.188296	Q07960	Q07960	RHG01_HUMAN	ARHGAP1	Rho GTPase-activating protein 1	Color2 [DarkGray]	1	4		18.2701	18.4666	18.1469	18.6656	18.4976	18.2854
	0.157195	-0.18987	P60033	P60033	CD81_HUMAN	CD81	CD81 antigen	Color2 [DarkGray]	1	4		22.0254	21.4882	22.5291	22.5665	21.5282	22.5176
	0.18849	-0.192684	Q96S97	Q96S97	MYADM_HUMAN	MYADM	Myeloid-associated differentiation marker	Color2 [DarkGray]	1	4		19.5772	19.0678	19.9527	20.2188	19.7586	19.1983
	0.233456	-0.192981	P05155	P05155	IC1_HUMAN	SERPING1	Plasma protease C1 inhibitor	Color2 [DarkGray]	1	4		19.6484	19.5954	19.4033	20.2326	19.8416	19.1518
	0.107621	-0.193965	O60814;P57053;P58876;P62807;Q5QNW6;Q93079;Q99877;Q99879;Q99880	P57053;Q99879;Q16778;Q5QNW6;O60814;P62807;P23527;Q99877;Q99880;P06899;P33778;P58876;Q8N257;Q93079	H2B1C_HUMAN;H2B1D_HUMAN;H2B1H_HUMAN;H2B1K_HUMAN;H2B1L_HUMAN;H2B1M_HUMAN;H2B1N_HUMAN;H2B2F_HUMAN;H2BFS_HUMAN	H2BC10;H2BC12;H2BC12L;H2BC13;H2BC14;H2BC15;H2BC18;H2BC5;H2BC9	Histone H2B type 1-K	Color2 [DarkGray]	1	4		23.276	21.7757	22.4467	23.6323	22.4352	22.0127
	0.0952775	-0.197427	Q6V0I7	Q6V0I7	FAT4_HUMAN	FAT4	Protocadherin Fat 4	Color2 [DarkGray]	1	4		15.651	16.3507	15.3926	15.891	17.2277	14.8679
	0.249622	-0.198741	P06702	P06702	S10A9_HUMAN	S100A9	Protein S100-A9	Color2 [DarkGray]	1	4		20.222	21.0168	20.4519	21.0139	20.9258	20.3472
	0.506358	-0.202257	O60664	O60664	PLIN3_HUMAN	PLIN3	Perilipin-3	Color2 [DarkGray]	1	4		17.8483	17.5473	17.7735	18.1532	17.9792	17.6435
	0.336388	-0.20831	O14786	O14786	NRP1_HUMAN	NRP1	Neuropilin-1	Color2 [DarkGray]	1	4		19.5426	19.3988	20.071	20.1185	19.5928	19.9261
	0.368985	-0.211852	Q9Y3B8	Q9Y3B8	ORN_HUMAN	REXO2	Oligoribonuclease, mitochondrial	Color2 [DarkGray]	1	4		17.5166	17.8666	17.4906	17.7296	18.2369	17.5428
	0.645907	-0.21703	P02786	P02786	TFR1_HUMAN	TFRC	Transferrin receptor protein 1	Color2 [DarkGray]	1	4		19.6354	19.7591	19.6353	20.1099	19.6154	19.9556
	0.250359	-0.218239	Q13867	Q13867	BLMH_HUMAN	BLMH	Bleomycin hydrolase	Color2 [DarkGray]	1	4		22.3927	22.7487	21.9837	22.5854	23.057	22.1373
	0.125555	-0.219156	Q8N6Q3	Q8N6Q3	CD177_HUMAN	CD177	CD177 antigen	Color2 [DarkGray]	1	4		16.2601	16.9647	15.9862	16.5116	15.6979	17.6589
	0.189222	-0.223303	P36957	P36957	ODO2_HUMAN	DLST	Dihydrolipoyllysine-residue succinyltransferase component of 2-oxoglutarate dehydrogenase complex, mitochondrial	Color2 [DarkGray]	1	4		22.9925	22.9721	22.4305	22.852	23.8052	22.4077
	0.258086	-0.227456	P29992	P29992;P50148	GNA11_HUMAN	GNA11	Guanine nucleotide-binding protein subunit alpha-11	Color2 [DarkGray]	1	4		18.6131	18.3132	19.3899	19.0866	18.7225	19.1894
	0.346905	-0.228154	O00159	O00159	MYO1C_HUMAN	MYO1C	Unconventional myosin-Ic	Color2 [DarkGray]	1	4		18.888	18.9599	19.6476	19.6249	19.1934	19.3618
	0.0900052	-0.229785	P26022	P26022	PTX3_HUMAN	PTX3	Pentraxin-related protein PTX3	Color2 [DarkGray]	1	4		21.4939	22.7363	23.892	22.4539	22.2496	24.1081
	0.404903	-0.230764	P29144	P29144	TPP2_HUMAN	TPP2	Tripeptidyl-peptidase 2	Color2 [DarkGray]	1	4		17.7399	18.2694	18.1453	18.3304	18.5693	17.9472
	1.31616	-0.239001	Q96TA1	Q96TA1	NIBA2_HUMAN	NIBAN2	Protein Niban 2	Color2 [DarkGray]	1	4		17.9745	17.8975	18.0607	18.1862	18.1121	18.3515
	0.519751	-0.240023	Q9UJ70	Q9UJ70	NAGK_HUMAN	NAGK	N-acetyl-D-glucosamine kinase	Color2 [DarkGray]	1	4		17.642	17.5119	17.357	17.6844	18.0902	17.4565
	0.0593686	-0.240131	Q7Z7G0	Q7Z7G0	TARSH_HUMAN	ABI3BP	Target of Nesh-SH3	Color2 [DarkGray]	1	4		19.762	21.9759	23.5197	20.5127	21.9091	23.5562
	0.242781	-0.2436	Q92629	Q92629	SGCD_HUMAN	SGCD	Delta-sarcoglycan	Color2 [DarkGray]	1	4		18.9373	18.5205	19.4355	19.6307	18.6408	19.3526
	0.113223	-0.245169	P62805	P62805	H4_HUMAN	H4C16	Histone H4	Color2 [DarkGray]	1	4		22.4027	20.8509	22.4818	23.3142	21.598	21.5587
	0.297971	-0.247141	P27487	P27487	DPP4_HUMAN	DPP4	Dipeptidyl peptidase 4	Color2 [DarkGray]	1	4		17.6275	17.6519	16.9611	17.3639	17.4622	18.1557
	0.294137	-0.249954	P35222	P35222	CTNB1_HUMAN	CTNNB1	Catenin beta-1	Color2 [DarkGray]	1	4		18.7667	17.8872	18.896	18.9957	18.5302	18.774
	0.206033	-0.259702	O00629	O00629	IMA3_HUMAN	KPNA4	Importin subunit alpha-3	Color2 [DarkGray]	1	4		15.1992	14.6348	15.8237	15.6552	15.9697	14.8118
	1.28802	-0.259921	P62269	P62269	RS18_HUMAN	RPS18	40S ribosomal protein S18	Color2 [DarkGray]	1	4		18.2982	18.4554	18.1639	18.5922	18.6236	18.4816
	0.127757	-0.263565	P20933	P20933	ASPG_HUMAN	AGA	N(4)-(beta-N-acetylglucosaminyl)-L-asparaginase	Color2 [DarkGray]	1	4		16.7809	19.0708	17.4987	18.3291	18.4409	17.3711
	0.276374	-0.267968	P25815	P25815	S100P_HUMAN	S100P	Protein S100-P	Color2 [DarkGray]	1	4		17.22	18.153	17.4862	17.6396	18.4334	17.5901
	0.791776	-0.268471	P22626	P22626	ROA2_HUMAN	HNRNPA2B1	Heterogeneous nuclear ribonucleoproteins A2/B1	Color2 [DarkGray]	1	4		17.9823	18.1393	17.9899	18.139	18.6008	18.1771
	0.65977	-0.271011	O75369	O75369	FLNB_HUMAN	FLNB	Filamin-B	Color2 [DarkGray]	1	4		18.9958	18.9534	19.4223	19.2116	19.3797	19.5932
	0.729584	-0.271776	P62913	P62913	RL11_HUMAN	RPL11	60S ribosomal protein L11	Color2 [DarkGray]	1	4		17.7126	18.2707	18.1524	18.3274	18.3395	18.2842
	0.530354	-0.273211	P29317	P54753;P29320;P29323;Q15375;P54762;P29317;Q9UF33;P54760;Q06187;P29322;P54756	EPHA2_HUMAN	EPHA2	Ephrin type-A receptor 2	Color2 [DarkGray]	1	4		18.3774	18.1638	18.6891	18.772	18.3584	18.9195
	0.311304	-0.273769	P20930	P20930	FILA_HUMAN	FLG	Filaggrin	Color2 [DarkGray]	1	4		19.4218	19.562	19.8144	19.9848	20.3986	19.236
	1.11359	-0.275368	P61204;P84077	P61204;P84077	ARF1_HUMAN;ARF3_HUMAN	ARF1;ARF3	ADP-ribosylation factor 3	Color2 [DarkGray]	1	4		18.8756	19.1089	19.1836	19.4201	19.3812	19.193
	0.59913	-0.275545	P20073	P20073	ANXA7_HUMAN	ANXA7	Annexin A7	Color2 [DarkGray]	1	4		18.6466	18.5888	19.1308	18.9253	18.9789	19.2887
	0.33723	-0.275651	P61225	P61225	RAP2B_HUMAN	RAP2B	Ras-related protein Rap-2b	Color2 [DarkGray]	1	4		18.5493	18.6079	19.0257	19.2842	18.399	19.3268
	0.245166	-0.279738	P49862	P49862	KLK7_HUMAN	KLK7	Kallikrein-7	Color2 [DarkGray]	1	4		18.2815	18.9089	18.1449	18.7772	19.3636	18.0338
	0.368537	-0.281335	P12268	P12268	IMDH2_HUMAN	IMPDH2	Inosine-5'-monophosphate dehydrogenase 2	Color2 [DarkGray]	1	4		17.1334	17.3937	18.0639	17.967	17.9734	17.4946
	0.208074	-0.282248	P41250	P41250	GARS_HUMAN	GARS1	Glycine--tRNA ligase	Color2 [DarkGray]	1	4		18.3759	17.3418	18.8773	18.8159	17.9532	18.6725
	0.161484	-0.285791	Q9P121	Q14982;Q9P121	NTRI_HUMAN	NTM	Neurotrimin	Color2 [DarkGray]	1	4		17.5002	16.4682	18.3169	17.9364	16.9466	18.2597
	0.622503	-0.292048	P84095	P84095	RHOG_HUMAN	RHOG	Rho-related GTP-binding protein RhoG	Color2 [DarkGray]	1	4		18.9633	18.7525	19.376	19.5083	19.1455	19.3142
	1.2085	-0.297483	Q09666	Q09666	AHNK_HUMAN	AHNAK	Neuroblast differentiation-associated protein AHNAK	Color2 [DarkGray]	1	4		20.3477	20.2447	20.5883	20.7104	20.5877	20.775
	0.129724	-0.298518	O15427	O15427	MOT4_HUMAN	SLC16A3	Monocarboxylate transporter 4	Color2 [DarkGray]	1	4		20.1001	18.5516	20.5246	20.7706	18.8465	20.4547
	0.390356	-0.298555	Q16378	Q16378	PROL4_HUMAN	PRR4	Proline-rich protein 4	Color2 [DarkGray]	1	4		19.0691	19.4445	18.7355	19.8537	19.2838	19.0072
	0.766852	-0.301093	O60568	O60568	PLOD3_HUMAN	PLOD3	Multifunctional procollagen lysine hydroxylase and glycosyltransferase LH3	Color2 [DarkGray]	1	4		19.7528	19.9951	19.5492	19.9937	19.8933	20.3135
	0.223237	-0.301178	Q7L9L4	Q7L9L4;Q9H8S9	MOB1B_HUMAN	MOB1B	MOB kinase activator 1B	Color2 [DarkGray]	1	4		17.6954	17.014	18.2819	18.2254	17.2192	18.4503
	0.376883	-0.301579	Q01995	Q01995	TAGL_HUMAN	TAGLN	Transgelin	Color2 [DarkGray]	1	4		19.6828	19.1447	19.2385	20.1568	19.1458	19.6681
	0.313102	-0.307131	Q6UWP8	Q6UWP8	SBSN_HUMAN	SBSN	Suprabasin	Color2 [DarkGray]	1	4		18.5349	19.233	18.2422	19.1759	19.3175	18.4381
	0.80711	-0.307205	P00749	P00749	UROK_HUMAN	PLAU	Urokinase-type plasminogen activator	Color2 [DarkGray]	1	4		17.0995	17.2738	17.3925	17.6422	17.7804	17.2647
	0.297022	-0.314675	Q01082	Q01082	SPTB2_HUMAN	SPTBN1	Spectrin beta chain, non-erythrocytic 1	Color2 [DarkGray]	1	4		18.9226	18.7726	19.941	19.389	19.2271	19.9641
	0.317801	-0.317198	Q08722	Q08722	CD47_HUMAN	CD47	Leukocyte surface antigen CD47	Color2 [DarkGray]	1	4		18.9088	18.6971	19.5817	19.4739	18.8023	19.8629
	0.564798	-0.31818	P81605	P81605	DCD_HUMAN	DCD	Dermcidin	Color2 [DarkGray]	1	4		25.3876	25.6831	25.7335	25.9521	26.2934	25.5133
	0.166097	-0.319876	P04908;P0C0S8;P20671;Q16777;Q6FI13;Q7L7L0;Q93077;Q96KK5;Q99878;Q9BTM1	P0C0S8;Q6FI13;P04908;P0C0S5;P20671;Q9BTM1;Q96QV6;Q8IUE6;Q7L7L0;Q99878;Q71UI9;P16104;Q93077;Q96KK5;Q16777	H2A1B_HUMAN;H2A1C_HUMAN;H2A1D_HUMAN;H2A1H_HUMAN;H2A1J_HUMAN;H2A1_HUMAN;H2A2A_HUMAN;H2A2C_HUMAN;H2A3_HUMAN;H2AJ_HUMAN	H2AC12;H2AC14;H2AC17;H2AC19;H2AC20;H2AC25;H2AC6;H2AC7;H2AC8;H2AJ	Histone H2A type 1-B/E	Color2 [DarkGray]	1	4		23.375	21.9137	23.3177	24.2749	22.5429	22.7483
	0.109712	-0.322498	P00533	P00533	EGFR_HUMAN	EGFR	Epidermal growth factor receptor	Color2 [DarkGray]	1	4		16.5932	16.7019	17.593	18.7058	15.3193	17.8306
	0.59342	-0.323184	Q969P0	Q969P0	IGSF8_HUMAN	IGSF8	Immunoglobulin superfamily member 8	Color2 [DarkGray]	1	4		18.5573	18.5523	19.1322	19.3377	18.8225	19.0511
	0.602216	-0.323273	P06703	P06703	S10A6_HUMAN	S100A6	Protein S100-A6	Color2 [DarkGray]	1	4		21.3101	21.1541	21.7026	21.4212	21.6845	22.0309
	0.350785	-0.325402	P08174	P08174	DAF_HUMAN	CD55	Complement decay-accelerating factor	Color2 [DarkGray]	1	4		17.2756	16.7246	17.6179	17.7369	16.9699	17.8875
	0.290635	-0.334371	Q96DR8	Q96DR8	MUCL1_HUMAN	MUCL1	Mucin-like protein 1	Color2 [DarkGray]	1	4		20.1958	21.3094	20.4479	20.939	21.5626	20.4546
	0.283848	-0.335905	P35609	P35609	ACTN2_HUMAN	ACTN2	Alpha-actinin-2	Color2 [DarkGray]	1	4		16.6019	16.1485	16.0093	16.7929	15.7419	17.2326
	0.78248	-0.341108	Q93063	Q93063	EXT2_HUMAN	EXT2	Exostosin-2	Color2 [DarkGray]	1	4		18.9747	18.8526	18.8229	19.3129	18.8503	19.5104
	0.22298	-0.344901	Q9P2E9	Q9P2E9	RRBP1_HUMAN	RRBP1	Ribosome-binding protein 1	Color2 [DarkGray]	1	4		17.2907	17.709	17.0134	18.5401	17.9018	16.606
	0.259747	-0.345245	O14907	O14907	TX1B3_HUMAN	TAX1BP3	Tax1-binding protein 3	Color2 [DarkGray]	1	4		16.6617	15.5336	16.8199	17.3227	16.1584	16.5698
	0.320525	-0.34739	P08758	P08758	ANXA5_HUMAN	ANXA5	Annexin A5	Color2 [DarkGray]	1	4		23.7918	23.1628	23.6812	24.2749	23.0932	24.3098
	0.34697	-0.352659	Q6UVK1	Q6UVK1	CSPG4_HUMAN	CSPG4	Chondroitin sulfate proteoglycan 4	Color2 [DarkGray]	1	4		19.0921	18.9584	19.9926	19.3198	19.5621	20.2192
	0.557036	-0.355076	O00560	O00560	SDCB1_HUMAN	SDCBP	Syntenin-1	Color2 [DarkGray]	1	4		21.5285	21.7457	22.0717	22.1461	21.7267	22.5385
	0.930658	-0.360799	P37802	P37802	TAGL2_HUMAN	TAGLN2	Transgelin-2	Color2 [DarkGray]	1	4		19.7502	19.8412	20.1496	20.3417	20.4673	20.0144
	1.97961	-0.365322	P04004	P04004	VTNC_HUMAN	VTN	Vitronectin	Color2 [DarkGray]	1	4		19.3147	19.444	19.3961	19.8388	19.6098	19.8022
	0.602972	-0.365452	Q6Q759	Q6Q759	SPG17_HUMAN	SPAG17	Sperm-associated antigen 17	Color2 [DarkGray]	1	4		22.2765	22.6268	22.2603	22.8816	23.0964	22.2819
	0.231544	-0.371934	P33527	P33527	MRP1_HUMAN	ABCC1	Multidrug resistance-associated protein 1	Color2 [DarkGray]	1	4		16.4375	16.6089	16.9819	17.6425	15.8296	17.6721
	0.736357	-0.375308	P08962	P08962	CD63_HUMAN	CD63	CD63 antigen	Color2 [DarkGray]	1	4		23.6396	23.7226	23.5769	24.3197	23.5696	24.1756
	0.593753	-0.377618	P04062	P04062	GBA1_HUMAN	GBA1	Lysosomal acid glucosylceramidase	Color2 [DarkGray]	1	4		16.8459	17.6614	17.0715	17.8573	17.4861	17.3682
	1.21439	-0.379303	Q15836	Q15836;P63027	VAMP3_HUMAN	VAMP3	Vesicle-associated membrane protein 3	Color2 [DarkGray]	1	4		17.9769	18.4256	18.2168	18.6944	18.6044	18.4583
	0.485202	-0.381264	P16070	P16070	CD44_HUMAN	CD44	CD44 antigen	Color2 [DarkGray]	1	4		21.455	20.8597	21.9238	21.9722	21.4993	21.9107
	0.397342	-0.381819	P13987	P13987	CD59_HUMAN	CD59	CD59 glycoprotein	Color2 [DarkGray]	1	4		21.6705	20.8608	21.9463	21.8867	21.4477	22.2886
	0.592821	-0.387068	Q7Z7M9	Q7Z7M9	GALT5_HUMAN	GALNT5	Polypeptide N-acetylgalactosaminyltransferase 5	Color2 [DarkGray]	1	4		18.8231	19.1198	18.359	19.0691	19.518	18.8761
	0.78496	-0.389652	O43504	O43504	LTOR5_HUMAN	LAMTOR5	Ragulator complex protein LAMTOR5	Color2 [DarkGray]	1	4		15.8959	16.1462	15.9779	16.5123	15.9765	16.7003
	0.507289	-0.392063	O60716	O60716	CTND1_HUMAN	CTNND1	Catenin delta-1	Color2 [DarkGray]	1	4		16.986	17.0829	18.0046	17.9397	17.6407	17.6693
	0.378569	-0.405139	E9PAV3	E9PAV3	NACAM_HUMAN	NACA	Nascent polypeptide-associated complex subunit alpha, muscle-specific form	Color2 [DarkGray]	1	4		17.9061	16.8751	16.5627	17.9043	17.3521	17.3029
	0.691908	-0.406782	Q92542	Q92542	NICA_HUMAN	NCSTN	Nicastrin	Color2 [DarkGray]	1	4		17.7114	18.0033	18.5446	18.4407	18.3346	18.7044
	0.669362	-0.410996	P30825	P30825;P52569	CTR1_HUMAN	SLC7A1	High affinity cationic amino acid transporter 1	Color2 [DarkGray]	1	4		18.8013	18.2845	19.2472	19.1738	19.2174	19.1747
	0.268852	-0.412637	P47929	P47929	LEG7_HUMAN	LGALS7B	Galectin-7	Color2 [DarkGray]	1	4		19.6	20.3766	19.8535	20.3523	21.345	19.3706
	0.245554	-0.414505	P39059	P39059	COFA1_HUMAN	COL15A1	Collagen alpha-1(XV) chain	Color2 [DarkGray]	1	4		20.0588	20.1503	19.1265	20.7301	20.8181	19.0309
	0.156445	-0.417189	Q08380	Q08380	LG3BP_HUMAN	LGALS3BP	Galectin-3-binding protein	Color2 [DarkGray]	1	4		24.2811	23.5448	25.7704	25.1654	23.549	26.1335
	0.321515	-0.42144	P43007	P43007	SATT_HUMAN	SLC1A4	Neutral amino acid transporter A	Color2 [DarkGray]	1	4		19.6314	19.4581	20.5585	21.0014	19.5649	20.346
	0.234964	-0.426453	Q9ULF5	Q9ULF5	S39AA_HUMAN	SLC39A10	Zinc transporter ZIP10	Color2 [DarkGray]	1	4		15.5421	14.0316	16.0812	16.1994	14.9589	15.7759
	0.212525	-0.42883	Q9NQW7	Q9NQW7	XPP1_HUMAN	XPNPEP1	Xaa-Pro aminopeptidase 1	Color2 [DarkGray]	1	4		15.893	14.902	15.0883	17.1374	15.2647	14.7677
	0.270815	-0.438958	Q9NSB4	Q9NSB4	KRT82_HUMAN	KRT82	Keratin, type II cuticular Hb2	Color2 [DarkGray]	1	4		20.2863	19.59	18.4063	19.9918	20.3948	19.2129
	0.528311	-0.439947	P78539	P78539	SRPX_HUMAN	SRPX	Sushi repeat-containing protein SRPX	Color2 [DarkGray]	1	4		19.212	18.3245	19.2054	18.9812	19.3446	19.736
	0.311699	-0.440106	Q14699	Q14699	RFTN1_HUMAN	RFTN1	Raftlin	Color2 [DarkGray]	1	4		17.3677	16.7962	17.7026	18.4035	16.7236	18.0595
	0.47839	-0.445066	P02794	P02794	FRIH_HUMAN	FTH1	Ferritin heavy chain	Color2 [DarkGray]	1	4		18.4637	19.4403	18.8408	19.0879	19.9335	19.0586
	0.328553	-0.453861	P14735	P14735	IDE_HUMAN	IDE	Insulin-degrading enzyme	Color2 [DarkGray]	1	4		21.4198	21.9102	21.765	22.0451	23.1529	21.2586
	0.423622	-0.453951	Q04760	Q04760	LGUL_HUMAN	GLO1	Lactoylglutathione lyase	Color2 [DarkGray]	1	4		20.6341	20.8085	20.1688	21.3294	21.4793	20.1646
	1.08213	-0.455934	P09525	P09525	ANXA4_HUMAN	ANXA4	Annexin A4	Color2 [DarkGray]	1	4		18.7307	18.6121	19.0742	19.3253	18.9909	19.4686
	0.539092	-0.458876	P08648	P08648	ITA5_HUMAN	ITGA5	Integrin alpha-5	Color2 [DarkGray]	1	4		20.2535	19.9372	20.6641	21.2679	20.1909	20.7726
	0.531392	-0.458988	P00491	P00491	PNPH_HUMAN	PNP	Purine nucleoside phosphorylase	Color2 [DarkGray]	1	4		18.4064	19.1162	18.4006	18.9985	19.6581	18.6436
	1.42931	-0.459226	O95302	O95302	FKBP9_HUMAN	FKBP9	Peptidyl-prolyl cis-trans isomerase FKBP9	Color2 [DarkGray]	1	4		19.3248	19.2425	19.1524	19.6333	19.4947	19.9694
	0.446936	-0.460033	P61201	P61201	CSN2_HUMAN	COPS2	COP9 signalosome complex subunit 2	Color2 [DarkGray]	1	4		19.1519	19.0402	19.2318	20.1246	19.9505	18.7289
	0.632659	-0.461192	P04792	P04792	HSPB1_HUMAN	HSPB1	Heat shock protein beta-1	Color2 [DarkGray]	1	4		20.1029	20.0524	20.3205	20.6048	21.178	20.0767
	0.63717	-0.465916	P42765	P42765	THIM_HUMAN	ACAA2	3-ketoacyl-CoA thiolase, mitochondrial	Color2 [DarkGray]	1	4		17.9627	17.3616	17.3473	17.6217	18.5103	17.9375
	0.397949	-0.468174	A8MUX0	A8MUX0	KR161_HUMAN	KRTAP16-1	Keratin-associated protein 16-1	Color2 [DarkGray]	1	4		18.1518	18.7375	17.887	18.3873	19.5799	18.2136
	0.588408	-0.472734	Q13591	Q13591	SEM5A_HUMAN	SEMA5A	Semaphorin-5A	Color2 [DarkGray]	1	4		17.3662	18.3722	18.0515	18.3296	18.0957	18.7827
	0.867846	-0.475262	P10155	P10155	RO60_HUMAN	RO60	RNA-binding protein RO60	Color2 [DarkGray]	1	4		18.6037	18.8453	18.5672	18.6933	19.5059	19.2428
	0.953209	-0.475564	P07858	P07858	CATB_HUMAN	CTSB	Cathepsin B	Color2 [DarkGray]	1	4		20.2979	20.2051	19.6433	20.5954	20.6742	20.3034
	0.693614	-0.477249	O14828	O14828	SCAM3_HUMAN	SCAMP3	Secretory carrier-associated membrane protein 3	Color2 [DarkGray]	1	4		18.0386	17.9831	18.1132	19.039	17.9636	18.5641
	0.620873	-0.478491	O43175	O43175	SERA_HUMAN	PHGDH	D-3-phosphoglycerate dehydrogenase	Color2 [DarkGray]	1	4		18.8376	19.3821	19.3014	19.4628	20.2437	19.2501
	0.567435	-0.48816	P33764	P33764	S10A3_HUMAN	S100A3	Protein S100-A3	Color2 [DarkGray]	1	4		17.5934	17.5623	16.9501	17.4145	18.4782	17.6776
	0.397648	-0.49721	P27658	P27658	CO8A1_HUMAN	COL8A1	Collagen alpha-1(VIII) chain	Color2 [DarkGray]	1	4		19.9522	20.6391	20.3884	20.1349	21.7698	20.5666
	0.596192	-0.506873	Q6P158	Q6P158	DHX57_HUMAN	DHX57	Putative ATP-dependent RNA helicase DHX57	Color2 [DarkGray]	1	4		18.6578	19.0192	18.384	19.5106	19.5425	18.5285
	0.571411	-0.516627	P26447	P26447	S10A4_HUMAN	S100A4	Protein S100-A4	Color2 [DarkGray]	1	4		17.4414	18.4191	17.9501	17.9134	18.889	18.5581
	1.55702	-0.51709	P17301	P17301	ITA2_HUMAN	ITGA2	Integrin alpha-2	Color2 [DarkGray]	1	4		18.8359	18.8703	18.6278	19.5601	19.1471	19.1781
	0.75392	-0.51886	P54802	P54802	ANAG_HUMAN	NAGLU	Alpha-N-acetylglucosaminidase	Color2 [DarkGray]	1	4		17.8402	18.4952	17.4834	18.5949	18.2394	18.5411
	0.392086	-0.520881	Q13219	Q13219	PAPP1_HUMAN	PAPPA	Pappalysin-1	Color2 [DarkGray]	1	4		19.842	18.5499	20.3236	20.2891	19.7248	20.2642
	0.71594	-0.522293	Q9NZT1	Q9NZT1	CALL5_HUMAN	CALML5	Calmodulin-like protein 5	Color2 [DarkGray]	1	4		22.019	22.4866	22.3448	23.0728	23.1441	22.2004
	0.488498	-0.526524	P35052	P35052	GPC1_HUMAN	GPC1	Glypican-1	Color2 [DarkGray]	1	4		18.3788	18.0679	19.156	19.0774	18.4638	19.6411
	1.40761	-0.528782	P07384	P07384	CAN1_HUMAN	CAPN1	Calpain-1 catalytic subunit	Color2 [DarkGray]	1	4		18.8545	19.1852	18.7623	19.5033	19.6455	19.2395
	0.778578	-0.530495	P06454	P06454	PTMA_HUMAN	PTMA	Prothymosin alpha	Color2 [DarkGray]	1	4		16.4746	16.1403	16.4926	17.4344	16.8377	16.4269
	0.965403	-0.531256	P27708	P27708	PYR1_HUMAN	CAD	CAD protein	Color2 [DarkGray]	1	4		18.7283	18.7022	19.4639	19.3701	19.5786	19.5395
	0.799747	-0.532026	Q9Y4K0	Q9Y4K0	LOXL2_HUMAN	LOXL2	Lysyl oxidase homolog 2	Color2 [DarkGray]	1	4		18.8455	19.1726	18.9737	19.6212	18.9833	19.9833
	0.278115	-0.535631	Q10588	Q10588	BST1_HUMAN	BST1	ADP-ribosyl cyclase/cyclic ADP-ribose hydrolase 2	Color2 [DarkGray]	1	4		17.1331	17.1962	17.9783	18.1438	16.6387	19.132
	0.939721	-0.536079	P0DMV8;P0DMV9	P0DMV8;P0DMV9;P34931	HS71A_HUMAN;HS71B_HUMAN	HSPA1A;HSPA1B	Heat shock 70 kDa protein 1A	Color2 [DarkGray]	1	4		19.5427	19.873	19.2468	19.8038	20.4656	20.0013
	0.130701	-0.53755	P10321	P10321	HLAC_HUMAN	HLA-C	HLA class I histocompatibility antigen, C alpha chain	Color2 [DarkGray]	1	4		18.9149	19.0662	15.1459	19.3549	18.6933	16.6914
	0.740652	-0.538968	P50281	P50281	MMP14_HUMAN	MMP14	Matrix metalloproteinase-14	Color2 [DarkGray]	1	4		19.0943	18.7544	19.2879	19.8522	18.995	19.9062
	0.571374	-0.542808	P31947	P31947	1433S_HUMAN	SFN	14-3-3 protein sigma	Color2 [DarkGray]	1	4		18.4974	18.7439	18.0718	18.9092	19.6614	18.371
	0.816491	-0.548278	P61626	P61626	LYSC_HUMAN	LYZ	Lysozyme C	Color2 [DarkGray]	1	4		21.0377	21.6939	20.6268	21.6667	21.6839	21.6526
	1.18985	-0.549082	Q99536	Q99536	VAT1_HUMAN	VAT1	Synaptic vesicle membrane protein VAT-1 homolog	Color2 [DarkGray]	1	4		19.4174	19.075	19.3264	20.1876	19.5418	19.7367
	0.923006	-0.549861	Q01844	Q01844	EWS_HUMAN	EWSR1	RNA-binding protein EWS	Color2 [DarkGray]	1	4		16.1124	15.7802	15.8086	16.1913	16.9647	16.1949
	0.65178	-0.556236	Q8NE79	Q8NE79	POPD1_HUMAN	BVES	Blood vessel epicardial substance	Color2 [DarkGray]	1	4		17.4649	17.8347	17.1485	18.6797	17.8632	17.5739
	0.412066	-0.557422	P22531	P22531;Q9BYE4;P22532;P35325;P35326	SPR2E_HUMAN	SPRR2E	Small proline-rich protein 2E	Color2 [DarkGray]	1	4		19.5548	20.5642	20.1105	20.2111	21.6213	20.0695
	0.73366	-0.559378	P21589	P21589	5NTD_HUMAN	NT5E	5'-nucleotidase	Color2 [DarkGray]	1	4		21.3374	21.3255	22.1519	22.2135	21.7655	22.5139
	0.612933	-0.565613	Q96QA5	Q96QA5	GSDMA_HUMAN	GSDMA	Gasdermin-A	Color2 [DarkGray]	1	4		19.0579	19.9095	19.2135	20.1089	20.425	19.3438
	1.36205	-0.568587	Q86Y82	Q86Y82	STX12_HUMAN	STX12	Syntaxin-12	Color2 [DarkGray]	1	4		17.4761	17.5176	17.7149	18.497	17.923	17.9944
	0.747338	-0.568983	P50454	P50454	SERPH_HUMAN	SERPINH1	Serpin H1	Color2 [DarkGray]	1	4		20.9594	20.3626	20.0595	21.4541	20.6699	20.9644
	0.701423	-0.573139	P32929	P32929	CGL_HUMAN	CTH	Cystathionine gamma-lyase	Color2 [DarkGray]	1	4		17.7094	18.397	17.7409	18.8081	18.8318	17.927
	0.96266	-0.58137	P62241	P62241	RS8_HUMAN	RPS8	40S ribosomal protein S8	Color2 [DarkGray]	1	4		17.5441	17.8696	17.7216	18.3848	18.7024	17.7923
	0.426146	-0.581786	Q4LDE5	Q4LDE5	SVEP1_HUMAN	SVEP1	Sushi, von Willebrand factor type A, EGF and pentraxin domain-containing protein 1	Color2 [DarkGray]	1	4		19.4186	17.649	18.2533	18.8502	18.6737	19.5424
	0.163811	-0.599987	P10124	P10124	SRGN_HUMAN	SRGN	Serglycin	Color2 [DarkGray]	1	4		18.0599	18.1832	21.101	18.8006	18.7194	21.624
	0.657084	-0.602911	P02656	P02656	APOC3_HUMAN	APOC3	Apolipoprotein C-III	Color2 [DarkGray]	1	4		18.1946	18.8442	17.988	19.3087	19.2312	18.2957
	0.436496	-0.60778	Q9Y4F1	Q9Y4F1	FARP1_HUMAN	FARP1	FERM, ARHGEF and pleckstrin domain-containing protein 1	Color2 [DarkGray]	1	4		16.2216	15.7632	16.5992	17.7419	15.852	16.8133
	1.22508	-0.610701	P04439	P17693;P13747;P01889;P01893;P04439	HLAA_HUMAN	HLA-A	HLA class I histocompatibility antigen, A alpha chain	Color2 [DarkGray]	1	4		18.9413	18.9649	19.291	20.0613	19.6074	19.3605
	0.383789	-0.614085	P08779	P08779	K1C16_HUMAN	KRT16	Keratin, type I cytoskeletal 16	Color2 [DarkGray]	1	4		21.6851	22.5553	21.4277	22.9302	23.2248	21.3553
	0.317398	-0.615941	P21926	P21926	CD9_HUMAN	CD9	CD9 antigen	Color2 [DarkGray]	1	4		19.5881	19.8101	21.5867	20.4747	20.4519	21.9061
	0.385015	-0.619347	P08195	P08195	4F2_HUMAN	SLC3A2	4F2 cell-surface antigen heavy chain	Color2 [DarkGray]	1	4		19.8423	19.2078	20.917	21.1564	19.6991	20.9695
	0.938882	-0.621069	P63244	P63244	RACK1_HUMAN	RACK1	Receptor of activated protein C kinase 1	Color2 [DarkGray]	1	4		18.4758	18.4158	18.3983	19.5672	19.0856	18.5003
	0.613913	-0.622581	P04040	P04040	CATA_HUMAN	CAT	Catalase	Color2 [DarkGray]	1	4		20.5703	20.892	19.8576	21.2584	21.5239	20.4054
	0.969253	-0.624828	Q7Z2V1	Q7Z2V1	TNT_HUMAN	C16orf82	Protein TNT	Color2 [DarkGray]	1	4		18.7784	19.6137	18.9339	20.0261	19.6968	19.4776
	0.558128	-0.627062	P11234	P11234	RALB_HUMAN	RALB	Ras-related protein Ral-B	Color2 [DarkGray]	1	4		16.3807	16.1235	16.5755	17.8367	16.1726	16.9516
	0.659306	-0.632086	Q9BYJ1	Q9BYJ1	LOXE3_HUMAN	ALOXE3	Hydroperoxide isomerase ALOXE3	Color2 [DarkGray]	1	4		15.8323	16.8448	15.7218	16.7272	17.2098	16.3582
	0.82507	-0.635314	P35268	P35268	RL22_HUMAN	RPL22	60S ribosomal protein L22	Color2 [DarkGray]	1	4		18.6958	18.8806	18.7018	19.4244	19.9884	18.7714
	0.809059	-0.636053	P05109	P05109	S10A8_HUMAN	S100A8	Protein S100-A8	Color2 [DarkGray]	1	4		19.5176	20.3127	20.0235	20.7754	20.9497	20.0369
	0.908459	-0.638224	Q16881	Q16881	TRXR1_HUMAN	TXNRD1	Thioredoxin reductase 1, cytoplasmic	Color2 [DarkGray]	1	4		19.2594	18.8801	18.8445	20.1922	19.1661	19.5404
	0.773392	-0.639968	Q53RT3	Q53RT3	APRV1_HUMAN	ASPRV1	Retroviral-like aspartic protease 1	Color2 [DarkGray]	1	4		16.9542	17.6538	17.3435	17.6144	18.6029	17.6541
	2.39779	-0.642668	O15400	O15400	STX7_HUMAN	STX7	Syntaxin-7	Color2 [DarkGray]	1	4		17.431	17.1792	17.4252	18.0378	17.8511	18.0743
	2.85981	-0.646465	Q9UHA4	Q9UHA4	LTOR3_HUMAN	LAMTOR3	Ragulator complex protein LAMTOR3	Color2 [DarkGray]	1	4		17.5241	17.7237	17.5854	18.1462	18.2965	18.3299
	1.2153	-0.64848	Q9GZZ8	Q9GZZ8	LACRT_HUMAN	LACRT	Extracellular glycoprotein lacritin	Color2 [DarkGray]	1	4		18.6281	18.9019	18.1744	19.1374	19.4773	19.0352
	1.27155	-0.650248	P61106	P61106	RAB14_HUMAN	RAB14	Ras-related protein Rab-14	Color2 [DarkGray]	1	4		16.9811	17.2595	17.1919	17.5715	18.2439	17.5677
	1.80236	-0.654565	Q03405	Q03405	UPAR_HUMAN	PLAUR	Urokinase plasminogen activator surface receptor	Color2 [DarkGray]	1	4		18.1371	18.4183	18.0493	19.0797	18.6765	18.8122
	1.05799	-0.655502	P10619	P10619	PPGB_HUMAN	CTSA	Lysosomal protective protein	Color2 [DarkGray]	1	4		17.7399	18.0413	17.4074	18.2304	18.8309	18.0938
	0.524514	-0.659856	P59665;P59666	P59666;P59665	DEF1_HUMAN;DEF3_HUMAN	DEFA1B;DEFA3	Neutrophil defensin 1	Color2 [DarkGray]	1	4		17.2052	18.487	17.1291	18.4375	18.7422	17.6212
	1.09988	-0.660389	Q6GTS8	Q6GTS8	P20D1_HUMAN	PM20D1	N-fatty-acyl-amino acid synthase/hydrolase PM20D1	Color2 [DarkGray]	1	4		18.4383	18.9699	18.4266	19.3159	19.6261	18.8741
	1.03801	-0.66712	P07339	P07339	CATD_HUMAN	CTSD	Cathepsin D	Color2 [DarkGray]	1	4		20.9787	21.3998	20.8679	21.9213	22.0784	21.248
	1.09363	-0.669653	P04179	P04179	SODM_HUMAN	SOD2	Superoxide dismutase [Mn], mitochondrial	Color2 [DarkGray]	1	4		16.1034	16.9229	17.0052	17.3476	17.3386	17.3543
	0.42914	-0.673091	P68431;P84243;Q71DI3	Q5TEC6;P84243;P68431;Q71DI3;Q16695;Q6NXT2	H31_HUMAN;H32_HUMAN;H33_HUMAN	H3-3B;H3C12;H3C13	Histone H3.1	Color2 [DarkGray]	1	4		22.0531	20.7392	22.1891	23.2997	21.7633	21.9376
	1.03886	-0.683203	P29508	P48594;P29508	SPB3_HUMAN	SERPINB3	Serpin B3	Color2 [DarkGray]	1	4		19.6342	20.2901	19.7528	20.5265	21.0029	20.1973
	0.640485	-0.686038	Q6ZVX7	Q6ZVX7	FBX50_HUMAN	NCCRP1	F-box only protein 50	Color2 [DarkGray]	1	4		20.7937	21.5518	20.605	21.8676	22.2189	20.9221
	0.18536	-0.687685	Q9BXJ4	Q9BXJ4	C1QT3_HUMAN	C1QTNF3	Complement C1q tumor necrosis factor-related protein 3	Color2 [DarkGray]	1	4		19.906	16.7487	15.0962	17.8631	17.7809	18.17
	1.41178	-0.688482	P24821	P24821	TENA_HUMAN	TNC	Tenascin	Color2 [DarkGray]	1	4		19.6609	19.6103	19.0704	20.1194	19.9259	20.3617
	1.05166	-0.689462	Q7L5L3	Q7L5L3	GDPD3_HUMAN	GDPD3	Lysophospholipase D GDPD3	Color2 [DarkGray]	1	4		17.389	17.9861	17.2458	18.3661	18.5029	17.8203
	0.447175	-0.694063	Q9UKP4	Q9UKP4	ATS7_HUMAN	ADAMTS7	A disintegrin and metalloproteinase with thrombospondin motifs 7	Color2 [DarkGray]	1	4		16.2581	16.9079	17.3084	17.6914	16.4161	18.449
	2.91281	-0.697081	Q6IAA8	Q6IAA8	LTOR1_HUMAN	LAMTOR1	Ragulator complex protein LAMTOR1	Color2 [DarkGray]	1	4		17.8649	17.9375	17.9798	18.7022	18.4676	18.7036
	1.06319	-0.698826	Q13641	Q13641	TPBG_HUMAN	TPBG	Trophoblast glycoprotein	Color2 [DarkGray]	1	4		17.7195	17.7507	18.4116	18.8047	18.2438	18.9297
	0.717351	-0.699363	Q6NUJ1	Q6NUJ1	SAPL1_HUMAN	PSAPL1	Proactivator polypeptide-like 1	Color2 [DarkGray]	1	4		16.3797	17.5213	16.5688	17.7166	17.8654	16.9858
	0.764298	-0.701967	Q5D862	Q5D862	FILA2_HUMAN	FLG2	Filaggrin-2	Color2 [DarkGray]	1	4		21.6546	22.233	21.444	22.7345	22.9173	21.7858
	0.664703	-0.704865	Q9NZ08	Q9NZ08	ERAP1_HUMAN	ERAP1	Endoplasmic reticulum aminopeptidase 1	Color2 [DarkGray]	1	4		20.4568	21.4334	20.3758	21.3014	22.1121	20.9672
	0.714276	-0.710716	P32119	P32119	PRDX2_HUMAN	PRDX2	Peroxiredoxin-2	Color2 [DarkGray]	1	4		19.149	19.5697	19.0095	19.9763	20.6733	19.2107
	1.32263	-0.710997	O14817	O14817	TSN4_HUMAN	TSPAN4	Tetraspanin-4	Color2 [DarkGray]	1	4		20.2057	19.8858	20.6153	20.9783	20.6951	21.1664
	0.32811	-0.712981	Q86YZ3	Q86YZ3	HORN_HUMAN	HRNR	Hornerin	Color2 [DarkGray]	1	4		20.5176	21.3034	19.585	21.3292	22.3889	19.8269
	0.75941	-0.713485	Q5T749	Q5T749	KPRP_HUMAN	KPRP	Keratinocyte proline-rich protein	Color2 [DarkGray]	1	4		21.3406	22.1894	21.076	22.4278	22.6039	21.7148
	1.65913	-0.730168	P60981	P60981	DEST_HUMAN	DSTN	Destrin	Color2 [DarkGray]	1	4		17.4522	18.1036	17.7252	18.4881	18.6081	18.3753
	0.832291	-0.730288	P04080	P04080	CYTB_HUMAN	CSTB	Cystatin-B	Color2 [DarkGray]	1	4		18.7757	19.024	18.3407	19.5379	18.7881	20.0053
	0.658356	-0.733641	Q14956	Q14956	GPNMB_HUMAN	GPNMB	Transmembrane glycoprotein NMB	Color2 [DarkGray]	1	4		18.0935	18.6923	17.6658	19.2671	19.3155	18.0699
	0.381486	-0.737412	Q9ULE4	Q9ULE4	F184B_HUMAN	FAM184B	Protein FAM184B	Color2 [DarkGray]	1	4		18.5827	19.6124	18.0272	20.0247	20.2582	18.1515
	0.411868	-0.745696	Q01650	Q01650	LAT1_HUMAN	SLC7A5	Large neutral amino acids transporter small subunit 1	Color2 [DarkGray]	1	4		19.4438	18.8103	20.708	20.9659	19.3404	20.8928
	0.67408	-0.746188	Q96DA0	Q96DA0	ZG16B_HUMAN	ZG16B	Zymogen granule protein 16 homolog B	Color2 [DarkGray]	1	4		16.603	18.1994	16.8854	18.092	18.0647	17.7697
	0.513771	-0.751798	P25445	P25445	TNR6_HUMAN	FAS	Tumor necrosis factor receptor superfamily member 6	Color2 [DarkGray]	1	4		15.4142	14.2983	16.1397	16.0989	16.6141	15.3946
	0.917595	-0.752827	P17900	P17900	SAP3_HUMAN	GM2A	Ganglioside GM2 activator	Color2 [DarkGray]	1	4		18.5276	19.1925	18.5909	19.6287	20.0158	18.925
	0.628062	-0.760279	O60637	O60637	TSN3_HUMAN	TSPAN3	Tetraspanin-3	Color2 [DarkGray]	1	4		17.4552	16.9639	17.5099	18.3197	17.0768	18.8132
	0.505028	-0.765257	Q8N257	Q6DN03;Q16778;P23527;P06899;Q6DRA6;P33778;Q8N257	H2B3B_HUMAN	H2BC26	Histone H2B type 3-B	Color2 [DarkGray]	1	4		18.4243	17.3632	18.9085	19.9566	18.5732	18.462
	1.11469	-0.766836	P31944	P31944	CASPE_HUMAN	CASP14	Caspase-14	Color2 [DarkGray]	1	4		20.7199	21.0923	20.5048	21.7711	21.8536	20.9928
	0.536761	-0.766891	Q14574	Q14574	DSC3_HUMAN	DSC3	Desmocollin-3	Color2 [DarkGray]	1	4		18.6941	19.8625	18.5804	19.8947	20.5979	18.9451
	0.555727	-0.771139	Q01469	Q01469	FABP5_HUMAN	FABP5	Fatty acid-binding protein 5	Color2 [DarkGray]	1	4		19.8126	20.5618	19.5979	21.0279	21.5375	19.7204
	0.780026	-0.771964	Q9BZQ8	Q9BZQ8	NIBA1_HUMAN	NIBAN1	Protein Niban 1	Color2 [DarkGray]	1	4		15.5366	15.6706	16.6438	17.1819	16.1747	16.8104
	0.368212	-0.772575	Q16832	Q16832	DDR2_HUMAN	DDR2	Discoidin domain-containing receptor 2	Color2 [DarkGray]	1	4		15.916	16.2403	17.3827	17.7737	15.8015	18.2815
	1.30376	-0.773195	O95980	O95980	RECK_HUMAN	RECK	Reversion-inducing cysteine-rich protein with Kazal motifs	Color2 [DarkGray]	1	4		18.0753	17.4977	17.9902	18.7647	18.2122	18.9059
	0.893548	-0.773281	P25705	P25705	ATPA_HUMAN	ATP5F1A	ATP synthase subunit alpha, mitochondrial	Color2 [DarkGray]	1	4		23.1921	23.8351	23.0953	24.5262	24.4262	23.49
	0.907379	-0.778021	Q9UPN3	Q9UPN3	MACF1_HUMAN	MACF1	Microtubule-actin cross-linking factor 1, isoforms 1/2/3/4/5	Color2 [DarkGray]	1	4		20.0393	20.8789	20.1219	21.4221	21.4232	20.5289
	1.45958	-0.785845	Q9NZM1	Q9NZM1	MYOF_HUMAN	MYOF	Myoferlin	Color2 [DarkGray]	1	4		18.2169	18.175	18.4807	19.2761	18.6163	19.3377
	0.911613	-0.788663	Q08188	Q08188	TGM3_HUMAN	TGM3	Protein-glutamine gamma-glutamyltransferase E	Color2 [DarkGray]	1	4		19.0229	19.7106	19.2945	20.303	20.6348	19.4562
	1.68389	-0.800726	Q14254	Q14254	FLOT2_HUMAN	FLOT2	Flotillin-2	Color2 [DarkGray]	1	4		17.8076	18.335	18.4142	19.1612	18.9901	18.8078
	1.17943	-0.801707	P10301	P10301;P62070	RRAS_HUMAN	RRAS	Ras-related protein R-Ras	Color2 [DarkGray]	1	4		17.9166	17.8069	18.695	19.2159	18.6799	18.9277
	0.881229	-0.805722	P25311	P25311	ZA2G_HUMAN	AZGP1	Zinc-alpha-2-glycoprotein	Color2 [DarkGray]	1	4		21.8558	22.4887	21.6224	23.0648	23.1967	22.1226
	1.11642	-0.808975	Q7Z794	Q7Z794	K2C1B_HUMAN	KRT77	Keratin, type II cytoskeletal 1b	Color2 [DarkGray]	1	4		22.6035	23.1211	22.2893	23.7099	23.7293	23.0016
	1.33539	-0.810459	P05090	P05090	APOD_HUMAN	APOD	Apolipoprotein D	Color2 [DarkGray]	1	4		20.5901	21.0002	20.549	21.6804	21.8466	21.0436
	1.3132	-0.813211	P23634	P23634	AT2B4_HUMAN	ATP2B4	Plasma membrane calcium-transporting ATPase 4	Color2 [DarkGray]	1	4		18.2541	18.2204	19.0197	19.4341	19.0583	19.4414
	0.506698	-0.821276	Q8WVV4	Q8WVV4	POF1B_HUMAN	POF1B	Protein POF1B	Color2 [DarkGray]	1	4		18.0247	19.1024	18.7059	19.3816	20.5579	18.3574
	0.623862	-0.824083	Q8IWA5	Q8IWA5	CTL2_HUMAN	SLC44A2	Choline transporter-like protein 2	Color2 [DarkGray]	1	4		17.9258	16.8437	18.481	18.8883	17.877	18.9575
	0.733477	-0.824829	Q9UL16	Q9UL16	CFA45_HUMAN	CFAP45	Cilia- and flagella-associated protein 45	Color2 [DarkGray]	1	4		19.0146	19.8538	18.8519	20.4504	20.5016	19.2428
	0.825023	-0.832462	P42357	P42357	HUTH_HUMAN	HAL	Histidine ammonia-lyase	Color2 [DarkGray]	1	4		18.9796	19.7175	18.6359	20.0155	20.4962	19.3188
	0.933497	-0.833387	P05556	P05556	ITB1_HUMAN	ITGB1	Integrin beta-1	Color2 [DarkGray]	1	4		20.5607	19.9825	20.9459	21.6905	20.7136	21.585
	0.978961	-0.843521	Q9UGM3	Q9UGM3	DMBT1_HUMAN	DMBT1	Deleted in malignant brain tumors 1 protein	Color2 [DarkGray]	1	4		17.1085	17.4099	16.4596	18.1288	18.1248	17.255
	0.999243	-0.845959	O14936	O14936	CSKP_HUMAN	CASK	Peripheral plasma membrane protein CASK	Color2 [DarkGray]	1	4		17.7162	18.1817	17.8909	19.0363	19.2508	18.0396
	1.07689	-0.846626	Q9Y5H6	Q9Y5H6	PCDA8_HUMAN	PCDHA8	Protocadherin alpha-8	Color2 [DarkGray]	1	4		17.738	18.5202	17.7483	19.211	18.9995	18.3359
	0.547383	-0.847424	P04264	P04264	K2C1_HUMAN	KRT1	Keratin, type II cytoskeletal 1	Color2 [DarkGray]	1	4		27.7386	28.8653	27.4716	29.0186	29.718	27.8813
	0.162619	-0.850452	P10915	P10915	HPLN1_HUMAN	HAPLN1	Hyaluronan and proteoglycan link protein 1	Color2 [DarkGray]	1	4		20.0647	23.2895	25.8583	22.3189	23.606	25.8389
	1.36224	-0.853546	P51649	P51649	SSDH_HUMAN	ALDH5A1	Succinate-semialdehyde dehydrogenase, mitochondrial	Color2 [DarkGray]	1	4		19.7615	20.5086	19.9949	21.2402	21.0032	20.5824
	0.82696	-0.85393	Q6DHV5	Q6DHV5	C2D2B_HUMAN	CC2D2B	Protein CC2D2B	Color2 [DarkGray]	1	4		19.9187	20.3358	19.6665	21.1509	21.3692	19.9628
	1.07915	-0.857992	P24592	P24592	IBP6_HUMAN	IGFBP6	Insulin-like growth factor-binding protein 6	Color2 [DarkGray]	1	4		18.8956	18.5409	18.993	19.5471	19.1353	20.3211
	1.75978	-0.864979	Q14108	Q14108	SCRB2_HUMAN	SCARB2	Lysosome membrane protein 2	Color2 [DarkGray]	1	4		19.8926	19.8548	20.0079	20.8979	20.3648	21.0875
	1.12297	-0.868725	P06576	P06576	ATPB_HUMAN	ATP5F1B	ATP synthase subunit beta, mitochondrial	Color2 [DarkGray]	1	4		19.0538	19.4199	18.8321	20.1448	20.4186	19.3486
	0.52257	-0.871047	P11169;Q8TDB8	Q8TDB8;P11169	GTR14_HUMAN;GTR3_HUMAN	SLC2A14;SLC2A3	Solute carrier family 2, facilitated glucose transporter member 3	Color2 [DarkGray]	1	4		16.158	15.2996	16.9976	17.1392	16.0269	17.9022
	0.979585	-0.874171	P13645	P13645	K1C10_HUMAN	KRT10	Keratin, type I cytoskeletal 10	Color2 [DarkGray]	1	4		27.0615	27.8609	26.9719	28.4475	28.5125	27.5567
	0.662935	-0.879207	Q08554	Q08554	DSC1_HUMAN	DSC1	Desmocollin-1	Color2 [DarkGray]	1	4		20.5275	21.6823	20.2633	21.7692	22.3855	20.9561
	0.862307	-0.880501	P01833	P01833	PIGR_HUMAN	PIGR	Polymeric immunoglobulin receptor	Color2 [DarkGray]	1	4		17.9367	18.1374	17.1317	18.8059	19.1257	17.9157
	1.17717	-0.8809	Q9Y3E1	Q9Y3E1	HDGR3_HUMAN	HDGFL3	Hepatoma-derived growth factor-related protein 3	Color2 [DarkGray]	1	4		19.1073	19.6837	19.1007	20.6356	20.2694	19.6294
	1.37066	-0.882805	Q9BVK6	Q9BVK6	TMED9_HUMAN	TMED9	Transmembrane emp24 domain-containing protein 9	Color2 [DarkGray]	1	4		17.1968	17.0959	16.6489	18.244	17.9518	17.3943
	1.15972	-0.882908	P01036;P01037	P01036;P01037	CYTN_HUMAN;CYTS_HUMAN	CST1;CST4	Cystatin-S	Color2 [DarkGray]	1	4		17.936	18.6744	17.8137	18.9433	19.4681	18.6614
	0.79237	-0.890092	P35908	P35908	K22E_HUMAN	KRT2	Keratin, type II cytoskeletal 2 epidermal	Color2 [DarkGray]	1	4		26.1261	27.0599	25.8893	27.612	27.6368	26.4967
	0.870828	-0.891189	P22735	P22735	TGM1_HUMAN	TGM1	Protein-glutamine gamma-glutamyltransferase K	Color2 [DarkGray]	1	4		20.0675	20.865	19.8595	21.3444	21.6705	20.4508
	0.954901	-0.894298	P11498	P11498	PYC_HUMAN	PC	Pyruvate carboxylase, mitochondrial	Color2 [DarkGray]	1	4		18.3763	18.9693	18.1072	19.7927	19.6749	18.6681
	1.07217	-0.896548	P12273	P12273	PIP_HUMAN	PIP	Prolactin-inducible protein	Color2 [DarkGray]	1	4		20.9112	21.3711	20.4662	21.8669	22.2921	21.2791
	1.34546	-0.898715	O76031	O76031	CLPX_HUMAN	CLPX	ATP-dependent Clp protease ATP-binding subunit clpX-like, mitochondrial	Color2 [DarkGray]	1	4		19.8631	20.0227	19.5078	20.9408	20.9969	20.152
	0.606805	-0.903523	Q12907	Q12907	LMAN2_HUMAN	LMAN2	Vesicular integral-membrane protein VIP36	Color2 [DarkGray]	1	4		17.6948	15.9892	16.966	18.6664	17.1919	17.5024
	0.960453	-0.914344	P23490	P23490	LORI_HUMAN	LORICRIN	Loricrin	Color2 [DarkGray]	1	4		19.0778	19.9991	18.7796	20.2899	20.5859	19.7237
	1.1307	-0.915305	Q13510	Q13510	ASAH1_HUMAN	ASAH1	Acid ceramidase	Color2 [DarkGray]	1	4		18.337	19.1738	18.1606	19.4753	19.8476	19.0945
	0.686155	-0.918851	P13647	P13647	K2C5_HUMAN	KRT5	Keratin, type II cytoskeletal 5	Color2 [DarkGray]	1	4		23.3982	24.4896	23.328	24.7639	25.4293	23.7792
	0.952298	-0.922687	P49411	P49411	EFTU_HUMAN	TUFM	Elongation factor Tu, mitochondrial	Color2 [DarkGray]	1	4		20.948	21.4635	20.5961	22.3249	22.2793	21.1715
	0.826415	-0.929495	P98160	P98160	PGBM_HUMAN	HSPG2	Basement membrane-specific heparan sulfate proteoglycan core protein	Color2 [DarkGray]	1	4		20.5049	19.6554	18.9811	21.0359	20.1056	20.7884
	0.941808	-0.929905	Q9HBH5	Q9HBH5	RDH14_HUMAN	RDH14	Retinol dehydrogenase 14	Color2 [DarkGray]	1	4		17.099	17.9484	16.7925	18.6157	18.4041	17.6098
	1.15575	-0.936186	P02810	P02810	PRPC_HUMAN	PRH2	Salivary acidic proline-rich phosphoprotein 1/2	Color2 [DarkGray]	1	4		18.9826	19.7983	18.5909	20.1178	20.2623	19.8002
	0.608719	-0.940701	P45974	P45974	UBP5_HUMAN	USP5	Ubiquitin carboxyl-terminal hydrolase 5	Color2 [DarkGray]	1	4		16.8293	15.3242	17.4972	17.0962	17.98	17.3966
	1.76215	-0.946325	Q9UHG3	Q9UHG3	PCYOX_HUMAN	PCYOX1	Prenylcysteine oxidase 1	Color2 [DarkGray]	1	4		16.348	16.5412	16.1813	17.5687	17.47	16.8707
	1.30848	-0.94659	Q86SS6	Q86SS6	SYT9_HUMAN	SYT9	Synaptotagmin-9	Color2 [DarkGray]	1	4		17.9536	18.6185	18.0822	19.4315	19.4397	18.6229
	1.43594	-0.954765	P10599	P10599	THIO_HUMAN	TXN	Thioredoxin	Color2 [DarkGray]	1	4		21.1605	21.7872	21.2824	22.5664	22.646	21.882
	1.05639	-0.95901	P47736;Q684P5	Q684P5;P47736	RPGP1_HUMAN;RPGP2_HUMAN	RAP1GAP;RAP1GAP2	Rap1 GTPase-activating protein 1	Color2 [DarkGray]	1	4		17.2668	18.1555	17.3973	18.8424	18.9352	17.9191
	1.29492	-0.963095	Q03135	Q03135	CAV1_HUMAN	CAV1	Caveolin-1	Color2 [DarkGray]	1	4		18.1376	17.9015	18.9553	19.3728	19.0227	19.4882
	0.80406	-0.965649	Q9UKU9	Q9UKU9	ANGL2_HUMAN	ANGPTL2	Angiopoietin-related protein 2	Color2 [DarkGray]	1	4		17.6363	18.0761	18.4097	18.9196	18.1729	19.9266
	0.731033	-0.973727	P02533	P02533	K1C14_HUMAN	KRT14	Keratin, type I cytoskeletal 14	Color2 [DarkGray]	1	4		27.9981	28.9979	27.8344	29.4368	29.9906	28.3241
	0.677158	-0.987839	P04259	P04259;P48668	K2C6B_HUMAN	KRT6B	Keratin, type II cytoskeletal 6B	Color2 [DarkGray]	1	4		23.6046	24.4107	23.1031	24.9663	25.4669	23.6486
	0.948792	-0.999413	P48509	P48509	CD151_HUMAN	CD151	CD151 antigen	Color2 [DarkGray]	1	4		20.545	19.6928	21.2639	21.4582	21.1907	21.8509
	0.444638	-1.00214	P15924	P15924	DESP_HUMAN	DSP	Desmoplakin	Color2 [DarkGray]	1	4		20.5779	22.1323	20.86	22.0115	23.7329	20.8323
	0.898323	-1.00675	Q12888	Q12888	TP53B_HUMAN	TP53BP1	TP53-binding protein 1	Color2 [DarkGray]	1	4		18.8471	19.8109	19.0191	20.2971	20.9432	19.457
	1.19116	-1.01183	O95969	O95969	SG1D2_HUMAN	SCGB1D2	Secretoglobin family 1D member 2	Color2 [DarkGray]	1	4		17.8173	18.5029	17.6958	19.128	19.4906	18.4328
	0.403146	-1.01546	P36952	P36952	SPB5_HUMAN	SERPINB5	Serpin B5	Color2 [DarkGray]	1	4		17.4582	17.7689	16.1198	17.7412	19.9182	16.7339
	0.916471	-1.02005	P35030	P35030	TRY3_HUMAN	PRSS3	Trypsin-3	Color2 [DarkGray]	1	4		19.365	20.133	19.2561	20.9943	21.0943	19.7257
	1.04486	-1.02452	P22528;P35321	P22528;P35321	SPR1A_HUMAN;SPR1B_HUMAN	SPRR1A;SPRR1B	Cornifin-B	Color2 [DarkGray]	1	4		19.7925	20.5391	19.6627	20.9123	21.7131	20.4424
	0.588997	-1.02474	P50452	P30740;O75830;P50452;P50453	SPB8_HUMAN	SERPINB8	Serpin B8	Color2 [DarkGray]	1	4		17.1303	17.254	14.8781	17.317	17.6086	17.411
	2.35707	-1.03362	P51149	P51149	RAB7A_HUMAN	RAB7A	Ras-related protein Rab-7a	Color2 [DarkGray]	1	4		19.6658	19.9674	20.0474	21.0435	20.6577	21.0802
	0.675521	-1.03748	O76061	O76061	STC2_HUMAN	STC2	Stanniocalcin-2	Color2 [DarkGray]	1	4		18.6924	17.8948	19.8592	20.6441	19.3397	19.5751
	0.845342	-1.03846	P34896	P34896	GLYC_HUMAN	SHMT1	Serine hydroxymethyltransferase, cytosolic	Color2 [DarkGray]	1	4		20.3213	21.357	20.2383	21.9572	22.2645	20.8102
	1.0578	-1.04326	P49336;Q9BWU1	Q9BWU1;P49336	CDK19_HUMAN;CDK8_HUMAN	CDK19;CDK8	Cyclin-dependent kinase 8	Color2 [DarkGray]	1	4		16.9656	17.5212	16.8807	18.3423	18.7846	17.3704
	1.0988	-1.04405	O60437	O60437	PEPL_HUMAN	PPL	Periplakin	Color2 [DarkGray]	1	4		21.5607	22.3742	21.5208	23.2184	23.2063	22.1632
	0.710979	-1.04632	Q8IW75	Q8IW75	SPA12_HUMAN	SERPINA12	Serpin A12	Color2 [DarkGray]	1	4		17.6729	18.9222	17.645	19.0455	20.0714	18.2621
	2.42361	-1.05077	Q96DD7	Q96DD7	SHSA4_HUMAN	SHISA4	Protein shisa-4	Color2 [DarkGray]	1	4		16.1767	16.5875	16.7304	17.5564	17.4565	17.634
	1.09722	-1.06125	Q16740	Q16740	CLPP_HUMAN	CLPP	ATP-dependent Clp protease proteolytic subunit, mitochondrial	Color2 [DarkGray]	1	4		20.5828	21.3226	20.5749	22.1907	22.3427	21.1306
	1.56827	-1.06656	O15050	O15050	TRNK1_HUMAN	TRANK1	TPR and ankyrin repeat-containing protein 1	Color2 [DarkGray]	1	4		20.4251	21.2457	20.5494	21.9463	22.0252	21.4483
	1.25146	-1.07199	Q9H082	Q9H082	RB33B_HUMAN	RAB33B	Ras-related protein Rab-33B	Color2 [DarkGray]	1	4		21.3342	22.0925	21.2873	22.8292	23.0552	22.0455
	1.18016	-1.08477	P01040	P01040	CYTA_HUMAN	CSTA	Cystatin-A	Color2 [DarkGray]	1	4		21.2495	22.1032	21.2211	22.9746	22.8838	21.9696
	0.95045	-1.09952	P58107	P58107	EPIPL_HUMAN	EPPK1	Epiplakin	Color2 [DarkGray]	1	4		16.9829	17.8906	17.3611	19.0931	18.866	17.574
	0.887773	-1.10978	P17813	P17813	EGLN_HUMAN	ENG	Endoglin	Color2 [DarkGray]	1	4		18.1167	17.4482	18.8718	19.35	18.498	19.9181
	1.51117	-1.11459	Q5XKE5	Q5XKE5	K2C79_HUMAN	KRT79	Keratin, type II cytoskeletal 79	Color2 [DarkGray]	1	4		17.5324	18.5475	17.9134	19.2225	19.3342	18.7803
	1.08979	-1.11516	P02788	P02788	TRFL_HUMAN	LTF	Lactotransferrin	Color2 [DarkGray]	1	4		19.8549	20.5706	19.3318	21.1751	21.5049	20.4227
	0.535112	-1.11678	P14923	P14923	PLAK_HUMAN	JUP	Junction plakoglobin	Color2 [DarkGray]	1	4		20.6761	21.9187	20.5725	21.9773	23.6668	20.8734
	1.08742	-1.11737	Q5T750	Q5T750	XP32_HUMAN	XP32	Skin-specific protein 32	Color2 [DarkGray]	1	4		20.3654	21.3041	20.0352	21.7358	22.1751	21.1459
	0.770475	-1.11809	Q99832	Q99832	TCPH_HUMAN	CCT7	T-complex protein 1 subunit eta	Color2 [DarkGray]	1	4		17.694	17.4107	17.8352	19.5105	19.3279	17.4559
	0.778009	-1.12828	Q8N1N4	Q8N1N4	K2C78_HUMAN	KRT78	Keratin, type II cytoskeletal 78	Color2 [DarkGray]	1	4		21.0629	22.1634	20.86	22.5053	23.4041	21.5617
	1.26861	-1.12983	A8K2U0	A8K2U0	A2ML1_HUMAN	A2ML1	Alpha-2-macroglobulin-like protein 1	Color2 [DarkGray]	1	4		17.517	18.5941	17.6601	19.2714	19.3268	18.5625
	0.836165	-1.13067	Q3SY84	Q3SY84	K2C71_HUMAN	KRT71	Keratin, type II cytoskeletal 71	Color2 [DarkGray]	1	4		17.7862	18.3222	17.8455	20.2584	18.8815	18.2059
	0.866218	-1.1349	P05089	P05089	ARGI1_HUMAN	ARG1	Arginase-1	Color2 [DarkGray]	1	4		18.8549	19.7936	18.4068	20.4102	20.776	19.2739
	0.813751	-1.15402	Q02413	Q02413	DSG1_HUMAN	DSG1	Desmoglein-1	Color2 [DarkGray]	1	4		20.7623	21.8414	20.6912	22.3145	23.1562	21.2862
	1.07347	-1.15533	O75342	O75342	LX12B_HUMAN	ALOX12B	Arachidonate 12-lipoxygenase, 12R-type	Color2 [DarkGray]	1	4		18.5226	19.5244	18.6598	20.2772	20.6085	19.287
	1.1069	-1.1587	O43852	O43852	CALU_HUMAN	CALU	Calumenin	Color2 [DarkGray]	1	4		21.4109	20.5928	21.1923	22.8853	21.4249	22.3618
	1.06719	-1.16022	P31025	P31025	LCN1_HUMAN	LCN1	Lipocalin-1	Color2 [DarkGray]	1	4		20.016	20.6854	19.4561	21.3142	21.7919	20.5321
	1.46661	-1.16473	P69905	P69905	HBA_HUMAN	HBA2	Hemoglobin subunit alpha	Color2 [DarkGray]	1	4		17.5491	18.5733	17.7484	18.8708	18.9916	19.5025
	0.813021	-1.16486	P07476	P07476	INVO_HUMAN	IVL	Involucrin	Color2 [DarkGray]	1	4		15.6802	17.5578	16.3076	17.2869	18.4147	17.3387
	0.812223	-1.1672	Q6KB66	Q6KB66	K2C80_HUMAN	KRT80	Keratin, type II cytoskeletal 80	Color2 [DarkGray]	1	4		20.5593	21.722	20.5921	22.2528	22.9972	21.125
	1.15803	-1.16759	O75223	O75223	GGCT_HUMAN	GGCT	Gamma-glutamylcyclotransferase	Color2 [DarkGray]	1	4		19.1324	19.7973	18.831	20.4848	21.0427	19.736
	1.35623	-1.17388	O75635	O75635	SPB7_HUMAN	SERPINB7	Serpin B7	Color2 [DarkGray]	1	4		17.8322	18.2197	17.2793	19.0377	19.4194	18.3958
	0.397889	-1.17985	Q13835	Q13835	PKP1_HUMAN	PKP1	Plakophilin-1	Color2 [DarkGray]	1	4		19.0981	20.0988	18.2043	19.7754	22.4806	18.6848
	1.74452	-1.18644	O75955	O75955	FLOT1_HUMAN	FLOT1	Flotillin-1	Color2 [DarkGray]	1	4		16.557	17.0078	17.4697	18.4608	17.9182	18.2148
	0.817452	-1.1881	Q15517	Q15517	CDSN_HUMAN	CDSN	Corneodesmosin	Color2 [DarkGray]	1	4		19.0059	20.2829	18.9374	20.712	21.4193	19.6592
	0.702016	-1.19031	Q04695	Q04695	K1C17_HUMAN	KRT17	Keratin, type I cytoskeletal 17	Color2 [DarkGray]	1	4		20.3682	21.7172	19.9981	22.1053	22.7437	20.8055
	1.44427	-1.19461	P68871	P68871	HBB_HUMAN	HBB	Hemoglobin subunit beta	Color2 [DarkGray]	1	4		19.1825	19.9221	19.1005	20.2814	21.1589	20.3487
	1.39361	-1.19547	Q15828	Q15828	CYTM_HUMAN	CST6	Cystatin-M	Color2 [DarkGray]	1	4		16.3854	17.4032	16.6534	18.0692	18.4259	17.5334
	1.36277	-1.2112	Q9UI42	Q9UI42	CBPA4_HUMAN	CPA4	Carboxypeptidase A4	Color2 [DarkGray]	1	4		17.3207	17.919	16.8759	18.8131	18.9193	18.0169
	0.862261	-1.21159	P30084	P30084	ECHM_HUMAN	ECHS1	Enoyl-CoA hydratase, mitochondrial	Color2 [DarkGray]	1	4		18.0259	18.4622	17.2873	19.7036	19.6823	18.0243
	0.622553	-1.21659	Q5TEC6	Q5TEC6	H37_HUMAN	H3-7	Histone H3-7	Color2 [DarkGray]	1	4		18.5369	16.0295	18.3665	19.3627	19.0163	18.2036
	0.989346	-1.21916	Q96QD8	Q96QD8	S38A2_HUMAN	SLC38A2	Sodium-coupled neutral amino acid symporter 2	Color2 [DarkGray]	1	4		17.5065	16.8764	17.4818	19.4094	17.5427	18.5702
	0.716337	-1.22019	P02538	P02538	K2C6A_HUMAN	KRT6A	Keratin, type II cytoskeletal 6A	Color2 [DarkGray]	1	4		21.4534	22.8524	21.1586	23.3611	23.8429	21.921
	0.470998	-1.22841	P35527	P35527	K1C9_HUMAN	KRT9	Keratin, type I cytoskeletal 9	Color2 [DarkGray]	1	4		25.7521	27.5173	25.4252	27.5899	28.992	25.7979
	0.692215	-1.22938	P27482	P27482	CALL3_HUMAN	CALML3	Calmodulin-like protein 3	Color2 [DarkGray]	1	4		17.7968	17.7111	16.6465	18.2064	20.0127	17.6236
	1.76513	-1.24145	P21281	P21281;P15313	VATB2_HUMAN	ATP6V1B2	V-type proton ATPase subunit B, brain isoform	Color2 [DarkGray]	1	4		16.7196	16.9811	17.5969	18.0077	18.6259	18.3883
	0.875993	-1.24159	P55268	P55268	LAMB2_HUMAN	LAMB2	Laminin subunit beta-2	Color2 [DarkGray]	1	4		19.2393	19.0121	20.5423	20.3928	20.3737	21.752
	1.35734	-1.25138	Q14CN4	Q14CN4	K2C72_HUMAN	KRT72	Keratin, type II cytoskeletal 72	Color2 [DarkGray]	1	4		19.8495	20.9671	19.9477	21.9794	21.3466	21.1924
	1.09155	-1.25705	Q6UVY6	Q6UVY6	MOXD1_HUMAN	MOXD1	DBH-like monooxygenase protein 1	Color2 [DarkGray]	1	4		17.3301	18.1001	18.813	18.9695	19.0454	19.9995
	0.538036	-1.25848	P04156	P04156	PRIO_HUMAN	PRNP	Major prion protein	Color2 [DarkGray]	1	4		18.2109	15.4587	18.6256	18.4412	18.3827	19.2467
	0.821214	-1.2593	O75508	O75508	CLD11_HUMAN	CLDN11	Claudin-11	Color2 [DarkGray]	1	4		16.1817	16.1905	17.3256	18.1343	16.6661	18.6753
	0.813525	-1.26902	Q7Z3Y8	Q7Z3Y8	K1C27_HUMAN	KRT27	Keratin, type I cytoskeletal 27	Color2 [DarkGray]	1	4		18.6618	19.6536	19.3827	21.71	20.3516	19.4436
	0.648415	-1.2796	O43548	O43548	TGM5_HUMAN	TGM5	Protein-glutamine gamma-glutamyltransferase 5	Color2 [DarkGray]	1	4		16.1797	17.676	16.6414	18.1104	19.4541	16.7713
	1.908	-1.29127	P46976	P46976	GLYG_HUMAN	GYG1	Glycogenin-1	Color2 [DarkGray]	1	4		21.3259	21.3009	21.4558	23.0254	22.8598	22.0712
	0.823403	-1.31275	Q96P63	Q96P63	SPB12_HUMAN	SERPINB12	Serpin B12	Color2 [DarkGray]	1	4		19.2368	20.3077	18.9198	20.7545	21.8758	19.7722
	0.711685	-1.32263	Q08431	Q08431	MFGM_HUMAN	MFGE8	Lactadherin	Color2 [DarkGray]	1	4		23.1412	21.41	23.8044	23.8425	23.4784	25.0026
	0.540676	-1.32757	Q8N357	Q8N357	S35F6_HUMAN	SLC35F6	Solute carrier family 35 member F6	Color2 [DarkGray]	1	4		14.9792	18.0076	18.2777	18.2589	18.102	18.8863
	2.04398	-1.32943	Q13488	Q13488	VPP3_HUMAN	TCIRG1	V-type proton ATPase 116 kDa subunit a 3	Color2 [DarkGray]	1	4		16.2528	15.5606	16.4427	17.476	17.2515	17.517
	0.375155	-1.33056	P05107;P26010	P26010;P05107	ITB2_HUMAN;ITB7_HUMAN	ITGB2;ITGB7	Integrin beta-2	Color2 [DarkGray]	1	4		15.3248	18.8645	19.9851	19.8486	18.4104	19.9071
	0.446954	-1.33767	Q16270	Q16270	IBP7_HUMAN	IGFBP7	Insulin-like growth factor-binding protein 7	Color2 [DarkGray]	1	4		20.0817	17.812	21.7406	21.4923	20.0667	22.0883
	1.76911	-1.34663	P11117	P11117	PPAL_HUMAN	ACP2	Lysosomal acid phosphatase	Color2 [DarkGray]	1	4		16.4957	17.4128	16.5341	17.9127	18.4743	18.0955
	1.49195	-1.34819	P07093	P07093	GDN_HUMAN	SERPINE2	Glia-derived nexin	Color2 [DarkGray]	1	4		19.9627	20.4531	21.0092	21.5152	21.553	22.4014
	1.55496	-1.36179	Q9NRX5	Q9NRX5	SERC1_HUMAN	SERINC1	Serine incorporator 1	Color2 [DarkGray]	1	4		16.0038	15.3167	15.8444	17.5279	16.4025	17.3199
	1.06751	-1.37102	Q16363	Q16363	LAMA4_HUMAN	LAMA4	Laminin subunit alpha-4	Color2 [DarkGray]	1	4		23.715	21.997	22.199	24.2427	23.4783	24.3031
	1.20409	-1.38629	Q9C075	Q9C075	K1C23_HUMAN	KRT23	Keratin, type I cytoskeletal 23	Color2 [DarkGray]	1	4		17.762	18.4548	17.874	19.6508	20.1354	18.4635
	1.49773	-1.4231	P48960	P48960	AGRE5_HUMAN	ADGRE5	Adhesion G protein-coupled receptor E5	Color2 [DarkGray]	1	4		16.4265	15.6942	16.9936	18.2374	17.4799	17.6665
	1.48663	-1.43248	P98095	P98095	FBLN2_HUMAN	FBLN2	Fibulin-2	Color2 [DarkGray]	1	4		19.3969	18.9366	18.2015	20.4138	20.6787	19.74
	1.07076	-1.44034	Q8N5H7	Q8N5H7	SH2D3_HUMAN	SH2D3C	SH2 domain-containing protein 3C	Color2 [DarkGray]	1	4		15.9963	17.3405	15.9581	18.3429	18.2792	16.9938
	0.904965	-1.44874	P30533	P30533	AMRP_HUMAN	LRPAP1	Alpha-2-macroglobulin receptor-associated protein	Color2 [DarkGray]	1	4		16.7563	15.0408	17.2508	17.1762	17.9124	18.3056
	0.611159	-1.45755	Q9UKK3	Q9UKK3	PARP4_HUMAN	PARP4	Protein mono-ADP-ribosyltransferase PARP4	Color2 [DarkGray]	1	4		15.3953	18.7713	17.8906	18.5658	18.3631	19.5009
	1.34739	-1.46224	P55290	P55290	CAD13_HUMAN	CDH13	Cadherin-13	Color2 [DarkGray]	1	4		17.0446	17.9226	18.7824	19.5311	19.3066	19.2985
	1.09461	-1.47052	P31040	P31040	SDHA_HUMAN	SDHA	Succinate dehydrogenase [ubiquinone] flavoprotein subunit, mitochondrial	Color2 [DarkGray]	1	4		17.5579	19.4114	18.7513	20.3593	20.3761	19.3967
	1.20326	-1.47812	O95274	O95274	LYPD3_HUMAN	LYPD3	Ly6/PLAUR domain-containing protein 3	Color2 [DarkGray]	1	4		15.7886	16.3641	14.9334	17.0487	17.9214	16.5503
	1.10525	-1.48364	O60911	O60911	CATL2_HUMAN	CTSV	Cathepsin L2	Color2 [DarkGray]	1	4		18.6494	19.1471	17.7332	19.8159	20.8931	19.2717
	1.68702	-1.49486	P13612	P13612	ITA4_HUMAN	ITGA4	Integrin alpha-4	Color2 [DarkGray]	1	4		17.2007	17.0287	17.4237	19.4505	18.1487	18.5385
	1.08402	-1.52151	Q9BXX0	Q9BXX0	EMIL2_HUMAN	EMILIN2	EMILIN-2	Color2 [DarkGray]	1	4		17.1953	17.9747	16.716	18.5841	19.8617	18.0047
	1.1272	-1.52161	Q9UKX5	Q9UKX5	ITA11_HUMAN	ITGA11	Integrin alpha-11	Color2 [DarkGray]	1	4		18.3611	17.8098	19.1497	20.7879	19.0551	20.0425
	0.598453	-1.53177	P49747	P49747	COMP_HUMAN	COMP	Cartilage oligomeric matrix protein	Color2 [DarkGray]	1	4		23.024	23.1986	20.5245	24.0508	24.9275	22.3641
	1.56622	-1.54584	P13804	P13804	ETFA_HUMAN	ETFA	Electron transfer flavoprotein subunit alpha, mitochondrial	Color2 [DarkGray]	1	4		20.3145	20.8162	20.1339	22.2572	22.4784	21.1665
	1.25583	-1.60652	Q96RQ3	Q96RQ3	MCCA_HUMAN	MCCC1	Methylcrotonoyl-CoA carboxylase subunit alpha, mitochondrial	Color2 [DarkGray]	1	4		15.6473	17.0003	16.7916	18.7615	18.2059	17.2914
	1.97484	-1.62136	Q9NVJ2	Q9NVJ2	ARL8B_HUMAN	ARL8B	ADP-ribosylation factor-like protein 8B	Color2 [DarkGray]	1	4		16.203	15.311	16.3929	17.6855	17.3325	17.7529
	1.94884	-1.68376	P61421	P61421	VA0D1_HUMAN	ATP6V0D1	V-type proton ATPase subunit d 1	Color2 [DarkGray]	1	4		16.0472	16.8	17.2596	18.6255	18.1571	18.3755
	1.65542	-1.73358	Q2M2I5	Q2M2I5	K1C24_HUMAN	KRT24	Keratin, type I cytoskeletal 24	Color2 [DarkGray]	1	4		18.4817	18.4842	18.1378	20.3254	20.7679	19.2111
	1.01168	-1.74622	Q7Z3Z0	Q7Z3Z0	K1C25_HUMAN	KRT25	Keratin, type I cytoskeletal 25	Color2 [DarkGray]	1	4		16.1551	15.8257	17.2702	19.46	17.8808	17.1488
	1.23315	-1.78102	Q92817	Q92817	EVPL_HUMAN	EVPL	Envoplakin	Color2 [DarkGray]	1	4		15.5086	17.0278	16.4463	17.5809	19.1367	17.6082
	1.18663	-1.79319	Q8WUJ3	Q8WUJ3	CEMIP_HUMAN	CEMIP	Cell migration-inducing and hyaluronan-binding protein	Color2 [DarkGray]	1	4		17.4188	15.8426	18.1418	18.5317	19.0059	19.2452
	1.16826	-1.83656	P03956	P03956	MMP1_HUMAN	MMP1	Interstitial collagenase	Color2 [DarkGray]	1	4		17.9568	16.5193	18.6929	20.0224	18.8216	19.8346
	0.753319	-1.99603	P13646	P13646	K1C13_HUMAN	KRT13	Keratin, type I cytoskeletal 13	Color2 [DarkGray]	1	4		19.1725	22.0428	19.6187	22.9127	20.6297	23.2797
	0.650221	-2.07049	P08254	P08254	MMP3_HUMAN	MMP3	Stromelysin-1	Color2 [DarkGray]	1	4		18.7156	14.6863	17.6628	20.5496	18.8702	17.8564
	1.62563	-2.14795	O15118	O15118	NPC1_HUMAN	NPC1	NPC intracellular cholesterol transporter 1	Color2 [DarkGray]	1	4		16.6671	15.1496	16.8029	18.8867	17.8887	18.2881
	1.23588	-2.15776	P26006	P26006	ITA3_HUMAN	ITGA3	Integrin alpha-3	Color2 [DarkGray]	1	4		16.4209	16.1658	18.4935	19.5001	18.4676	19.5858
	0.640852	-2.1587	Q9UBC9	Q9UBC9	SPRR3_HUMAN	SPRR3	Small proline-rich protein 3	Color2 [DarkGray]	1	4		15.4353	18.265	16.062	19.8505	16.2421	20.1459
	1.26476	-2.17238	P02765	P02765	FETUA_HUMAN	AHSG	Alpha-2-HS-glycoprotein	Color2 [DarkGray]	1	4		20.0339	20.399	20.1456	22.526	20.9084	23.6612
	1.20987	-2.23477	P27105	P27105	STOM_HUMAN	STOM	Stomatin	Color2 [DarkGray]	1	4		17.7056	16.1247	18.9132	19.9808	19.2003	20.2668
	1.25585	-2.26578	P08727	P08727	K1C19_HUMAN	KRT19	Keratin, type I cytoskeletal 19	Color2 [DarkGray]	1	4		16.4839	18.3789	15.7754	19.1769	19.7114	18.5473
	1.16276	-2.36293	Q14764	Q14764	MVP_HUMAN	MVP	Major vault protein	Color2 [DarkGray]	1	4		20.6533	19.9707	22.8444	23.4653	22.8509	24.2411
	0.834417	-2.38845	P19013	P19013	K2C4_HUMAN	KRT4	Keratin, type II cytoskeletal 4	Color2 [DarkGray]	1	4		17.8489	20.7827	17.9439	21.8445	19.4511	22.4453
	0.741812	-2.60508	Q562R1	Q562R1	ACTBL_HUMAN	ACTBL2	Beta-actin-like protein 2	Color2 [DarkGray]	1	4		15.5319	15.733	20.4397	19.6683	20.1546	19.6968
	1.81083	-2.65368	P22105	P22105	TENX_HUMAN	TNXB	Tenascin-X	Color2 [DarkGray]	1	4		15.6816	15.4113	16.8683	17.776	18.7187	19.4275
	1.09283	-2.74055	P19012	P19012	K1C15_HUMAN	KRT15	Keratin, type I cytoskeletal 15	Color2 [DarkGray]	1	4		14.9057	18.6814	15.8993	19.6429	19.4972	18.5679
	1.42872	-2.77525	Q96S86	Q96S86	HPLN3_HUMAN	HAPLN3	Hyaluronan and proteoglycan link protein 3	Color2 [DarkGray]	1	4		15.5001	15.3478	17.5725	18.4072	18.3257	20.0133
