# Supplementary material for: GMP-compliant, serum-free cultures preserve therapeutic potential of extracellular vesicles from human mesenchymal stromal cells
Source: Front Cell Dev Biol. 2025 Sep 1;13:1633912. doi: 10.3389/fcell.2025.1633912 (PMC12434029; doi:10.3389/fcell.2025.1633912)
Supplement: Supplementary file 6 [file Table5.xlsx]

## Sheet: Sheet 1
id_gene	BREW_01	BREW_02	BREW_03	DMEM_01	DMEM_02	DMEM_03
hsa.let.7a.000407	2.655503	3.574699	5.46806277638483	3.87165	3.327072	11.2610647881863
hsa.let.7c.000409	5.1629	6.833643	4.17034714494933	6.021437	5.763006	7.8448424298499
hsa.let.7d.002283	5.906218	7.277711	5.97146306008442	7.358165	6.762567	11.3259555872907
hsa.let.7e.002406	1.365345	2.477476	2.65965992882848	3.287172	2.36195	7.8250787385731
hsa.let.7f.000382	6.968148	8.317142	4.59658921398739	7.544839	7.139307	17.9569970777661
hsa.let.7g.002282	5.550911	7.277059	5.9486705217755	6504671	6.613584	12.8109999825436
hsa.miR.1.002222	19.19488	11.563921	19.7652274186892	19.286777	19.354717	17.9569970777661
hsa.miR.9.000583	11.650206	19.301521	19.7652274186892	19.286777	11.685684	17.9569970777661
hsa.miR.10a.000387	2.610129	4.289262	4.211098536435	3.722049	3.520609	6.92269517426876
hsa.miR.10b.002218	2.980528	4.256401	9.64954001519211	3.713516	3.735527	12.691406413571
hsa.miR.15a.000389	7.01227	9.079633	9.32268153654626	7.205501	7.652385	8.66395473325221
hsa.miR.15b.000390	5.37961	6.119905	4.93706792039122	6.689579	6.331987	11.0742107138367
hsa.miR.16.000391	2.68753	3.726507	2.35673127593672	3.502357	3.327808	7.84601741365541
hsa.miR.17.002308	1.829125	2.508751	1.20468659193565	2.902417	2.308401	2.78285670935875
hsa.miR.18a.002422	10.85728	12.296841	9.32802173257441	12.122937	11.312657	17.9569970777661
hsa.miR.18b.002217	19.19488	19.301521	9.2425480409018	19.286777	19.354717	17.9569970777661
hsa.miR.19a.000395	6.66138	7.274411	5.37251100165354	7.017904	6.366203	10.8470091491011
hsa.miR.19b.000396	-0.374772999999998	0.614866000000003	0.505036369148939	0.479669000000001	0.00686699999999973	4.60440109366384
hsa.miR.20a.000580	2.697026	4.188129	1.71424551669107	4.127954	3.514697	6.18251912528943
hsa.miR.20b.001014	8.122733	8.924066	6.39835989709558	8.961603	8.324474	11.362941171867
hsa.miR.21.000397	-1.156908	0.406161000000001	0.290909575371451	0.166481000000001	-0.223198	3.89757703096082
hsa.miR.22.000398	4.216385	6.152137	8.79987615956937	5.992021	5.15402	17.9569970777661
hsa.miR.23a.000399	5.211815	6.785608	7.76343319567014	6.427625	5.653684	2.74293183062293
hsa.miR.23b.000400	9.623283	19.301521	8.31615097615327	11.929117	19.354717	17.9569970777661
hsa.miR.24.000402	-3.202634	-2.923003	0.735860359144112	-3.046832	-3.397097	2.29928711329532
hsa.miR.25.000403	5.81798	6.802496	4.75776784492137	6.862182	6.31224	8.3849021253693
hsa.miR.26a.000405	2.653166	4.283008	3.63906161941415	3.895047	3.317977	7.32511164901531
hsa.miR.26b.000407	5.624241	6.422529	6.85493475381713	6.804977	6.114559	10.8435142042661
hsa.miR.27a.000408	2.394047	3.255561	2.84917510410325	2.873004	2.327203	5.35520332737689
hsa.miR.27b.000409	5.053051	6.234556	5.17513573966251	5.763113	5.341112	7.42747509840687
hsa.miR.28.3p.002446	4.367466	5.285177	5.8493948461984	5.202107	4.591268	8.37547681028003
hsa.miR.28.000411	5.16366	6.268947	8.66942225291766	6.574529	5.523126	17.9569970777661
hsa.miR.29a.002112	2.189118	3.044691	3.08550469773206	2.692457	2.303829	6.29685550922808
hsa.miR.29b.000413	8.590315	9.892389	10.6061478473432	12.288377	10.785381	12.360065744949
hsa.miR.29c.000587	8.12254	9.273381	7.12922256863067	9.626285	8.560255	11.0774728030067
hsa.miR.30b.000602	2.672345	3.669687	2.16544978826619	3.82957	3.199629	5.36096279088763
hsa.miR.30c.000419	0.849925000000002	2.08934	1.39192807914745	1.919247	1.312017	4.42290246582384
hsa.miR.31.002279	-0.592175999999998	0.394096000000001	1.94526770779042	0.0996680000000012	-0.224239999999998	4.97911861100573
hsa.miR.32.002109	13.23038	19.301521	19.7652274186892	19.286777	9.360697	17.9569970777661
hsa.miR.33b.002085	19.19488	19.301521	19.7652274186892	19.286777	19.354717	17.9569970777661
hsa.miR.34a.000426	3.09167	4.032488	4.89807148261402	4.244138	3.679167	-4.97546192735595
hsa.miR.34c.000428	7.910796	8.748291	14.5763740340819	10.327563	8.95092	17.9569970777661
hsa.miR.92a.000431	2.356171	3.275581	0.695742433970366	2.978412	3.053967	4.28292327230153
mmu.miR.93.001090	5.658383	7.081855	5.73354634794268	6.969307	6.338709	13.1446572337236
hsa.miR.95.000433	19.19488	8.98687	19.7652274186892	13.264553	11.806953	17.9569970777661
mmu.miR.96.000186	19.19488	19.301521	3.37247049794998	19.286777	19.354717	17.9569970777661
hsa.miR.98.000577	8.927205	19.301521	19.7652274186892	19.286777	19.354717	17.9569970777661
hsa.miR.99a.000435	0.222704	1.170781	2.00794552074647	0.677129000000001	0.335542	3.60480784357034
hsa.miR.99b.000436	2.365916	3.16893	3.04772081854713	2.602605	2.751835	5.5883194845963
hsa.miR.100.000440	0.155865000000002	0.999411000000002	1.74344598105395	0.597675000000002	0.306049000000002	3.36400651877097
hsa.miR.101.002253	8.833424	9.791225	13.6317990243613	11.514522	10.462717	17.9569970777661
hsa.miR.103.000439	6.107913	7.657971	9.88657017149659	8.268341	6.269012	17.9569970777661
hsa.miR.105.002167	19.19488	19.301521	19.7652274186892	19.286777	19.354717	17.9569970777661
hsa.miR.106a.002169	2.151745	2.698023	1.3147089398806	2.710868	1.939039	2.73334115711628
hsa.miR.106b.000442	4.599752	5.561411	4.58749051101205	5.95038	5.202583	8.37519738387515
hsa.miR.107.000443	19.19488	12.278728	19.7652274186892	19.286777	11.89933	17.9569970777661
hsa.miR.122.002245	10.069743	11.512201	19.7652274186892	12.205635	11.771065	17.9569970777661
mmu.miR.124a.001182	19.19488	19.301521	7.16639664857032	19.286777	19.354717	12.0530792728829
hsa.miR.125a.3p.002199	10.909075	12.126777	14.0052937799233	13.358612	10.683035	17.9569970777661
hsa.miR.125a.5p.002198	6.90601	7.294157	9.05291246342528	6.875509	7.157482	12.4369084662338
hsa.miR.125b.000449	-1.464206	-0.340252	-0.28738855858548	-0.504178	-0.537320999999999	1.85881205073563
hsa.miR.126.002228	8.158753	9.256906	13.2881361101629	10.163061	9.300627	12.3048488888729
hsa.miR.127.000452	2.211565	2.997165	2.95299384896372	2.885206	2.897838	6.11272721880146
hsa.miR.127.5p.002229	12.1334	19.301521	19.7652274186892	19.286777	19.354717	17.9569970777661
hsa.miR.128a.002216	10.051413	11.709485	9.87192462319237	11.289333	11.045389	17.9569970777661
mmu.miR.129.3p.001184	6.149746	8.525074	10.1721449614495	7.941986	8.312162	11.9658422051975
hsa.miR.129.000590	19.19488	10.313417	19.7652274186892	19.286777	19.354717	17.9569970777661
hsa.miR.130a.000454	6.0561	7.078266	7.09347728973582	7.826581	7.178314	17.9569970777661
hsa.miR.130b.000456	7.015439	8.100919	6.85679970109114	7.31739	7.321467	17.9569970777661
hsa.miR.132.000457	2.521681	3.58107	2.58272733439647	2.987911	3.321455	9.62139408722658
hsa.miR.133a.002246	12.18727	5.262926	19.7652274186892	10.69985	10.643362	17.9569970777661
hsa.miR.133b.002247	19.19488	19.301521	19.7652274186892	19.286777	19.354717	17.9569970777661
mmu.miR.134.001186	7.187375	7.93557	7.68120678118768	7.194753	6.80348	13.508696034721
hsa.miR.135a.000460	19.19488	13.438224	15.7132139793375	19.286777	19.354717	4.84407213908409
hsa.miR.135b.002261	11.845747	12.319805	19.7652274186892	19.286777	13.090492	17.9569970777661
hsa.miR.136.000592	11.123005	19.301521	15.4572048397942	19.286777	19.354717	13.5293007641744
mmu.miR.140.001129	7.10332	8.262264	10.9648388205082	8.721521	8.580969	11.6090651947599
hsa.miR.138.002284	3.93419	6.019201	5.0146371216182	5.363042	4.18634	11.2187843081294
hsa.miR.139.3p.002313	19.19488	19.301521	19.7652274186892	19.286777	19.354717	17.9569970777661
hsa.miR.139.5p.002289	7.907652	8.261465	19.7652274186892	10.889591	10.386551	17.9569970777661
hsa.miR.140.3p.002234	10.422194	10.892433	12.4608823168137	12.246517	9.91667	13.4932836747762
mmu.miR.140.001187	5.601326	6.621911	7.10664202404063	6.248495	5.546121	11.7226574116517
hsa.miR.141.000463	12.16641	19.301521	19.7652274186892	10.727663	19.354717	17.9569970777661
hsa.miR.142.3p.000464	10.096121	10.291279	14.6727329477634	11.365764	11.6702	17.9569970777661
hsa.miR.142.5p.002248	13.27768	19.301521	19.7652274186892	19.286777	12.795907	17.9569970777661
hsa.miR.143.002249	3.840756	4.701941	4.75454875732227	4.879079	3.954377	6.64093156674316
hsa.miR.145.002278	-2.074916	-0.790620999999998	-0.166652223810551	-0.748476999999998	-1.588433	2.67996452634657
hsa.miR.146a.000468	5.069771	7.755962	8.74746183065279	7.790779	7.208757	12.9973387661712
hsa.miR.146b.3p.002361	12.18782	19.301521	19.7652274186892	19.286777	19.354717	17.9569970777661
hsa.miR.146b.001097	5.18152	7.520088	5.08363533091516	6.930801	6.024767	12.4154561177417
hsa.miR.147b.002262	19.19488	19.301521	19.7652274186892	19.286777	19.354717	17.9569970777661
hsa.miR.148a.000470	6.716698	7.055641	6.74593168838493	6.634582	6.690667	10.2992420062002
hsa.miR.148b.000471	19.19488	10.646951	12.8151384503011	12.226081	19.354717	17.9569970777661
hsa.miR.149.002255	4.904799	5.253614	3.82105144395675	4.906186	4.814144	5.36242091464414
hsa.miR.150.000473	7.41732	8.085545	10.5934576356858	8.715206	9.402997	8.31479040746304
hsa.miR.152.000475	4.141283	4.915777	6.62155419065213	4.418027	4.070505	11.5909814671922
mmu.miR.153.001191	19.19488	19.301521	19.7652274186892	19.286777	19.354717	17.9569970777661
hsa.miR.154.000477	12.162734	8.709793	19.7652274186892	19.286777	19.354717	17.9569970777661
hsa.miR.181a.000480	4.379677	6.240451	4.84922534060421	7.247697	5.385694	8.07429368025338
hsa.miR.181c.000482	10.12332	11.858701	10.508328295345	11.156051	10.565899	12.9221442361076
hsa.miR.182.002334	19.19488	19.301521	19.7652274186892	19.286777	19.354717	17.9569970777661
hsa.miR.183.002269	19.19488	19.301521	19.7652274186892	19.286777	19.354717	17.9569970777661
hsa.miR.184.000485	9.80258	8.96513	9.2690699791471	13.079917	9.405079	8.37982324638503
hsa.miR.185.002271	8.985331	12.288124	9.07827445489491	9.709405	9.78685	17.9569970777661
hsa.miR.186.002285	5.25245	6.273141	6.36618584205006	5.878263	5.319113	12.9464621543876
mmu.miR.187.001193	19.19488	19.301521	19.7652274186892	19.286777	19.354717	17.9569970777661
hsa.miR.188.3p.002106	19.19488	19.301521	19.7652274186892	19.286777	19.354717	17.9569970777661
hsa.miR.190.000489	7.591643	8.492933	15.4134165983858	8.497307	13.37801	17.9569970777661
hsa.miR.191.002299	1.329243	2.123365	1.58567824007612	1.473907	1.354303	5.34371760853265
hsa.miR.192.000491	9.435307	12.273581	10.7520769236843	9.826326	10.892967	10.025192873784
hsa.miR.193a.3p.002250	12.15245	13.412525	14.7175881841084	19.286777	10.150257	17.9569970777661
hsa.miR.193a.5p.002281	3.545067	5.116514	5.56537466837047	4.74225	4.293936	9.17341869538325
hsa.miR.193b.002367	-0.619139999999998	-0.135921999999997	-1.04083341734446	-0.510009999999998	-0.727958999999998	2.34893793890617
hsa.miR.194.000493	10.10374	12.241851	-2.88718218066928	12.480817	12.522537	-6.63600733310648
hsa.miR.195.000494	5.159525	6.411351	6.01588703203707	6.073741	5.951099	10.0636537841755
hsa.miR.196b.002215	9.356873	9.242616	9.76267984587858	9.011642	9.637853	12.2647885556762
hsa.miR.197.000497	2.84666	3.886514	1.2540169387726	2.989457	2.913625	4.73189024669633
hsa.miR.198.002273	19.19488	19.301521	11.0778598036806	10.170391	11.25881	17.9569970777661
hsa.miR.199a.000498	8.165764	8.688177	7.95482337564648	9.685235	8.752716	9.70009380778636
hsa.miR.199a.3p.002304	-0.194986	1.323791	1.20519283766573	1.131439	0.556446000000001	5.32038625605518
hsa.miR.199b.000500	8.282849	8.088777	7.86040971292898	8.166095	7.906532	12.8752790286205
hsa.miR.200a.000502	19.19488	19.301521	19.7652274186892	19.286777	19.354717	-6.3816863709335
hsa.miR.200b.002251	19.19488	19.301521	19.7652274186892	19.286777	19.354717	17.9569970777661
hsa.miR.200c.002300	19.19488	8.564384	19.7652274186892	12.191364	8.780929	17.9569970777661
hsa.miR.202.002363	19.19488	19.301521	11.952742064707	19.286777	19.354717	12.8804637802573
hsa.miR.203.000507	8.976235	6.111451	9.44845776824162	10.459194	8.642997	8.79526909868435
hsa.miR.204.000508	9.519982	12.288221	13.4757010756869	9.418697	10.644003	10.9441904838999
hsa.miR.205.000509	19.19488	11.039766	0.423329299837604	19.286777	19.354717	-2.52820657294262
hsa.miR.208b.002290	19.19488	19.301521	19.7652274186892	19.286777	19.354717	17.9569970777661
hsa.miR.210.000512	2.456494	19.301521	6.77472096749828	19.286777	19.354717	-9.48784066801471
hsa.miR.214.002306	0.639863000000002	1.991068	1.16216023501186	1.628244	1.173897	5.85000954071542
hsa.miR.215.000518	10.08911	19.301521	10.1720989092557	19.286777	11.543594	6.95649449188825
hsa.miR.216a.002220	19.19488	19.301521	19.7652274186892	19.286777	19.354717	17.9569970777661
hsa.miR.216b.002326	19.19488	19.301521	19.7652274186892	19.286777	19.354717	17.9569970777661
hsa.miR.217.002340	19.19488	19.301521	19.7652274186892	19.286777	19.354717	17.9569970777661
hsa.miR.218.000521	3.438391	4.253006	4.17127497449187	5.102659	4.513901	7.45046470315517
hsa.miR.219.000522	19.19488	19.301521	4.67356173968796	19.286777	19.354717	17.9569970777661
hsa.miR.221.000524	0.978909000000002	1.25584	2.83670307417696	1.217967	0.985105000000001	5.69317862488155
hsa.miR.222.002276	-2.486726	-1.558253	-0.827214987360179	-1.454291	-1.934119	3.0529949959818
hsa.miR.223.002295	6.05669	5.885597	8.20571497495602	7.327415	6.110658	10.7881986456289
hsa.miR.224.002099	3.817172	3.355039	4.18875719466376	3.1201	4.056011	7.00361181421479
hsa.miR.296.3p.002101	12.023024	19.301521	8.05572742023654	9.94971	10.913557	17.9569970777661
hsa.miR.296.000527	5.556532	6.979093	4.0058121354357	6.325159	5.762883	8.13431938767622
hsa.miR.299.3p.001015	19.19488	19.301521	9.08237140417929	19.286777	19.354717	17.9569970777661
hsa.miR.299.5p.000600	9.192261	9.266424	14.4340624228402	10.603368	10.355558	9.17310264211349
hsa.miR.301.000528	7.989037	9.299305	9.66201699415693	9.258102	8.981661	17.9569970777661
hsa.miR.301b.002392	12.133078	10.703819	14.5692438538131	11.464	11.225252	17.9569970777661
hsa.miR.302a.000529	19.19488	19.301521	6.59881172148352	19.286777	19.354717	17.9569970777661
ath.miR159a.000338	19.19488	19.301521	19.7652274186892	19.286777	19.354717	17.9569970777661
hsa.miR.302b.000531	4.549162	5.490806	1.43252826004622	5.387664	4.620693	-0.223267247713871
hsa.miR.302c.000533	9.396834	19.301521	9.63099763271932	19.286777	11.406811	6.2204635912485
hsa.miR.320.002277	0.52064	1.716907	0.98681828842961	1.463953	1.31197	4.29386219870959
hsa.miR.323.3p.002227	7.762665	9.312469	7.246115019654	8.753053	8.047134	13.0454378535728
hsa.miR.324.3p.002161	9.168173	9.999036	10.1309899018235	9.885475	9.019073	13.1510903174706
hsa.miR.324.5p.000539	7.19705	8.284612	9.84718284339059	8.7495	8.239006	17.9569970777661
hsa.miR.326.000542	19.19488	19.301521	12.881360912666	19.286777	19.354717	3.73695873066547
hsa.miR.328.000543	3.254344	4.220735	4.11269875408677	3.838075	3.749168	5.59758377231452
hsa.miR.329.001101	10.860598	13.223601	10.762912449002	19.286777	11.207931	17.9569970777661
hsa.miR.330.000544	9.015643	9.416208	10.4677057667142	8.843637	8.863014	17.9569970777661
hsa.miR.330.5p.002230	19.19488	19.301521	19.7652274186892	19.286777	19.354717	17.9569970777661
hsa.miR.331.000545	3.154751	4.159944	5.00062871209042	3.483317	3.400585	7.12468743115744
hsa.miR.331.5p.002233	12.084273	10.197038	12.6453587568379	19.286777	10.32962	11.7005844257796
hsa.miR.335.000546	10.358014	12.268173	19.7652274186892	11.643383	9.802677	17.9569970777661
hsa.miR.340.5p.002156	11.183321	11.298017	10.8418787885217	11.638404	11.040205	17.9569970777661
hsa.miR.338.3p.002252	19.19488	19.301521	19.7652274186892	19.286777	19.354717	17.9569970777661
hsa.miR.339.3p.002184	8.616341	9.337648	10.5684901009548	8.554868	8.183587	12.2741503543239
hsa.miR.339.5p.002257	5.911713	6.277885	6.51212148990572	6.499248	6.03471	12.2017697476243
hsa.miR.340.002258	13.126574	13.142305	13.408202155587	12.09933	9.760877	12.6911685567327
hsa.miR.155.002623	7.066334	6.29055	6.75633384085847	6.668537	6.542463	11.6012563393261
hsa.let.7b.002619	-0.181052999999999	1.318161	0.622326567398218	1.145677	-0.177672999999999	6.46773836771085
hsa.miR.342.3p.002260	2.915349	4.349501	2.94821339805541	4.26785	3.012075	9.01997959841724
hsa.miR.342.5p.002147	19.19488	19.301521	19.7652274186892	19.286777	19.354717	17.9569970777661
hsa.miR.345.002186	6.671723	7.891246	7.21992382484032	7.258932	7.275287	12.9459023079872
hsa.miR.361.000554	7.910395	9.094709	8.03227746067888	8.734998	8.080677	10.0201077050096
hsa.miR.362.3p.002117	9.178462	10.565845	13.987340002098	10.691754	13.502707	17.9569970777661
hsa.miR.362.001273	9.535809	11.612987	12.8356285338686	11.540757	12.350372	17.9569970777661
hsa.miR.363.001271	19.19488	19.301521	12.7538276737459	19.286777	19.354717	7.77791843426879
hsa.miR.365.001020	4.156968	4.943952	4.35509756288804	4.971288	3.990946	9.70390413084922
hsa.miR.367.000555	19.19488	19.301521	2.74959065760795	19.286777	19.354717	17.9569970777661
hsa.miR.369.3p.000557	8.834813	13.431938	11.090072973299	19.286777	10.581135	17.9569970777661
hsa.miR.369.5p.001021	12.170527	12.743441	14.9561097127055	11.226787	12.559314	17.9569970777661
hsa.miR.400.002275	5.483319	5.271236	6.16758911953322	5.263433	5.041973	17.9569970777661
hsa.miR.401.3p.002124	19.19488	19.301521	19.7652274186892	19.286777	19.354717	17.9569970777661
hsa.miR.402.000560	13.17365	19.301521	8.00613444118982	19.286777	12.172561	14.0916758853065
hsa.miR.403.000561	19.19488	19.301521	6.98668836195002	19.286777	19.354717	6.08103275420961
hsa.miR.404.000563	5.515988	6.730361	6.04012346434272	6.273179	5.746469	7.82864578847947
mmu.miR.404.5p.001319	4.851399	6.289266	6.16692064225179	6.649175	5.409944	11.658359257822
hsa.miR.405.000564	11.907023	9.578514	14.9478804889358	19.286777	19.354717	12.7843780828618
hsa.miR.406a.000565	5.188174	5.625641	5.156382188771	5.106868	4.595483	7.53321833535399
hsa.miR.406b.001102	12.155303	19.301521	11.1665225968623	19.286777	19.354717	17.9569970777661
hsa.miR.407.000566	19.19488	12.191417	-3.27887306419958	19.286777	19.354717	-4.8828127810699
mmu.miR.409.001138	7.45384	7.128917	8.6228392945115	8.680372	6.794775	17.9569970777661
hsa.miR.380.3p.000569	19.19488	19.301521	9.45764070975133	19.286777	19.354717	17.9569970777661
hsa.miR.381.000571	8.241662	8.941007	7.81947880512113	12.297641	10.966001	7.09154112978527
hsa.miR.382.000572	3.380942	3.883739	4.94908082311369	4.239624	3.42988	11.0668622603959
hsa.miR.383.000573	10.860531	12.432827	12.0563985922546	19.286777	19.354717	11.0354288384846
hsa.miR.409.5p.002331	9.927542	12.281288	13.1141777843281	9.478002	19.354717	17.9569970777661
hsa.miR.410.001274	9.121546	8.957701	7.80972225916272	9.222027	8.825779	-2.25987838274903
hsa.miR.411.001610	6.153563	6.933803	6.14604499973389	7.152692	6.825176	11.2363797195199
hsa.miR.422a.002297	13.22452	19.301521	12.7768589770786	19.286777	8.291204	12.0362869540097
hsa.miR.423.5p.002340	7.634095	9.717351	7.02101698256255	9.195896	8.01177	8.1638754451862
hsa.miR.424.000604	7.633427	8.852474	7.90680007665227	8.27087	8.179597	17.9569970777661
hsa.miR.425.5p.001516	5.893673	7.318491	6.37116692197653	7.088439	7.182262	17.9569970777661
hsa.miR.429.001024	19.19488	19.301521	19.7652274186892	19.286777	19.354717	17.9569970777661
hsa.miR.431.001979	11.336672	12.267196	7.42837626410547	9.69802	9.828798	17.9569970777661
hsa.miR.433.001028	9.467562	9.281789	7.08272592232819	9.187255	8.754192	10.1531692408124
hsa.miR.449.001030	19.19488	13.179971	13.5838561254478	13.236617	19.354717	17.9569970777661
hsa.miR.449b.001608	19.19488	19.301521	13.5276109456646	19.286777	13.281379	17.9569970777661
hsa.miR.450a.002303	12.246222	11.957267	12.9234110145757	10.312749	10.001667	17.9569970777661
hsa.miR.450b.3p.002208	19.19488	19.301521	19.7652274186892	19.286777	19.354717	17.9569970777661
hsa.miR.450b.5p.002207	9.043313	10.345556	12.1945320743637	13.336857	10.282444	17.9569970777661
mmu.miR.451.001141	9.034949	9.233089	19.7652274186892	9.768941	10.381118	17.9569970777661
hsa.miR.452.002329	7.61822	8.723394	9.35600454425499	8.912176	8.197042	17.9569970777661
hsa.miR.453.002318	19.19488	19.301521	19.7652274186892	19.286777	19.354717	17.9569970777661
hsa.miR.454.002323	8.814583	10.243821	12.0631743005632	9.189764	8.936981	3.24596914362863
hsa.miR.455.3p.002244	7.61797	9.295606	6.38061217300636	8.978617	7.795117	17.9569970777661
hsa.miR.455.001280	8.037074	9.285539	8.01865329426615	9.203498	7.610143	17.9569970777661
hsa.miR.483.5p.002338	4.002831	5.288755	9.62023949955501	4.887142	5.545652	12.8396079228882
hsa.miR.484.001821	1.129551	2.284784	1.16902984777558	1.91953	1.557807	5.38957789361621
hsa.miR.485.3p.001277	8.307856	8.623493	6.31643267866118	7.45081	8.359516	11.6657397892458
hsa.miR.485.5p.001036	19.19488	19.301521	19.7652274186892	19.286777	19.354717	17.9569970777661
hsa.miR.486.3p.002093	19.19488	19.301521	19.7652274186892	19.286777	19.354717	17.9569970777661
hsa.miR.486.001278	19.19488	19.301521	-5.58716067343476	19.286777	19.354717	-7.04476753291036
hsa.miR.487a.001279	19.19488	11.705671	12.0436668704009	10.67711	12.288927	17.9569970777661
hsa.miR.487b.001285	9.581282	10.290653	9.17978817740978	10.280917	9.827413	12.4657825617706
hsa.miR.488.002357	19.19488	19.301521	19.7652274186892	19.286777	19.354717	17.9569970777661
hsa.miR.489.002358	19.19488	19.301521	19.7652274186892	19.286777	19.354717	17.9569970777661
hsa.miR.490.001040	19.19488	19.301521	19.7652274186892	19.286777	19.354717	3.13368595340838
hsa.miR.491.3p.002360	19.19488	19.301521	19.7652274186892	19.286777	19.354717	17.9569970777661
mmu.miR.491.001630	7.642018	11.009639	9.1990590730468	9.104112	9.283859	11.9118023644886
hsa.miR.493.002364	11.684493	11.922341	10.2421289607117	11.037877	10.341913	18.9543176438764
hsa.miR.494.002365	7.909434	8.093246	6.08615423276843	8.067209	8.319872	10.9543866940891
mmu.miR.495.001663	6.887333	7.750889	7.21694593924266	7.074975	7.324129	11.7762425352706
mmu.miR.496.001953	19.19488	19.301521	19.7652274186892	19.286777	19.354717	17.9569970777661
hsa.miR.499.3p.002427	19.19488	19.301521	19.7652274186892	19.286777	19.354717	17.9569970777661
mmu.miR.499.001352	19.19488	19.301521	-2.33782426615748	19.286777	19.354717	17.9569970777661
hsa.miR.500.002428	10.671093	10.152757	10.6725475932661	11.779159	11.549061	17.9569970777661
hsa.miR.501.3p.002435	19.19488	19.301521	9.10582644409492	19.286777	19.354717	8.58888178525234
hsa.miR.501.001047	19.19488	19.301521	19.7652274186892	19.286777	19.354717	17.9569970777661
hsa.miR.502.3p.002083	12.30581	9.94013	12.9566656990214	13.29755	10.302871	17.9569970777661
hsa.miR.502.001109	8.692803	10.905574	10.5423237813603	13.412403	11.54517	17.9569970777661
hsa.miR.503.001048	8.183533	8.494871	8.02531172807473	8.319091	8.344009	11.9725999124715
hsa.miR.504.002084	19.19488	19.301521	19.7652274186892	19.286777	19.354717	17.9569970777661
hsa.miR.505.002089	8.639172	10.301531	9.52235959210558	8.850364	9.951122	17.9569970777661
hsa.miR.507.001051	19.19488	19.301521	19.7652274186892	19.286777	19.354717	17.9569970777661
hsa.miR.508.001052	19.19488	19.301521	19.7652274186892	19.286777	19.354717	17.9569970777661
hsa.miR.508.5p.002092	19.19488	19.301521	19.7652274186892	19.286777	19.354717	17.9569970777661
hsa.miR.509.5p.002235	9.798745	10.682701	12.0055005262276	11.383787	11.306434	1.37647368077781
hsa.miR.510.002241	19.19488	19.301521	19.7652274186892	19.286777	19.354717	17.9569970777661
hsa.miR.512.3p.001823	19.19488	19.301521	-1.83562141986021	19.286777	19.354717	17.9569970777661
hsa.miR.512.5p.001145	19.19488	19.301521	19.7652274186892	19.286777	19.354717	17.9569970777661
hsa.miR.513.5p.002090	19.19488	19.301521	19.7652274186892	19.286777	19.354717	17.9569970777661
hsa.miR.515.3p.002369	19.19488	19.301521	19.7652274186892	19.286777	19.354717	17.9569970777661
hsa.miR.515.5p.001112	19.19488	19.301521	9.83568065480221	19.286777	19.354717	3.11552671979728
hsa.miR.516a.5p.002416	19.19488	19.301521	19.7652274186892	19.286777	19.354717	17.9569970777661
hsa.miR.516b.001150	19.19488	19.301521	19.7652274186892	13.212051	19.354717	17.9569970777661
hsa.miR.517a.002402	19.19488	19.301521	19.7652274186892	19.286777	19.354717	17.9569970777661
hsa.miR.517c.001153	19.19488	19.301521	19.7652274186892	19.286777	19.354717	17.9569970777661
hsa.miR.518a.3p.002397	19.19488	19.301521	19.7652274186892	19.286777	19.354717	17.9569970777661
hsa.miR.518a.5p.002396	19.19488	19.301521	19.7652274186892	19.286777	19.354717	17.9569970777661
hsa.miR.518b.001156	19.19488	19.301521	19.7652274186892	19.286777	19.354717	14.07736368863
hsa.miR.518c.002401	19.19488	19.301521	19.7652274186892	19.286777	19.354717	17.9569970777661
hsa.miR.518d.001159	12.292822	10.749618	10.129822126371	11.158567	11.063989	10.3708384258137
hsa.miR.518d.5p.002389	19.19488	12.263778	19.7652274186892	19.286777	19.354717	17.9569970777661
hsa.miR.518e.002395	19.19488	19.301521	-0.275809093163623	19.286777	19.354717	17.9569970777661
hsa.miR.518f.002388	19.19488	19.301521	-0.426170800753759	19.286777	19.354717	-3.76631377477421
hsa.miR.519a.002415	19.19488	19.301521	2.59876552269101	19.286777	19.354717	17.9569970777661
hsa.miR.519d.002403	19.19488	19.301521	-1.00013238168958	19.286777	19.354717	17.9569970777661
hsa.miR.519e.002400	19.19488	19.301521	19.7652274186892	19.286777	19.354717	17.9569970777661
hsa.miR.520a.001167	19.19488	19.301521	14.5851662636612	19.286777	19.354717	17.9569970777661
hsa.miR.520a..001168	19.19488	19.301521	19.7652274186892	19.286777	19.354717	17.9569970777661
hsa.miR.520d.5p.002393	19.19488	19.301521	8.92871533709582	19.286777	19.354717	9.05211436197436
hsa.miR.520g.001121	19.19488	19.301521	19.7652274186892	19.286777	19.354717	17.9569970777661
hsa.miR.521.001122	19.19488	19.301521	19.7652274186892	19.286777	19.354717	17.9569970777661
hsa.miR.522.002413	19.19488	19.301521	19.7652274186892	19.286777	19.354717	17.9569970777661
hsa.miR.523.002386	-3.218439	3.843059	5.83607645460198	-0.185219	2.451645	-0.417937381701527
hsa.miR.524.5p.001982	19.19488	19.301521	19.7652274186892	19.286777	19.354717	17.9569970777661
hsa.miR.525.3p.002385	19.19488	19.301521	19.7652274186892	19.286777	19.354717	17.9569970777661
hsa.miR.525.001174	19.19488	19.301521	19.7652274186892	19.286777	19.354717	17.9569970777661
hsa.miR.526b.002382	19.19488	19.301521	19.7652274186892	19.286777	19.354717	17.9569970777661
hsa.miR.532.3p.002355	6.967791	8.078711	8.67648276728121	7.692137	7.783779	9.70896964328635
hsa.miR.532.001518	6.394124	8.308341	7.24737005307426	7.194074	6.850923	13.0445409458803
hsa.miR.539.001286	9.098504	8.905874	9.3899178303386	8.574939	8.339109	13.2384086317333
hsa.miR.541.002201	19.19488	19.301521	14.2326531587745	19.286777	19.354717	17.9569970777661
hsa.miR.542.3p.001284	11.19705	10.133474	12.6528193057908	19.286777	9.800173	17.9569970777661
hsa.miR.542.5p.002240	10.0426	13.261955	15.1473674297987	19.286777	11.01695	17.9569970777661
hsa.miR.544.002265	19.19488	19.301521	3.80346018619491	19.286777	19.354717	2.42740502176622
hsa.miR.545.002267	13.1562	19.301521	14.9420305213798	19.286777	19.354717	0.296841124690253
hsa.miR.548a.001538	19.19488	19.301521	11.6559023171749	19.286777	19.354717	12.4849189231729
hsa.miR.548a.5p.002412	19.19488	19.301521	19.7652274186892	19.286777	19.354717	17.9569970777661
hsa.miR.548b.001541	19.19488	19.301521	19.7652274186892	19.286777	19.354717	17.9569970777661
hsa.miR.548b.5p.002408	10.703774	9.908541	19.7652274186892	13.314113	10.46993	17.9569970777661
hsa.miR.548c.001590	19.19488	19.301521	11.7509467994382	19.286777	11.346325	11.5384005838879
hsa.miR.548c.5p.002429	19.19488	8.702756	19.7652274186892	13.483592	9.920795	12.0662005470796
hsa.miR.548d.001605	19.19488	19.301521	12.7258857254347	19.286777	19.354717	17.9569970777661
hsa.miR.548d.5p.002240	13.256896	11.026579	19.7652274186892	9.96103	10.883227	13.0364066146355
hsa.miR.551b.001535	19.19488	19.301521	-0.880764419559679	19.286777	19.354717	-3.67575423173519
hsa.miR.556.3p.002345	19.19488	19.301521	19.7652274186892	19.286777	19.354717	17.9569970777661
hsa.miR.556.5p.002344	19.19488	19.301521	19.7652274186892	19.286777	19.354717	17.9569970777661
hsa.miR.561.001528	19.19488	19.301521	-1.58643256978188	19.286777	19.354717	17.9569970777661
hsa.miR.570.002347	19.19488	19.301521	19.7652274186892	19.286777	19.354717	17.9569970777661
hsa.miR.574.3p.002349	1.16733	2.111326	2.02944992168446	1.544204	1.298107	4.81136026455894
hsa.miR.576.3p.002351	10.480265	19.301521	15.762083538504	11.78733	12.063377	17.9569970777661
hsa.miR.576.5p.002350	12.24377	19.301521	11.5793915590121	19.286777	19.354717	17.9569970777661
hsa.miR.579.002398	10.169196	13.253837	14.4746308305532	11.104648	12.705524	17.9569970777661
hsa.miR.582.3p.002399	19.19488	19.301521	19.7652274186892	19.286777	19.354717	17.9569970777661
hsa.miR.582.5p.001983	19.19488	19.301521	19.7652274186892	19.286777	19.354717	17.9569970777661
hsa.miR.589.002409	19.19488	19.301521	19.7652274186892	19.286777	19.354717	17.9569970777661
hsa.miR.590.5p.001984	8.353827	8.757797	7.19657076277592	8.72981	8.32278	5.55309722109427
hsa.miR.597.001551	11.183283	10.703769	10.1753775570288	11.529273	19.354717	8.60252401280619
hsa.miR.598.001988	10.371422	12.908331	11.7537080090962	13.297851	10.814455	11.7075126916457
mmu.miR.615.001960	4.07369	4.918261	5.48318174529533	5.277492	4.691564	17.9569970777661
hsa.miR.615.5p.002353	19.19488	9.301517	11.2927823827777	12.168434	19.354717	13.124787251782
hsa.miR.616.002414	10.975993	19.301521	19.7652274186892	19.286777	19.354717	17.9569970777661
hsa.miR.618.001593	19.19488	19.301521	-2.16537101795728	19.286777	19.354717	-5.89025299640259
hsa.miR.624.002430	19.19488	19.301521	19.7652274186892	19.286777	19.354717	17.9569970777661
hsa.miR.625.002431	10.460299	13.410051	14.9874456603599	11.178819	11.967987	17.9569970777661
hsa.miR.627.001560	19.19488	19.301521	19.7652274186892	19.286777	19.354717	17.9569970777661
hsa.miR.628.5p.002433	7.842314	10.396064	14.6410798490937	9.91183	19.354717	-6.12278890103313
hsa.miR.629.002436	9.25476	10.000328	12.6908952263613	12.213137	19.354717	17.9569970777661
hsa.miR.636.002088	19.19488	11.426567	11.8096864377473	10.755849	12.24662	10.7554626814288
hsa.miR.642.001592	12.17423	10.827911	13.1227119650939	9.937835	11.460243	17.9569970777661
hsa.miR.651.001604	19.19488	19.301521	7.82254437839668	19.286777	19.354717	-2.51653422857287
hsa.miR.652.002352	11.458548	10.710555	14.5368520697375	12.272507	12.364937	-5.55493934477432
hsa.miR.653.002292	19.19488	19.301521	19.7652274186892	19.286777	19.354717	17.9569970777661
hsa.miR.654.3p.002239	11.110413	10.056137	11.3568324223023	13.312887	9.750797	17.9569970777661
hsa.miR.654.001611	9.144738	9.717123	11.2536263452132	7.403554	7.995409	11.7521102902977
hsa.miR.655.001612	11.25269	10.81217	10.4392450153449	10.435121	10.522613	17.9569970777661
hsa.miR.660.001515	6.945712	7.261821	8.13094157804854	7.929338	6.928357	12.9772664387751
hsa.miR.671.3p.002322	9.414582	9.299698	8.92479937122054	8.510761	8.631443	10.847735084117
hsa.miR.672.002327	19.19488	19.301521	19.7652274186892	19.286777	19.354717	17.9569970777661
hsa.miR.674.002021	19.19488	19.301521	5.31574980436586	19.286777	19.354717	17.9569970777661
hsa.miR.708.002341	5.05799	7.434281	6.10870329807703	7.054199	6.212383	9.92283775000467
hsa.miR.744.002324	7.753537	8.272939	8.20674052353923	7.216356	7.264995	12.2684408847978
hsa.miR.758.001990	10.457366	10.119348	11.8361468932389	12.268557	9.535517	10.5623544051068
hsa.miR.871.002354	19.19488	19.301521	19.7652274186892	19.286777	19.354717	17.9569970777661
hsa.miR.872.002264	19.19488	19.301521	0.719786249189106	19.286777	19.354717	3.36517578364801
hsa.miR.873.002356	19.19488	13.287311	19.7652274186892	19.286777	19.354717	17.9569970777661
hsa.miR.874.002268	19.19488	19.301521	2.64928508083182	19.286777	19.354717	17.9569970777661
hsa.miR.875.3p.002204	19.19488	19.301521	19.7652274186892	19.286777	19.354717	17.9569970777661
hsa.miR.876.3p.002225	19.19488	19.301521	19.7652274186892	19.286777	19.354717	17.9569970777661
hsa.miR.876.5p.002205	19.19488	19.301521	19.7652274186892	19.286777	19.354717	17.9569970777661
hsa.miR.885.3p.002402	19.19488	19.301521	19.7652274186892	19.286777	19.354717	17.9569970777661
hsa.miR.885.5p.002296	10.358949	13.316295	8.64608572056321	10.603917	11.958404	4.40750509179671
hsa.miR.886.3p.002194	4.4492	4.569164	2.26765329261717	5.214197	5.325047	6.35911689115277
hsa.miR.886.5p.002193	5.122715	5.604581	4.37496394665244	5.547119	5.562417	9.87940005335608
hsa.miR.887.002404	19.19488	19.301521	19.7652274186892	19.286777	19.354717	17.9569970777661
hsa.miR.888.002212	13.426543	19.301521	19.7652274186892	19.286777	19.354717	17.9569970777661
hsa.miR.889.002202	10.735872	11.808067	10.1291714970499	12.233937	12.173324	11.7861029243488
hsa.miR.890.002209	19.19488	12.249461	19.7652274186892	19.286777	19.354717	17.9569970777661
hsa.miR.891a.002191	19.19488	19.301521	19.7652274186892	19.286777	19.354717	17.9569970777661
hsa.miR.891b.002210	19.19488	19.301521	19.7652274186892	19.286777	19.354717	17.9569970777661
hsa.miR.892a.002195	19.19488	19.301521	19.7652274186892	19.286777	19.354717	17.9569970777661
hsa.miR.147.000469	19.19488	19.301521	12.50479204745	19.286777	19.354717	7.01928461590884
hsa.miR.208.000511	-2.022226	-1.139004	-3.35361562961147	-0.0505189999999978	-2.306437	-5.73495873262726
hsa.miR.211.000514	19.19488	19.301521	4.94139886156093	19.286777	19.354717	17.9569970777661
hsa.miR.212.000515	6.603174	8.188533	6.39042395544708	6.877907	7.315168	8.69987756191186
hsa.miR.219.1.3p.002095	19.19488	19.301521	19.7652274186892	19.286777	19.354717	17.9569970777661
hsa.miR.219.2.3p.002390	19.19488	12.516803	19.7652274186892	19.286777	19.354717	17.9569970777661
hsa.miR.220.000523	19.19488	19.301521	19.7652274186892	19.286777	19.354717	17.9569970777661
hsa.miR.220b.002206	19.19488	19.301521	19.7652274186892	19.286777	19.354717	17.9569970777661
hsa.miR.220c.002211	19.19488	19.301521	19.7652274186892	19.286777	19.354717	17.9569970777661
hsa.miR.298.002190	19.19488	19.301521	19.7652274186892	19.286777	12.361324	17.9569970777661
hsa.miR.325.000540	19.19488	19.301521	19.7652274186892	19.286777	19.354717	17.9569970777661
hsa.miR.346.000553	19.19488	19.301521	5.389993494953	19.286777	19.354717	9.43765671297725
hsa.miR.406c.002122	3.695937	4.350803	4.25795936798397	4.202943	3.275022	7.0229933622246
hsa.miR.384.000574	19.19488	19.301521	19.7652274186892	19.286777	19.354717	17.9569970777661
hsa.miR.412.001023	19.19488	19.301521	19.7652274186892	19.286777	19.354717	17.9569970777661
hsa.miR.448.001029	19.19488	19.301521	19.7652274186892	19.286777	19.354717	17.9569970777661
hsa.miR.492.001039	19.19488	19.301521	19.7652274186892	19.286777	19.354717	17.9569970777661
hsa.miR.506.001050	19.19488	19.301521	19.7652274186892	19.286777	19.354717	17.9569970777661
hsa.miR.509.3.5p.002155	19.19488	19.301521	19.7652274186892	19.286777	19.354717	17.9569970777661
hsa.miR.511.001111	19.19488	12.641946	19.7652274186892	13.305934	10.591474	17.9569970777661
hsa.miR.517b.001152	19.19488	19.301521	19.7652274186892	19.286777	19.354717	17.9569970777661
hsa.miR.519c.001163	19.19488	19.301521	19.7652274186892	19.286777	19.354717	17.9569970777661
hsa.miR.520b.001116	19.19488	19.301521	19.7652274186892	19.286777	19.354717	10.6756363870423
hsa.miR.520e.001119	19.19488	19.301521	7.2686190218991	19.286777	19.354717	4.15180165534914
hsa.miR.520f.001120	19.19488	19.301521	7.68923870934822	19.286777	19.354717	13.0531839122562
dme.miR.7.000268	13.607012	9.933962	13.9749067924842	9.021059	18.762644	17.7291559852225
hsa.miR.548I.002909	19.250517	18.957367	20.848912906219	18.816837	18.762644	17.7291559852225
hsa.miR.30a.3p.000416	3.607307	3.598377	9.02733683554249	4.54573	3.878868	17.7291559852225
hsa.miR.30a.5p.000417	3.71521	4.287489	6.21605801937242	4.362384	4.164301	6.77899695293411
hsa.miR.30d.000420	6.222899	6.669601	7.92390761401813	6.560807	6.673018	1.94703310767594
hsa.miR.30e.3p.000422	3.800297	4.3634	7.37219782609536	4.775415	4.48406	8.82569496795333
hsa.miR.34b.000427	13.255564	12.934317	20.848912906219	12.52964	12.086348	17.7291559852225
hsa.miR.126..000451	13.193861	12.988491	15.9739037823743	11.380882	12.52772	17.7291559852225
hsa.miR.154..000478	12.287147	12.727817	13.1317846559269	12.834034	13.368967	17.7291559852225
hsa.miR.182..000483	19.250517	18.957367	20.848912906219	18.816837	18.762644	17.7291559852225
hsa.miR.206.000510	10.897581	9.773953	15.118930980062	12.743697	14.794417	12.4533900985663
hsa.miR.213.000516	10.182972	9.791427	13.05039205655	13.821304	10.766674	17.7291559852225
hsa.miR.302c..000534	19.250517	18.957367	15.1417281611494	18.816837	18.762644	17.7291559852225
hsa.miR.302d.000535	15.218744	14.640247	16.4309821918464	18.816837	11.424078	13.6697649653936
hsa.miR.378.000567	14.120047	11.288547	15.5904317754314	18.816837	10.44376	12.9657065590314
hsa.miR.380.5p.000570	19.250517	18.957367	20.848912906219	14.794704	18.762644	17.7291559852225
hsa.miR.1257.002910	19.250517	18.957367	20.848912906219	18.816837	18.762644	17.7291559852225
hsa.miR.200a..001011	19.250517	18.957367	20.848912906219	18.816837	18.762644	17.7291559852225
hsa.miR.432.001026	7.707823	7.095062	9.94662520561721	6.552469	6.627125	12.6598025634399
hsa.miR.432..001027	19.250517	18.957367	14.7639296402193	18.816837	18.762644	7.1330621088381
hsa.miR.497.001043	11.650313	12.916149	20.848912906219	13.388617	12.771307	17.7291559852225
hsa.miR.500.001046	11.353467	18.957367	20.848912906219	18.816837	18.762644	17.7291559852225
hsa.miR.1238.002927	19.250517	18.957367	20.848912906219	18.816837	18.762644	17.7291559852225
hsa.miR.488.001106	19.250517	18.957367	20.848912906219	18.816837	14.744054	17.7291559852225
hsa.miR.517..001113	19.250517	18.957367	20.848912906219	18.816837	18.762644	17.7291559852225
hsa.miR.516.3p.001149	19.250517	13.890114	15.2446455515001	18.816837	13.726679	12.7954710403375
hsa.miR.518c..001158	19.250517	18.957367	20.848912906219	18.816837	18.762644	17.7291559852225
hsa.miR.519e..001166	19.250517	18.957367	20.848912906219	18.816837	18.762644	17.7291559852225
hsa.miR.520h.001170	19.250517	18.957367	5.7415588728914	18.816837	18.762644	1.79243898744922
hsa.miR.524.001173	19.250517	18.957367	20.848912906219	18.816837	18.762644	17.7291559852225
mmu.let.7d..001178	19.250517	18.957367	20.848912906219	18.816837	18.762644	17.7291559852225
hsa.miR.363..001283	19.250517	18.957367	20.848912906219	18.816837	18.762644	17.7291559852225
rno.miR.7..001338	7.260771	7.828779	11.1978042941776	7.725157	6.778394	17.7291559852225
hsa.miR.656.001510	11.688532	12.535019	20.848912906219	12.847797	10.553	17.7291559852225
hsa.miR.549.001511	19.250517	14.858093	20.848912906219	18.816837	18.762644	17.7291559852225
hsa.miR.657.001512	19.250517	18.957367	2.62900188204944	18.816837	18.762644	0.119591658805689
hsa.miR.658.001513	19.250517	18.957367	20.848912906219	18.816837	18.762644	17.7291559852225
hsa.miR.659.001514	19.250517	18.957367	14.8722540986918	18.816837	18.762644	11.5181935218741
hsa.miR.551a.001519	19.250517	18.957367	20.848912906219	18.816837	18.762644	17.7291559852225
hsa.miR.552.001520	19.250517	18.957367	20.848912906219	18.816837	18.762644	17.7291559852225
hsa.miR.553.001521	19.250517	18.957367	8.27903105339092	18.816837	18.762644	5.11669507097119
hsa.miR.554.001522	19.250517	14.9702	20.848912906219	18.816837	18.762644	17.7291559852225
hsa.miR.555.001523	19.250517	18.957367	20.848912906219	18.816837	18.762644	17.7291559852225
hsa.miR.557.001525	19.250517	18.957367	20.848912906219	18.816837	18.762644	17.7291559852225
hsa.miR.558.001526	19.250517	18.957367	20.848912906219	18.816837	18.762644	17.7291559852225
hsa.miR.559.001527	19.250517	18.957367	20.848912906219	18.816837	18.762644	17.7291559852225
hsa.miR.562.001529	19.250517	18.957367	20.848912906219	18.816837	18.762644	17.7291559852225
hsa.miR.563.001530	19.250517	18.957367	20.848912906219	18.816837	18.762644	17.7291559852225
hsa.miR.564.001531	19.250517	18.957367	11.1756517099329	18.816837	18.762644	-7.37556681109288
hsa.miR.566.001533	19.250517	18.957367	12.8056828389397	18.816837	18.762644	17.7291559852225
hsa.miR.567.001534	19.250517	18.957367	20.848912906219	18.816837	18.762644	17.7291559852225
hsa.miR.569.001536	19.250517	18.957367	20.848912906219	18.816837	14.748797	10.6415840134732
hsa.miR.586.001539	19.250517	18.957367	-3.27154417427623	18.816837	18.762644	17.7291559852225
hsa.miR.587.001540	19.250517	18.957367	20.848912906219	18.816837	18.762644	17.7291559852225
hsa.miR.588.001542	19.250517	18.957367	20.848912906219	18.816837	18.762644	17.7291559852225
hsa.miR.589.001543	11.549957	11.900557	13.7237525620793	12.836235	10.366928	17.7291559852225
hsa.miR.550.001544	19.250517	18.957367	20.848912906219	18.816837	18.762644	17.7291559852225
hsa.miR.591.001545	19.250517	18.957367	20.848912906219	14.791347	14.494854	17.7291559852225
hsa.miR.592.001546	19.250517	18.957367	20.848912906219	11.434673	18.762644	10.8591996526203
hsa.miR.593.001547	19.250517	18.957367	20.848912906219	18.816837	18.762644	17.7291559852225
hsa.miR.596.001550	19.250517	18.957367	-2.12610331821569	18.816837	18.762644	-4.74767738854605
hsa.miR.622.001553	19.250517	12.948673	20.848912906219	18.816837	18.762644	17.7291559852225
hsa.miR.599.001554	19.250517	18.957367	20.848912906219	18.816837	18.762644	17.7291559852225
hsa.miR.623.001555	19.250517	18.957367	15.9221537470727	18.816837	18.762644	12.4704949037433
hsa.miR.600.001556	19.250517	18.957367	20.848912906219	18.816837	18.762644	17.7291559852225
hsa.miR.624.001557	12.227047	18.957367	14.4912914249932	18.816837	18.762644	6.09106622380099
hsa.miR.601.001558	12.251822	13.641447	13.0890157539555	10.453989	12.989882	11.0030829860564
hsa.miR.626.001559	19.250517	18.957367	20.848912906219	18.816837	18.762644	17.7291559852225
hsa.miR.629.001562	11.295017	10.994301	9.90526236757146	9.248802	10.746477	17.7291559852225
hsa.miR.630.001563	19.250517	14.913277	20.848912906219	18.816837	12.223162	17.7291559852225
hsa.miR.631.001564	19.250517	18.957367	20.848912906219	18.816837	18.762644	17.7291559852225
hsa.miR.603.001566	14.328421	15.968994	15.7630745869349	18.816837	18.762644	12.4811705206686
hsa.miR.604.001567	13.323727	18.957367	17.2652067723071	15.750412	18.762644	17.7291559852225
hsa.miR.605.001568	11.289171	9.062714	20.848912906219	8.974891	9.870896	17.7291559852225
hsa.miR.606.001569	19.250517	18.957367	20.848912906219	18.816837	18.762644	17.7291559852225
hsa.miR.607.001570	19.250517	18.957367	20.848912906219	18.816837	18.762644	17.7291559852225
hsa.miR.608.001571	19.250517	18.957367	20.848912906219	18.816837	18.762644	17.7291559852225
hsa.miR.609.001573	19.250517	18.957367	20.848912906219	18.816837	18.762644	17.7291559852225
hsa.miR.633.001574	19.250517	18.957367	20.848912906219	18.816837	18.762644	17.7291559852225
hsa.miR.634.001576	19.250517	18.957367	20.848912906219	18.816837	18.762644	17.7291559852225
hsa.miR.635.001578	19.250517	18.957367	20.848912906219	18.816837	18.762644	17.7291559852225
hsa.miR.637.001581	19.250517	18.957367	20.848912906219	18.816837	18.762644	17.7291559852225
hsa.miR.638.001582	9.173547	9.133995	10.1825161075546	8.218059	10.823717	10.4472138622592
hsa.miR.639.001583	19.250517	8.189562	20.848912906219	18.816837	18.762644	-6.80338156293654
hsa.miR.640.001584	19.250517	18.957367	20.848912906219	18.816837	18.762644	17.7291559852225
hsa.miR.641.001585	19.250517	13.458031	20.848912906219	14.774185	9.778668	17.7291559852225
hsa.miR.613.001586	19.250517	15.692557	20.848912906219	18.816837	18.762644	17.7291559852225
hsa.miR.614.001587	19.250517	14.863243	20.848912906219	18.816837	18.762644	17.7291559852225
hsa.miR.616.001589	10.794005	11.280577	12.1705566963381	12.840603	12.11146	17.7291559852225
hsa.miR.617.001591	19.250517	18.957367	20.848912906219	18.816837	18.762644	17.7291559852225
hsa.miR.643.001594	19.250517	18.957367	20.848912906219	18.816837	18.762644	-5.07375405158207
hsa.miR.644.001596	19.250517	18.957367	20.848912906219	18.816837	18.762644	17.7291559852225
hsa.miR.645.001597	13.626497	12.327839	11.2860899100396	14.851497	12.768782	9.42326404489598
hsa.miR.621.001598	19.250517	18.957367	20.848912906219	18.816837	18.762644	17.7291559852225
hsa.miR.646.001599	19.250517	18.957367	20.848912906219	18.816837	18.762644	-8.64734748711544
hsa.miR.647.001600	19.250517	18.957367	20.848912906219	18.816837	18.762644	17.7291559852225
hsa.miR.648.001601	19.250517	18.957367	20.848912906219	18.816837	18.762644	17.7291559852225
hsa.miR.649.001602	19.250517	18.957367	20.848912906219	18.816837	18.762644	17.7291559852225
hsa.miR.650.001603	19.250517	18.957367	20.848912906219	18.816837	18.762644	17.7291559852225
hsa.miR.661.001606	19.250517	18.957367	7.84235004775197	6.737062	18.762644	8.29422254020583
hsa.miR.662.001607	19.250517	18.957367	7.30610100791827	18.816837	18.762644	0.611008688907908
hsa.miR.571.001613	19.250517	18.957367	20.848912906219	18.816837	18.762644	-2.96117413846966
hsa.miR.572.001614	11.941683	11.61499	11.6905219963541	8.838085	8.684487	3.80735375258406
hsa.miR.573.001615	19.250517	18.957367	2.75647819806975	18.816837	18.762644	17.7291559852225
hsa.miR.575.001617	19.250517	18.957367	20.848912906219	18.816837	18.762644	-0.971166967237075
hsa.miR.578.001619	19.250517	18.957367	20.848912906219	18.816837	18.762644	17.7291559852225
hsa.miR.580.001621	19.250517	18.957367	1.85078100553248	18.816837	18.762644	-3.64513809085042
hsa.miR.581.001622	19.250517	18.957367	20.848912906219	18.816837	18.762644	17.7291559852225
hsa.miR.583.001623	19.250517	18.957367	20.848912906219	18.816837	18.762644	17.7291559852225
hsa.miR.584.001624	19.250517	18.957367	20.848912906219	18.816837	18.762644	8.9432570136319
hsa.miR.585.001625	19.250517	18.957367	20.848912906219	18.816837	18.762644	17.7291559852225
rno.miR.29c..001818	19.250517	18.957367	20.848912906219	14.539821	18.762644	17.7291559852225
hsa.miR.766.001986	6.070777	18.957367	6.79505075596529	5.259372	6.662728	-1.698486848828
hsa.miR.595.001987	19.250517	18.957367	20.848912906219	18.816837	18.762644	17.7291559852225
hsa.miR.668.001992	19.250517	18.957367	20.848912906219	14.810711	18.762644	17.7291559852225
hsa.miR.767.5p.001993	19.250517	18.957367	20.848912906219	18.816837	18.762644	17.7291559852225
hsa.miR.767.3p.001995	19.250517	18.957367	16.6384921220151	18.816837	18.762644	17.7291559852225
hsa.miR.454..001996	12.496073	18.957367	16.215678792063	15.70634	13.374491	17.7291559852225
hsa.miR.769.5p.001998	8.301573	8.179767	12.6281151276688	10.780189	8.821318	17.7291559852225
hsa.miR.770.5p.002002	19.250517	18.957367	20.848912906219	18.816837	18.762644	17.7291559852225
hsa.miR.769.3p.002003	19.250517	18.957367	20.848912906219	18.816837	18.762644	17.7291559852225
hsa.miR.802.002004	19.250517	18.957367	12.0865497599309	18.816837	18.762644	5.74491929714329
hsa.miR.675.002005	19.250517	18.957367	20.848912906219	18.816837	18.762644	17.7291559852225
hsa.miR.505..002087	11.590563	11.904682	15.6281545067758	11.789537	12.266596	17.7291559852225
hsa.miR.218.1..002094	19.250517	18.957367	20.848912906219	18.816837	18.762644	17.7291559852225
hsa.miR.221..002096	11.523184	14.997137	15.5852718071929	12.467707	13.949007	17.7291559852225
hsa.miR.222..002097	7.263495	5.909828	8.9408937505069	7.627886	7.275847	17.7291559852225
hsa.miR.223..002098	13.327147	18.957367	20.848912906219	18.816837	12.65721	17.7291559852225
hsa.miR.136..002100	9.09726	8.733097	10.3067717580974	9.357082	8.095881	11.3634047848113
hsa.miR.34b.002102	6.923136	7.043909	8.44087322176212	7.167407	6.590378	10.9732574498482
hsa.miR.185..002104	19.250517	18.957367	20.848912906219	18.816837	18.762644	17.7291559852225
hsa.miR.186..002105	19.250517	18.957367	20.848912906219	18.816837	18.762644	17.7291559852225
hsa.miR.195..002107	19.250517	18.957367	20.848912906219	18.816837	18.762644	17.7291559852225
hsa.miR.30c.1..002108	19.250517	18.957367	20.848912906219	18.816837	18.762644	17.7291559852225
hsa.miR.30c.2..002110	19.250517	18.957367	20.848912906219	18.816837	18.762644	17.7291559852225
hsa.miR.32..002111	19.250517	18.957367	20.848912906219	18.816837	18.762644	17.7291559852225
hsa.miR.31..002113	3.163014	3.797705	4.72023570608629	3.797455	3.377619	8.47973389523768
hsa.miR.130b..002114	19.250517	18.957367	13.0536156417117	18.816837	18.762644	17.7291559852225
hsa.miR.26a.2..002115	19.250517	14.897277	15.3901710066189	18.816837	11.617037	17.7291559852225
hsa.miR.361.3p.002116	19.250517	18.957367	20.848912906219	18.816837	18.762644	17.7291559852225
hsa.let.7g..002118	19.250517	18.957367	20.848912906219	18.816837	13.745554	17.7291559852225
hsa.miR.302b..002119	19.250517	18.957367	4.01851543132985	18.816837	18.762644	7.64535013119227
hsa.miR.302d..002120	19.250517	18.957367	20.848912906219	18.816837	18.762644	17.7291559852225
hsa.miR.367..002121	19.250517	18.957367	20.848912906219	18.816837	18.762644	17.7291559852225
hsa.miR.374a..002125	19.250517	18.957367	20.848912906219	18.816837	18.762644	17.7291559852225
hsa.miR.23b..002126	19.250517	18.957367	20.848912906219	18.816837	18.762644	17.7291559852225
hsa.miR.376a..002127	15.194731	18.957367	20.848912906219	14.299339	18.762644	17.7291559852225
hsa.miR.377..002128	11.366449	18.957367	15.235620921253	12.405342	12.804911	17.7291559852225
ath.miR159a.000338.1	19.250517	13.010707	20.848912906219	18.816837	18.762644	17.7291559852225
hsa.miR.30b..002129	19.250517	18.957367	20.848912906219	18.816837	18.762644	17.7291559852225
hsa.miR.122..002130	19.250517	18.957367	20.848912906219	18.816837	18.762644	17.7291559852225
hsa.miR.130a..002131	19.250517	18.957367	20.848912906219	18.816837	18.762644	17.7291559852225
hsa.miR.132..002132	19.250517	18.957367	20.848912906219	18.816837	18.762644	17.7291559852225
hsa.miR.148a..002134	19.250517	18.957367	20.848912906219	18.816837	18.762644	17.7291559852225
hsa.miR.33a.002135	19.250517	18.957367	7.77438823670845	18.816837	18.762644	5.81517210593912
hsa.miR.33a..002136	19.250517	12.997021	12.2459627777468	18.816837	18.762644	17.7291559852225
hsa.miR.92a.1..002137	13.426352	13.288349	20.848912906219	18.816837	11.823866	17.7291559852225
hsa.miR.92a.2..002138	19.250517	18.957367	20.848912906219	18.816837	18.762644	17.7291559852225
hsa.miR.93..002139	7.486876	7.140783	9.0079692065783	7.388042	6.937912	12.8902442691488
hsa.miR.96..002140	19.250517	18.957367	20.848912906219	18.816837	18.762644	17.7291559852225
hsa.miR.99a..002141	10.205627	11.851357	12.360250281955	9.48612	11.15819	12.5845855627978
hsa.miR.100..002142	12.863295	12.972862	20.848912906219	14.794367	13.708354	17.7291559852225
hsa.miR.101..002143	19.250517	18.957367	20.848912906219	18.816837	18.762644	17.7291559852225
hsa.miR.138.2..002144	19.250517	18.957367	-4.2137993011571	18.816837	18.762644	-5.3785995597312
hsa.miR.141..002145	19.250517	18.957367	13.7704303847307	18.816837	18.762644	12.9970185237923
hsa.miR.143..002146	19.250517	18.957367	20.848912906219	18.816837	18.762644	17.7291559852225
hsa.miR.144..002148	15.269823	18.957367	20.848912906219	18.816837	11.853098	-2.6101325662727
hsa.miR.145..002149	8.631172	9.022947	12.8353064975184	9.795599	8.355107	17.7291559852225
hsa.miR.920.002150	19.250517	18.957367	20.848912906219	18.816837	18.762644	17.7291559852225
hsa.miR.921.002151	19.250517	18.957367	20.848912906219	18.816837	18.762644	17.7291559852225
hsa.miR.922.002152	19.250517	18.957367	20.848912906219	18.816837	18.762644	17.7291559852225
hsa.miR.924.002154	19.250517	18.957367	20.848912906219	18.816837	18.762644	17.7291559852225
hsa.miR.337.3p.002157	11.166823	10.933836	10.354594845842	9.34102	11.293054	17.7291559852225
hsa.miR.125b.2..002158	19.250517	18.957367	16.0268808090754	18.816837	18.762644	17.7291559852225
hsa.miR.135b..002159	10.255157	18.957367	3.41014464145641	18.816837	18.762644	0.675236866080787
hsa.miR.148b..002160	12.364374	14.033211	3.9509429776394	12.855293	13.936529	-2.47265460191486
hsa.miR.146a..002163	19.250517	18.957367	20.848912906219	18.816837	18.762644	17.7291559852225
hsa.miR.149..002164	19.250517	18.957367	8.30762058444035	18.816837	18.762644	17.7291559852225
hsa.miR.29b.1..002165	19.250517	18.957367	20.848912906219	13.541885	18.762644	17.7291559852225
hsa.miR.29b.2..002166	19.250517	18.957367	20.848912906219	18.816837	18.762644	17.7291559852225
hsa.miR.105..002168	19.250517	18.957367	20.848912906219	18.816837	18.762644	17.7291559852225
hsa.miR.106a..002170	19.250517	18.957367	20.848912906219	18.816837	18.762644	17.7291559852225
hsa.miR.16.2..002171	19.250517	18.957367	20.848912906219	18.816837	18.762644	17.7291559852225
hsa.let.7i..002172	12.993797	13.693504	15.3203926485516	18.816837	13.228457	17.7291559852225
hsa.miR.15b..002173	19.250517	18.957367	20.848912906219	18.816837	18.762644	17.7291559852225
hsa.miR.27b..002174	9.973263	10.952541	13.8421172765421	9.608566	9.474102	17.7291559852225
hsa.miR.933.002176	19.250517	18.957367	20.848912906219	18.816837	18.762644	17.7291559852225
hsa.miR.934.002177	19.250517	18.957367	20.848912906219	18.816837	18.762644	17.7291559852225
hsa.miR.935.002178	19.250517	18.957367	20.848912906219	18.816837	18.762644	17.7291559852225
hsa.miR.936.002179	19.250517	18.957367	20.848912906219	18.816837	18.762644	17.7291559852225
hsa.miR.937.002180	19.250517	18.957367	20.848912906219	18.816837	18.762644	17.7291559852225
hsa.miR.938.002181	19.250517	18.957367	20.848912906219	18.816837	18.762644	17.7291559852225
hsa.miR.939.002182	19.250517	18.957367	-3.80082518941554	18.816837	18.762644	17.7291559852225
hsa.miR.941.002183	19.250517	9.506037	20.848912906219	18.816837	10.698277	17.7291559852225
hsa.miR.335..002185	19.250517	18.957367	20.848912906219	18.816837	18.762644	17.7291559852225
hsa.miR.942.002187	10.562092	11.684967	12.0230590898937	12.800502	10.403524	17.7291559852225
hsa.miR.943.002188	10.114386	10.939385	20.848912906219	9.481837	18.762644	17.7291559852225
hsa.miR.944.002189	19.250517	18.957367	4.45965465089726	18.816837	18.762644	1.75203291218324
hsa.miR.99b..002196	10.213062	9.422247	10.2532621272713	7.755575	8.590429	6.5295552441718
hsa.miR.124..002197	19.250517	18.957367	20.848912906219	18.816837	18.762644	17.7291559852225
hsa.miR.541..002200	13.408957	18.957367	15.782724722546	14.831062	13.028227	12.2898531097064
hsa.miR.875.5p.002203	7.50223	11.52496	15.7551469101049	18.816837	7.871164	13.9810486352696
hsa.miR.888..002213	19.250517	18.957367	20.848912906219	18.816837	18.762644	17.7291559852225
hsa.miR.892b.002214	19.250517	18.957367	-6.21652287561295	15.793647	18.762644	11.3369385154742
hsa.miR.9..002231	14.903765	12.360531	20.848912906219	18.816837	18.762644	5.80398313283365
hsa.miR.411..002238	10.424084	13.935807	20.848912906219	18.816837	13.67219	17.7291559852225
hsa.miR.378.002243	11.235989	10.884249	12.0251609130885	11.794187	12.340651	11.9718542074584
hsa.miR.151.3p.002254	5.452157	3.684707	7.92138316063053	4.892728	5.788124	12.9092015464921
hsa.miR.340..002259	13.835569	18.957367	14.8932672639514	13.77745	18.762644	17.7291559852225
hsa.miR.190b.002263	6.421171	6.117601	2.5574754867177	4.689811	5.335764	-0.953456763196222
hsa.miR.545..002266	19.250517	18.957367	20.848912906219	18.816837	18.762644	-4.191765305635
hsa.miR.183..002270	19.250517	11.965287	20.848912906219	18.816837	18.762644	17.7291559852225
hsa.miR.192..002272	19.250517	18.957367	20.848912906219	14.062362	18.762644	17.7291559852225
hsa.miR.200b..002274	19.250517	18.957367	20.848912906219	18.816837	18.762644	17.7291559852225
hsa.miR.200c..002286	19.250517	18.957367	20.848912906219	18.816837	18.762644	17.7291559852225
hsa.miR.155..002287	19.250517	18.957367	20.848912906219	18.816837	18.762644	17.7291559852225
hsa.miR.10a..002288	11.404857	11.494527	15.7719083749586	12.334819	13.600124	17.7291559852225
hsa.miR.214..002293	6.365391	6.750492	6.95199715749274	7.492407	6.753002	11.0053769260778
hsa.miR.218.2..002294	19.250517	18.957367	20.848912906219	18.816837	13.748976	17.7291559852225
hsa.miR.129..002298	19.250517	18.957367	20.848912906219	18.816837	18.762644	17.7291559852225
hsa.miR.22..002301	5.186092	5.448809	7.98613612697994	5.678887	5.01813	17.7291559852225
hsa.miR.425..002302	10.037872	9.268459	11.3448656462399	10.073362	9.750193	17.7291559852225
hsa.miR.30d..002305	19.250517	12.178007	20.848912906219	18.816837	18.762644	17.7291559852225
hsa.let.7a..002307	19.250517	18.957367	20.848912906219	18.816837	18.762644	17.7291559852225
hsa.miR.424..002309	4.139233	4.18918	6.50250949603031	4.687303	4.077374	6.84310404850684
hsa.miR.18b..002310	19.250517	18.957367	20.848912906219	18.816837	18.762644	17.7291559852225
hsa.miR.20b..002311	19.250517	18.957367	20.848912906219	18.816837	18.762644	17.7291559852225
hsa.miR.431..002312	19.250517	18.957367	20.848912906219	18.816837	18.762644	17.7291559852225
hsa.miR.7.2..002314	19.250517	18.957367	20.848912906219	18.816837	18.762644	17.7291559852225
hsa.miR.10b..002315	5.789955	6.169344	7.24048750752633	6.006611	5.487446	9.8787882924322
hsa.miR.34a..002316	5.749294	6.124102	8.17718755183323	6.599577	6.187046	8.95568741724772
hsa.miR.181a.2..002317	7.419373	7.497006	11.6698304494569	9.764757	6.951681	17.7291559852225
hsa.miR.744..002325	14.483997	11.948082	13.9813217749217	11.212013	11.491202	17.7291559852225
hsa.miR.452..002330	19.250517	18.957367	20.848912906219	18.816837	18.762644	17.7291559852225
hsa.miR.409.3p.002332	1.861657	1.500685	2.73150653928655	1.630008	1.405997	8.82999976087613
hsa.miR.181c..002333	19.250517	18.957367	20.848912906219	8.101148	8.836827	17.7291559852225
hsa.miR.196a..002336	19.250517	18.957367	20.848912906219	18.816837	18.762644	17.7291559852225
hsa.miR.483.3p.002339	19.250517	18.957367	14.2782028578953	18.816837	18.762644	17.7291559852225
hsa.miR.708..002342	19.250517	18.957367	20.848912906219	18.816837	18.762644	17.7291559852225
hsa.miR.92b..002343	19.250517	18.957367	20.848912906219	18.816837	18.762644	17.7291559852225
hsa.miR.551b..002346	19.250517	18.957367	2.38435470899394	18.816837	18.762644	11.529854485968
hsa.miR.202..002362	19.250517	18.957367	20.848912906219	18.816837	18.762644	17.7291559852225
hsa.miR.193b..002366	6.757624	7.16737	8.11689940107932	6.801441	6.498174	10.7934814425142
hsa.miR.497..002368	19.250517	18.957367	20.848912906219	18.816837	18.762644	17.7291559852225
hsa.miR.518e..002371	19.250517	18.957367	20.848912906219	18.816837	18.762644	17.7291559852225
hsa.miR.543.002376	8.651005	7.254404	9.34381901812815	7.789671	7.540846	9.31063038345691
hsa.miR.125b.1..002378	8.796777	7.911774	12.6365927712706	7.634207	7.787102	12.3792000508159
hsa.miR.194..002379	19.250517	18.957367	20.848912906219	18.816837	18.762644	17.7291559852225
hsa.miR.106b..002380	9.62336	10.563667	12.4639983737375	12.396232	10.894106	17.7291559852225
hsa.miR.302a..002381	19.250517	15.883221	20.848912906219	18.816837	18.762644	17.7291559852225
hsa.miR.519b.3p.002384	15.03203	14.529247	3.08729562915784	18.816837	15.898964	-2.34735004625491
hsa.miR.518f..002387	19.250517	18.957367	20.848912906219	18.816837	18.762644	17.7291559852225
hsa.miR.374b..002391	19.250517	14.214783	20.848912906219	18.816837	18.762644	17.7291559852225
hsa.miR.520c.3p.002400	3.658316	1.715601	1.79852017587665	4.633224	4.881613	-2.76637660308116
hsa.let.7b..002404	19.250517	18.957367	20.848912906219	18.816837	18.762644	17.7291559852225
hsa.let.7c..002405	19.250517	18.957367	20.848912906219	12.813823	18.762644	17.7291559852225
hsa.let.7e..002407	14.380362	14.229337	14.8835603390141	13.365887	14.37567	17.7291559852225
hsa.miR.550.002410	14.251467	13.701862	20.848912906219	13.380684	18.762644	17.7291559852225
hsa.miR.593.002411	19.250517	18.957367	20.848912906219	18.816837	18.762644	17.7291559852225
hsa.let.7f.1..002417	19.250517	18.957367	20.848912906219	18.816837	18.762644	-3.53730528106238
hsa.let.7f.2..002418	11.859335	14.906267	15.6644498923558	11.938547	11.549284	17.7291559852225
hsa.miR.15a..002419	12.006689	12.963637	12.6797611389871	14.794067	12.563234	17.7291559852225
hsa.miR.16.1..002420	11.331915	12.387727	13.8614611760906	9.582019	9.238527	17.7291559852225
hsa.miR.17..002421	15.201467	18.957367	14.2041081807685	18.816837	18.762644	17.7291559852225
hsa.miR.18a..002423	12.061987	10.683257	12.1498683749666	10.36672	14.718748	17.7291559852225
hsa.miR.19a..002424	19.250517	18.957367	15.1454313893638	18.816837	18.762644	17.7291559852225
hsa.miR.19b.1..002425	12.627217	10.658581	12.8591943241903	11.821335	12.277826	9.25663938321642
hsa.miR.625..002432	8.08428	7.647887	7.66897794143416	7.747755	7.291409	10.6685477777643
hsa.miR.628.3p.002434	10.538969	10.556166	13.9195395272805	13.662057	14.793898	17.7291559852225
hsa.miR.20a..002437	12.709345	11.162617	15.8947624712862	18.816837	13.749617	17.7291559852225
hsa.miR.21..002438	9.254938	9.095976	-5.40613953661539	8.141163	9.595356	-6.70789405033658
hsa.miR.23a..002439	13.9928	14.85104	12.7320916220002	10.756183	18.762644	8.45921865251125
hsa.miR.24.1..002440	19.250517	18.957367	20.848912906219	18.816837	18.762644	17.7291559852225
hsa.miR.24.2..002441	7.843607	9.596165	11.3153398340317	9.784975	7.197966	17.7291559852225
hsa.miR.25..002442	13.254457	18.957367	20.848912906219	18.816837	18.762644	17.7291559852225
hsa.miR.26a.1..002443	19.250517	18.957367	14.910089868243	18.816837	12.420187	17.7291559852225
hsa.miR.26b..002444	12.807543	11.387987	16.0503355451778	12.160133	13.795172	17.7291559852225
hsa.miR.27a..002445	8.578611	8.332844	11.2844731492323	7.792511	8.13257	17.7291559852225
hsa.miR.29a..002447	6.850845	7.159485	10.1846797191592	7.743277	7.288349	17.7291559852225
hsa.miR.151.5P.002642	8.098166	8.581549	11.3143977837024	8.778642	8.378187	17.7291559852225
hsa.miR.765.002643	19.250517	18.957367	20.848912906219	18.816837	18.762644	17.7291559852225
hsa.miR.338.5P.002658	12.755213	10.946877	12.9600110098178	0.216449000000001	14.674784	8.98685973708326
hsa.miR.620.002672	19.250517	18.957367	20.848912906219	18.816837	18.762644	17.7291559852225
hsa.miR.577.002675	19.250517	14.961857	20.848912906219	18.816837	18.762644	17.7291559852225
hsa.miR.144.002676	19.250517	18.957367	20.848912906219	18.816837	18.762644	17.7291559852225
hsa.miR.590.3P.002677	13.041189	13.20731	14.1753348272365	13.384187	13.067814	17.7291559852225
hsa.miR.191..002678	14.217295	13.893017	13.8904781135338	11.101555	12.736269	17.7291559852225
hsa.miR.665.002681	19.250517	18.957367	20.848912906219	18.816837	18.762644	17.7291559852225
hsa.miR.520D.3P.002743	6.883215	6.456322	2.81105144533463	5.848907	4.947329	13.4371852903706
hsa.miR.1224.3P.002752	19.250517	18.957367	20.848912906219	18.816837	18.762644	17.7291559852225
hsa.miR.1305.002867	19.250517	18.957367	15.7356044168337	18.816837	18.762644	12.6830951650985
hsa.miR.513C.002756	19.250517	18.957367	20.848912906219	18.816837	18.762644	17.7291559852225
hsa.miR.513B.002757	19.250517	18.957367	20.848912906219	18.816837	18.762644	17.7291559852225
hsa.miR.1226..002758	10.172588	10.104363	20.848912906219	10.606901	10.802817	17.7291559852225
hsa.miR.1236.002761	19.250517	18.957367	12.9954113908629	18.816837	18.762644	17.7291559852225
hsa.miR.1228..002763	19.250517	18.957367	20.848912906219	18.816837	18.762644	17.7291559852225
hsa.miR.1225.3P.002766	19.250517	18.957367	12.1278096574628	18.816837	18.762644	-3.78632934026286
hsa.miR.1233.002768	6.307327	4.919987	8.77497438247669	18.816837	4.621805	17.7291559852225
hsa.miR.1227.002769	11.772619	12.147077	15.1695206294777	11.842823	11.020044	17.7291559852225
hsa.miR.1286.002773	19.250517	18.957367	20.848912906219	18.816837	18.762644	17.7291559852225
hsa.miR.548M.002775	19.250517	18.957367	20.848912906219	18.816837	18.762644	17.7291559852225
hsa.miR.1179.002776	14.577517	18.957367	16.6200589185965	18.816837	18.762644	17.7291559852225
hsa.miR.1178.002777	19.250517	18.957367	20.848912906219	18.816837	18.762644	17.7291559852225
hsa.miR.1205.002778	19.250517	18.957367	20.848912906219	18.816837	18.762644	17.7291559852225
hsa.miR.1271.002779	9.223036	9.388387	11.4345550169099	9.714025	8.986956	13.0926755749304
hsa.miR.1201.002781	12.24663	18.957367	20.848912906219	18.816837	18.762644	17.7291559852225
hsa.miR.548J.002783	19.250517	18.957367	20.848912906219	18.816837	18.762644	17.7291559852225
hsa.miR.1263.002784	19.250517	18.957367	20.848912906219	18.816837	18.762644	17.7291559852225
hsa.miR.1294.002785	19.250517	18.957367	20.848912906219	18.816837	18.762644	17.7291559852225
hsa.miR.1269.002789	19.250517	18.957367	20.848912906219	18.816837	18.762644	17.7291559852225
hsa.miR.1265.002790	19.250517	18.957367	20.848912906219	18.816837	18.762644	17.7291559852225
hsa.miR.1244.002791	11.809763	11.858242	20.848912906219	11.545497	13.399248	17.7291559852225
hsa.miR.1303.002792	8.721363	8.92103	20.848912906219	8.697221	7.583395	17.7291559852225
hsa.miR.1259.002796	19.250517	18.957367	20.848912906219	18.816837	18.762644	17.7291559852225
hsa.miR.548P.002798	19.250517	18.957367	20.848912906219	18.816837	18.762644	17.7291559852225
hsa.miR.1264.002799	19.250517	18.957367	20.848912906219	18.816837	18.762644	17.7291559852225
hsa.miR.1255B.002801	10.853178	9.393198	15.1383113590625	9.762172	11.718359	11.559106756127
hsa.miR.1282.002803	14.302195	18.957367	20.848912906219	18.816837	18.762644	17.7291559852225
hsa.miR.1255A.002805	19.250517	18.957367	20.848912906219	18.816837	18.762644	17.7291559852225
hsa.miR.1270.002807	19.250517	18.957367	14.889204953475	12.553967	14.770277	17.7291559852225
hsa.miR.1197.002810	15.245977	14.86945	20.848912906219	18.816837	12.127432	17.7291559852225
hsa.miR.1324.002815	15.202509	18.957367	11.4626421688003	18.816837	18.762644	11.1845000851435
hsa.miR.548H.002816	19.250517	18.957367	20.848912906219	18.816837	15.763121	17.7291559852225
hsa.miR.1254.002818	11.223415	11.395912	14.0175099871944	10.552509	9.431933	17.7291559852225
hsa.miR.548K.002819	19.250517	18.957367	20.848912906219	18.816837	18.762644	17.7291559852225
hsa.miR.1251.002820	19.250517	18.957367	20.848912906219	18.816837	18.762644	17.7291559852225
hsa.miR.1285.002822	7.922129	7.272343	12.0011006068391	7.239687	8.810014	12.5080990217248
hsa.miR.1245.002823	19.250517	18.957367	20.848912906219	18.816837	18.762644	17.7291559852225
hsa.miR.1292.002824	19.250517	18.957367	13.9926409073136	18.816837	18.762644	17.7291559852225
hsa.miR.1301.002827	19.250517	18.957367	20.848912906219	18.816837	18.762644	17.7291559852225
hsa.miR.1200.002829	19.250517	18.957367	20.848912906219	18.816837	18.762644	17.7291559852225
hsa.miR.1182.002830	19.250517	18.957367	20.848912906219	18.816837	18.762644	17.7291559852225
hsa.miR.1288.002832	19.250517	18.957367	20.848912906219	18.816837	18.762644	17.7291559852225
hsa.miR.1291.002838	7.210766	8.317909	8.33471229051456	8.098674	7.335137	17.7291559852225
hsa.miR.1275.002840	4.818441	3.544943	8.03497624759468	4.841397	4.303633	-7.47184050785385
hsa.miR.1183.002841	19.250517	18.957367	-5.74284457280205	18.816837	18.762644	17.7291559852225
hsa.miR.1184.002842	19.250517	18.957367	20.848912906219	18.816837	18.762644	17.7291559852225
hsa.miR.1276.002843	15.014717	12.145557	15.0691456760543	11.35017	12.473128	17.7291559852225
hsa.miR.320B.002844	7.186255	7.809902	8.40326883799592	7.132734	7.730324	-2.43017223511113
hsa.miR.1272.002845	19.250517	18.957367	20.848912906219	18.816837	18.762644	17.7291559852225
hsa.miR.1180.002847	10.242743	9.717051	10.7425316506337	10.549991	9.57412	17.7291559852225
hsa.miR.1256.002850	16.238054	13.970814	20.848912906219	18.816837	18.762644	17.7291559852225
hsa.miR.1278.002851	19.250517	18.957367	20.848912906219	18.816837	18.762644	17.7291559852225
hsa.miR.1262.002852	14.001917	18.957367	14.2268044403477	18.816837	18.762644	17.7291559852225
hsa.miR.1243.002854	19.250517	18.957367	20.848912906219	18.816837	18.762644	17.7291559852225
hsa.miR.663B.002857	6.784315	5.823982	4.57042696048148	4.20718	5.334301	8.18203147717487
hsa.miR.1252.002860	19.250517	18.957367	20.848912906219	18.816837	18.762644	17.7291559852225
hsa.miR.1298.002861	19.250517	18.957367	4.94840298840833	18.816837	18.762644	-0.87621653594536
hsa.miR.1290.002863	9.898975	8.940622	7.37033096594164	8.81714	8.773606	11.2855445494287
hsa.miR.1249.002868	19.250517	18.957367	10.3902456974651	18.816837	10.448378	17.7291559852225
hsa.miR.1248.002870	15.258089	18.957367	20.848912906219	18.816837	18.762644	17.7291559852225
hsa.miR.1289.002871	19.250517	18.957367	20.848912906219	18.816837	18.762644	17.7291559852225
hsa.miR.1204.002872	19.250517	18.957367	20.848912906219	18.816837	18.762644	17.7291559852225
hsa.miR.1826.002873	19.250517	18.957367	20.848912906219	18.816837	18.762644	17.7291559852225
hsa.miR.1304.002874	19.250517	18.957367	9.3042679510604	18.816837	18.762644	17.7291559852225
hsa.miR.1203.002877	19.250517	18.957367	20.848912906219	18.816837	18.762644	17.7291559852225
hsa.miR.1206.002878	19.250517	18.957367	20.848912906219	18.816837	18.762644	17.7291559852225
hsa.miR.548G.002879	19.250517	18.957367	20.848912906219	18.816837	18.762644	17.7291559852225
hsa.miR.1208.002880	19.250517	18.957367	1.4144667254554	18.816837	18.762644	-7.47662171835341
hsa.miR.548E.002881	19.250517	18.957367	20.848912906219	18.816837	18.762644	17.7291559852225
hsa.miR.1274A.002883	-1.837143	-2.437752	-1.4695415492788	-2.563393	-2.363693	0.706936645532352
hsa.miR.1274B.002884	-5.545871	-5.81148	-4.70318104759061	-5.781447	-5.652506	-3.34651496965903
hsa.miR.1267.002885	9.945801	18.957367	14.2723494736029	18.816837	11.526232	17.7291559852225
hsa.miR.1250.002887	19.250517	18.957367	20.848912906219	18.816837	18.762644	17.7291559852225
hsa.miR.548N.002888	19.250517	18.957367	20.848912906219	18.816837	18.762644	17.7291559852225
hsa.miR.1283.002890	19.250517	18.957367	20.848912906219	18.816837	18.762644	7.95188274989289
hsa.miR.1247.002893	19.250517	18.957367	20.848912906219	18.816837	18.762644	17.7291559852225
hsa.miR.1253.002894	19.250517	18.957367	20.848912906219	18.816837	18.762644	17.7291559852225
hsa.miR.720.002895	-0.620455	-1.474703	-0.374648475122839	-1.424156	-0.242028999999999	1.73143159536158
hsa.miR.1260.002896	3.999479	2.733215	1.09053724617671	3.560617	4.753878	4.24205503717937
hsa.miR.664.002897	6.513769	7.432297	13.1761917467464	7.771429	6.415695	17.7291559852225
hsa.miR.1302.002901	19.250517	18.957367	20.848912906219	18.816837	18.762644	17.7291559852225
hsa.miR.1300.002902	9.75281	10.869995	11.3502430429087	10.499088	11.987581	17.7291559852225
hsa.miR.1284.002903	19.250517	18.957367	20.848912906219	18.816837	18.762644	17.7291559852225
hsa.miR.548L.002904	19.250517	18.957367	20.848912906219	18.816837	18.762644	17.7291559852225
hsa.miR.1293.002905	19.250517	18.957367	20.848912906219	18.816837	18.762644	17.7291559852225
hsa.miR.1825.002907	19.250517	18.957367	5.1512730999689	5.95985	18.762644	4.95793219398226
hsa.miR.1296.002908	7.320955	18.957367	5.91822240608291	18.816837	18.762644	17.7291559852225

## Sheet: upreg miRNA
id_gene	p_value	log2_fold_change	fold_change
hsa.miR.199a.000498	0.0437925	1.10976	2.1581

## Sheet: downreg miRNAs
id_gene	p_value	log2_fold_change	fold_change
hsa.miR.591.001545	0.0278102	-4.01381	0.0619044
hsa.miR.572.001614	0.0486466	-4.63909	0.0401324
hsa.miR.99b..002196	0.0236031	-2.33767	0.197829

## Sheet: KEGG
KEGG pathway	p-value	#genes	#miRNAs	gene name
ECM-receptor interaction	3.21e-10	7	1	LAMB2, THBS1, COL6A1, COL5A1, COL1A1, FN1, CD44
Hippo signaling pathway	219000	7	1
Base excision repair	0.00182687616405	4	1
Adherens junction	0.00182687616405	7	1
Proteoglycans in cancer	0.00182687616405	12	1
Vitamin B6 metabolism	0.0164373980081	1	1
Colorectal cancer	0.0172266655712	7	1
Valine leucine and isoleucine degradation	0.0255525305953	2	1
TGF-beta signaling pathway	0.0324070464353	6	1
Amoebiasis	0.042560346902	7	1
Glycosaminoglycan biosynthesis - heparan sulfate / heparin	0.0490159794412	1	1
